# Supplementary material for: Global, site-specific analysis of neuronal protein S-acylation
Source: Sci Rep. 2017 Jul 5;7:4683. doi: 10.1038/s41598-017-04580-1 (PMC5498535; doi:10.1038/s41598-017-04580-1)
Supplement: Supplementary file 2 — Dataset 1 [file 41598_2017_4580_MOESM2_ESM.xls]

## Sheet: Legend
Table S1. Brain palmitoyl-proteome dataset. MaxQuant results from ssABE experiments are shown together with detailed annotation from UniProt and the literature. Column O (t-test Significant) indicates whether palmitoylation sites were significantly enriched in hydroxylamine treated compared to control experiments. 906 sites were statistically enriched and are highlighted in yellow in column 0. Th…

## Sheet: S1
Control intensity values (LOG2)						Hydroxylamine treated intensity values (LOG2)						Quantification statistics						Site localisation data						Peptide identification details					Protein identification details							Sequence features									Transmembrane annotation
C1_J09	C1_J12	C1-D12	C1-N30	C3_J09	C3_J12	P1-D12	P1-N30	P2_J09	P2_J12	P4_J09	P4_1J2	Cont valid values (before imputation)	Hydroxylamine treated valid values	t-test Significant	t-test p value	t-test Difference	Average Ratio Palm/ Cont	Localization prob	Delta score	Score for localization	Position	Amino acid	Multiplicity	PEP	Score	m/z	Mass error [ppm]	Charge	Protein group IDs	Unique identifier	Proteins	Positions within proteins	Leading proteins	Protein names	Gene names	Interpro	Interpro name	Pfam domains	active site	compositionally biased region	Potential false positive	disulfide bond	disulfide bond status		TM helices	Topology	UniProt TM annotation	TM protein summary	topological domain
13.1612	12.1526	17.7728	15.4481	12.3521	12.6154	27.8544	24.5707	24.4167	24.525	23.9503	23.3279	4	6	+	1.04286e-06	10.8571	1159.91	1	153.95	77.533	22	C	___3	3.64e-24	182.13	515.73	-0.3879	2	1501	UID19285	P35803-4;P35803-8;P35803-5;P35803-3	22;22;3;3	P35803-4	Neuronal membrane glycoprotein M6-b	Gpm6b										4	i29-51o89-111i131-153o224-246i	TM	TM
12.1447	12.1526	17.7728	15.4481	13.3758	12.6154	27.8544	24.5707	24.4167	24.525	23.9503	23.3279	4	6	+	1.09741e-06	10.8559	1156.88	1	153.95	77.533	25	C	___3	3.64e-24	182.13	515.73	-0.3879	2	1501	UID19286	P35803-4;P35803-8;P35803-5;P35803-3	25;25;6;6	P35803-4	Neuronal membrane glycoprotein M6-b	Gpm6b										4	i29-51o89-111i131-153o224-246i	TM	TM
13.1869	12.1526	17.7728	15.4481	13.6989	12.6154	27.8544	24.5707	24.4167	24.525	23.9503	23.3279	4	6	+	8.94461e-07	10.6284	1128.3	1	153.95	77.533	26	C	___3	3.64e-24	182.13	515.73	-0.3879	2	1501	UID19287	P35803-4;P35803-8;P35803-5;P35803-3	26;26;7;7	P35803-4	Neuronal membrane glycoprotein M6-b	Gpm6b										4	i29-51o89-111i131-153o224-246i	TM	TM
13.069	12.8398	17.7728	15.4481	13.6494	13.2397	27.7764	24.4045	23.6279	23.9383	23.1608	23.0884	2	6	+	1.4116e-06	9.99625	975.053	1	153.95	139.38	14	C	___3	3.64e-24	182.13	1189.98	-0.29114	2	1500	UID19280	P35802	14	P35802	Neuronal membrane glycoprotein M6-a	Gpm6a	IPR001614;IPR018237	Myelin_PLP;Myelin_PLP_CS	Myelin_PLP							4	i21-43o83-105i126-148o213-235i	TM	TM	Cytoplasmic
13.4654	12.1049	17.7728	15.4481	13.9216	13.5894	27.7764	24.4045	23.6279	23.9383	23.1608	23.0884	2	6	+	1.66562e-06	9.94902	959.086	1	153.95	139.38	17	C	___3	3.64e-24	182.13	1189.98	-0.29114	2	1500	UID19281	P35802	17	P35802	Neuronal membrane glycoprotein M6-a	Gpm6a	IPR001614;IPR018237	Myelin_PLP;Myelin_PLP_CS	Myelin_PLP							4	i21-43o83-105i126-148o213-235i	TM	TM	Cytoplasmic
13.7425	13.1351	17.7728	15.4481	13.3507	13.8338	27.7764	24.4045	23.6279	23.9383	23.1608	23.0884	2	6	+	1.165e-06	9.78555	946.384	1	153.95	139.38	18	C	___3	3.64e-24	182.13	1189.98	-0.29114	2	1500	UID19282	P35802	18	P35802	Neuronal membrane glycoprotein M6-a	Gpm6a	IPR001614;IPR018237	Myelin_PLP;Myelin_PLP_CS	Myelin_PLP							4	i21-43o83-105i126-148o213-235i	TM	TM	Cytoplasmic
12.9191	13.4918	13.7495	9.79217	13.443	14.0614	24.2689	NaN	17.6764	NaN	15.693	NaN		3	+	0.00703649	6.30327	658.887	1	25.21	83.377	7	C	___1	0.00892	83.377	435.696	-0.10552	2	544	UID1140	D3Z7K3;Q9DBL9	7;50	D3Z7K3	1-acylglycerol-3-phosphate O-acyltransferase ABHD5	Abhd5;Abhd5	IPR000073;IPR002410	AB_hydrolase_1;Peptidase_S33
12.5251	12.5704	14.3643	12.412	13.0193	12.4397	23.6529	20.3773	22.0042	22.1673	21.1039	21.3279	1	6	+	9.12126e-09	8.88378	541.373	1	133.35	59.75	66	C	___3	9.62e-08	146.77	756.338	0.03457	2	44	UID15908	P35803-2;A2AEG3;P35803;A2AEG6	66;66;66;66	P35803-2	Neuronal membrane glycoprotein M6-b	Gpm6b;Gpm6b;Gpm6b	IPR001614;IPR018237	Myelin_PLP;Myelin_PLP_CS	Myelin_PLP							4	i78-100o129-151i171-193o264-286i	TM	TM
12.2202	12.4294	13.2651	12.2032	14.9012	12.4909	23.6109	20.3662	22.2546	21.6609	21.7234	20.8521	2	6	+	3.3802e-08	8.82635	454.844	1	316.25	274.68	126	C	___2	5.52e-198	316.25	955.41	0.67739	2	3259	UID15314	Q9JIZ9;Q5F284	126;126	Q9JIZ9	Phospholipid scramblase 3	Plscr3;Plscr3	IPR005552	Scramblase	Scramblase									TM	TM	Cytoplasmic
12.6967	12.8578	13.4952	12.7508	12.0561	13.3437	22.7827	20.7025	21.198	20.6036	21.9249	21.7167	2	6	+	4.77372e-10	8.62135	431.534	1	148.62	62.287	331	C	___3	2.4e-06	159.18	494.556	-0.3947	3	1155	UID18350	O08530	331	O08530	Sphingosine 1-phosphate receptor 1	S1pr1	IPR000276;IPR000987;IPR004061;IPR017452	EDG1_rcpt;GPCR_Rhodpsn;GPCR_Rhodpsn_7TM;S1P_rcpt								7	o47-69i81-103o118-140i160-182o202-224i258-280o295-314i	TM	TM	Cytoplasmic
12.9242	13.531	14.3643	10.9042	13.8863	13.4378	23.6529	20.3773	22.0042	22.1673	21.1039	21.3279	1	6	+	8.33233e-08	8.59762	411.796	1	133.35	59.75	65	C	___3	9.62e-08	146.77	756.338	0.03457	2	44	UID15907	P35803-2;A2AEG3;P35803;A2AEG6	65;65;65;65	P35803-2	Neuronal membrane glycoprotein M6-b	Gpm6b;Gpm6b;Gpm6b	IPR001614;IPR018237	Myelin_PLP;Myelin_PLP_CS	Myelin_PLP							4	i78-100o129-151i171-193o264-286i	TM	TM
13.7129	12.3795	13.4952	12.7508	12.8943	12.4243	22.7827	20.7025	21.198	20.6036	21.9249	21.7167	2	6	+	6.39065e-10	8.54523	404.514	1	148.62	62.287	329	C	___3	2.4e-06	159.18	494.556	-0.3947	3	1155	UID18349	O08530	329	O08530	Sphingosine 1-phosphate receptor 1	S1pr1	IPR000276;IPR000987;IPR004061;IPR017452	EDG1_rcpt;GPCR_Rhodpsn;GPCR_Rhodpsn_7TM;S1P_rcpt								7	o47-69i81-103o118-140i160-182o202-224i258-280o295-314i	TM	TM	Cytoplasmic
19.449	17.9301	19.5478	16.293	20.6641	18.9028	29.755	24.2224	27.4839	27.4469	27.1309	26.5535	6	6	+	2.84646e-06	8.30097	388.947	1	258.39	108.77	62	C	___3	4.73e-99	309.68	756.99	-0.37735	3	3103	UID22858	Q9D2P8	62	Q9D2P8	Myelin-associated oligodendrocyte basic protein	Mobp	IPR026666	Mobp	FYVE_2
19.449	17.9301	19.5478	16.293	20.6641	18.9028	29.755	24.2224	27.4839	27.4469	27.1309	26.5535	6	6	+	2.84646e-06	8.30097	388.947	1	208.57	108.77	63	C	___3	9.06e-111	300.27	756.99	-0.37735	3	3103	UID22859	Q9D2P8	63	Q9D2P8	Myelin-associated oligodendrocyte basic protein	Mobp	IPR026666	Mobp	FYVE_2
19.449	17.9301	19.5478	16.293	20.6641	18.9028	29.755	24.2224	27.4823	27.445	27.1295	26.5518	6	6	+	2.84946e-06	8.29987	388.769	1	258.39	108.77	65	C	___3	3.25e-131	309.68	756.99	-0.37735	3	3103	UID22860	Q9D2P8	65	Q9D2P8	Myelin-associated oligodendrocyte basic protein	Mobp	IPR026666	Mobp	FYVE_2
13.4413	14.0973	14.3643	10.5715	13.7188	13.2137	23.6529	20.3773	22.0042	22.1673	21.1039	21.3279	1	6	+	1.72164e-07	8.53777	381.901	1	133.35	59.75	62	C	___3	9.62e-08	146.77	756.338	0.03457	2	44	UID15906	P35803-2;A2AEG3;P35803;A2AEG6	62;62;62;62	P35803-2	Neuronal membrane glycoprotein M6-b	Gpm6b;Gpm6b;Gpm6b	IPR001614;IPR018237	Myelin_PLP;Myelin_PLP_CS	Myelin_PLP							4	i78-100o129-151i171-193o264-286i	TM	TM
19.563	17.9609	19.5478	16.293	20.8699	19.0439	29.755	24.2224	27.5194	27.4746	27.167	26.5868	6	6	+	3.52916e-06	8.24112	359.082	1	258.39	108.77	62	C	___3	4.73e-99	309.68	756.99	-0.37735	3	3104	UID22865	Q9D2P8-4;Q9D2P8-3;Q9D2P8-2;Q9D2P8-5	62;62;62;62	Q9D2P8-4	Myelin-associated oligodendrocyte basic protein	Mobp
19.563	17.9609	19.5478	16.293	20.8699	19.0439	29.755	24.2224	27.5194	27.4746	27.167	26.5868	6	6	+	3.52916e-06	8.24112	359.082	1	208.57	108.77	63	C	___3	9.06e-111	300.27	756.99	-0.37735	3	3104	UID22866	Q9D2P8-4;Q9D2P8-3;Q9D2P8-2;Q9D2P8-5	63;63;63;63	Q9D2P8-4	Myelin-associated oligodendrocyte basic protein	Mobp
19.563	17.9609	19.5478	16.293	20.8699	19.0439	29.755	24.2224	27.5178	27.4727	27.1655	26.5852	6	6	+	3.53277e-06	8.24002	358.914	1	258.39	108.77	65	C	___3	3.25e-131	309.68	756.99	-0.37735	3	3104	UID22867	Q9D2P8-4;Q9D2P8-3;Q9D2P8-2;Q9D2P8-5	65;65;65;65	Q9D2P8-4	Myelin-associated oligodendrocyte basic protein	Mobp
11.4848	13.2666	14.3209	12.2032	14.9012	13.3484	23.6109	20.3662	22.2546	21.6609	21.7234	20.8521	2	6	+	1.25508e-07	8.4905	352.687	1	299.66	274.68	127	C	___2	5.52e-198	332.37	955.41	0.67739	2	3259	UID15315	Q9JIZ9;Q5F284	127;127	Q9JIZ9	Phospholipid scramblase 3	Plscr3;Plscr3	IPR005552	Scramblase	Scramblase									TM	TM	Cytoplasmic
13.5157	13.3538	13.4952	12.7508	13.8926	13.3211	22.7827	20.7025	21.198	20.6036	21.9249	21.7167	2	6	+	4.37418e-10	8.09987	308.027	1	148.62	62.287	328	C	___3	2.4e-06	159.18	494.556	-0.3947	3	1155	UID18348	O08530	328	O08530	Sphingosine 1-phosphate receptor 1	S1pr1	IPR000276;IPR000987;IPR004061;IPR017452	EDG1_rcpt;GPCR_Rhodpsn;GPCR_Rhodpsn_7TM;S1P_rcpt								7	o47-69i81-103o118-140i160-182o202-224i258-280o295-314i	TM	TM	Cytoplasmic
13.3833	14.3467	14.1365	11.5823	14.4956	13.4724	21.3532	17.5761	22.4641	22.7045	22.2715	21.7197	3	6	+	2.85469e-06	7.77872	275.8	1	216.47	136.81	8	C	___3	1.86e-26	233.13	764.338	0.22212	2	2276	UID21129	Q6ZQ18-2;Q6ZQ18	8;8	Q6ZQ18-2	Protein EFR3 homolog B	Efr3b	IPR011989;IPR016024	ARM-like;ARM-type_fold
14.9469	13.3183	16.2113	13.2224	16.1712	13.2174	24.1406	20.4079	23.3513	23.1414	23.1234	23.0584	5	6	+	4.68537e-07	8.35592	274.109	1	106.97	69.721	11	C	___2	1.72e-06	130.44	434.23	0.3574	3	2458	UID13616	Q8BHL7	11	Q8BHL7	CDC42 small effector protein 1	Cdc42se1	IPR000095	PAK_box_Rho-bd
14.9469	13.6946	16.2113	13.2224	16.1712	13.2174	24.1406	20.4079	23.3513	23.1414	23.1234	23.0584	5	6	+	4.121e-07	8.2932	270.202	1	123.02	69.721	10	C	___2	4.2e-14	168.85	434.23	0.3574	3	2458	UID13615	Q8BHL7	10	Q8BHL7	CDC42 small effector protein 1	Cdc42se1	IPR000095	PAK_box_Rho-bd
13.3833	14.3467	14.5299	11.7262	14.4956	13.7206	21.3532	17.5761	22.4641	22.7045	22.2715	21.7197	3	6	+	3.2964e-06	7.6478	252.321	1	216.47	136.81	7	C	___3	1.86e-26	233.13	764.338	0.22212	2	2276	UID21128	Q6ZQ18-2;Q6ZQ18	7;7	Q6ZQ18-2	Protein EFR3 homolog B	Efr3b	IPR011989;IPR016024	ARM-like;ARM-type_fold
12.9159	13.7567	14.7503	10.3988	13.8016	13.5827	22.6576	19.1132	21.398	22.0853	20.8838	21.488	4	6	+	6.34795e-07	8.06998	250.205	1	122.09	96.866	64	C	___3	3.47e-08	150.14	508.577	-0.16126	3	2488	UID21573	Q8BLE7	64	Q8BLE7	Vesicular glutamate transporter 2	Slc17a6	IPR011701;IPR016196;IPR020846	MFS;MFS_dom;MFS_dom_general_subst_transpt								12	i73-95o124-146i153-175o180-202i215-237o241-263i306-328o348-370i383-405o410-432i444-466o476-498i	TM	TM	Cytoplasmic
13.3833	14.3467	13.1014	11.9271	14.4956	14.8866	21.3532	17.5761	22.4641	22.7045	22.2715	21.7197	3	6	+	3.45693e-06	7.65807	246.037	1	216.47	136.81	5	C	___3	1.86e-26	233.13	764.338	0.22212	2	2276	UID21127	Q6ZQ18-2;Q6ZQ18	5;5	Q6ZQ18-2	Protein EFR3 homolog B	Efr3b	IPR011989;IPR016024	ARM-like;ARM-type_fold
12.9464	13.7567	14.7503	11.6279	13.8016	13.5827	22.6576	19.1132	21.398	22.0853	20.8838	21.488	4	6	+	1.50097e-07	7.86005	243.935	1	122.09	96.866	62	C	___3	3.47e-08	150.14	508.577	-0.16126	3	2488	UID21572	Q8BLE7	62	Q8BLE7	Vesicular glutamate transporter 2	Slc17a6	IPR011701;IPR016196;IPR020846	MFS;MFS_dom;MFS_dom_general_subst_transpt								12	i73-95o124-146i153-175o180-202i215-237o241-263i306-328o348-370i383-405o410-432i444-466o476-498i	TM	TM	Cytoplasmic
13.5376	13.7567	14.7503	10.7546	13.8016	13.5827	22.6576	19.1132	21.398	22.0853	20.8838	21.488	4	6	+	4.54054e-07	7.90707	236.277	1	122.09	96.866	60	C	___3	3.47e-08	150.14	508.577	-0.16126	3	2488	UID21571	Q8BLE7	60	Q8BLE7	Vesicular glutamate transporter 2	Slc17a6	IPR011701;IPR016196;IPR020846	MFS;MFS_dom;MFS_dom_general_subst_transpt								12	i73-95o124-146i153-175o180-202i215-237o241-263i306-328o348-370i383-405o410-432i444-466o476-498i	TM	TM	Cytoplasmic
15.113	13.4147	14.1127	12.271	13.7656	13.0968	NaN	NaN	22.0429	21.4295	21.986	20.6917	1	4	+	2.67946e-07	7.90856	212.524	1	177.71	102.97	51	C	___1	1.62e-16	238.01	518.92	-0.18234	3	3103;3104	UID7050	Q9D2P8;Q9D2P8-4;Q9D2P8-3;Q9D2P8-2;Q9D2P8-5	51;51;51;51;51	Q9D2P8;Q9D2P8-4	Myelin-associated oligodendrocyte basic protein	Mobp	IPR026666	Mobp	FYVE_2
13.9753	14.874	15.269	10.6128	18.8913	14.0314	23.4765	21.1986	25.025	24.5354	25.1678	23.702	4	6	+	1.10887e-05	9.24192	209.898	1	253.41	119.51	92	C	___3	4.53e-63	284.15	723.694	-1.372	3	1642	UID19616	P60879	92	P60879	Synaptosomal-associated protein 25	Snap25	IPR000727;IPR000928	SNAP-25;T_SNARE_dom	SNAP-25		Cys-rich
13.1293	14.874	14.1399	11.2166	18.8507	14.0314	23.4603	20.5348	24.8981	24.3668	25.0642	23.4293	3	6	+	1.04963e-05	9.25193	204.657	1	253.41	119.51	90	C	___3	4.53e-63	284.15	723.694	-1.372	3	1642	UID19615	P60879	90	P60879	Synaptosomal-associated protein 25	Snap25	IPR000727;IPR000928	SNAP-25;T_SNARE_dom			Cys-rich
13.9753	14.1592	13.9177	11.45	18.8849	13.2014	21.1075	21.1986	24.8805	24.3627	25.1945	23.238	3	6	+	1.39765e-05	9.06555	193.007	1	253.41	119.51	85	C	___3	4.53e-63	284.15	723.694	-1.372	3	1642	UID19613	P60879	85	P60879	Synaptosomal-associated protein 25	Snap25	IPR000727;IPR000928	SNAP-25;T_SNARE_dom			Cys-rich
14.5144	13.1604	14.3066	11.7707	15.2262	13.2587	21.9459	13.8264	21.8769	22.2647	22.0686	21.1804	4	6	+	0.00039608	6.82098	188.801	1	160.92	116.03	3	C	___2	6.35e-09	169.82	648.822	0.34831	2	2133	UID12909	Q62108-3;Q62108;E9Q3Z8	3;3;3	Q62108-3	Disks large homolog 4	Dlg4;Dlg4	IPR001452;IPR001478;IPR008144;IPR008145;IPR011511;IPR016313;IPR019583;IPR019590;IPR020590;IPR027417	Guanylate_kin;Guanylate_kin/L-typ_Ca_channel;Guanylate_kinase_CS;MAGUK_PEST_N;M-assoc_guanylate_kinase;PDZ;PDZ_assoc;P-loop_NTPase;SH3_2;SH3_domain
14.5144	13.7095	14.3066	11.4402	15.2262	13.2587	21.9459	13.8264	21.8769	22.2647	22.0686	21.1804	4	6	+	0.000437676	6.78455	182.637	1	145.85	116.03	5	C	___2	9.71e-09	183.03	648.822	0.34831	2	2133	UID12910	Q62108-3;Q62108;E9Q3Z8	5;5;5	Q62108-3	Disks large homolog 4	Dlg4;Dlg4	IPR001452;IPR001478;IPR008144;IPR008145;IPR011511;IPR016313;IPR019583;IPR019590;IPR020590;IPR027417	Guanylate_kin;Guanylate_kin/L-typ_Ca_channel;Guanylate_kinase_CS;MAGUK_PEST_N;M-assoc_guanylate_kinase;PDZ;PDZ_assoc;P-loop_NTPase;SH3_2;SH3_domain
16.8463	12.6412	14.5573	12.1067	18.434	15.6758	NaN	NaN	24.7471	23.9003	24.1138	22.0209	4	4	+	9.29857e-05	8.65198	177.635	1	177.71	102.97	47	C	___2	1.62e-16	238.01	518.92	-0.18234	3	3103;3104	UID14956	Q9D2P8;Q9D2P8-4;Q9D2P8-3;Q9D2P8-2;Q9D2P8-5	47;47;47;47;47	Q9D2P8;Q9D2P8-4	Myelin-associated oligodendrocyte basic protein	Mobp	IPR026666	Mobp	FYVE_2
13.9753	14.4903	14.1702	11.5904	19.0537	14.0314	23.1942	20.0367	24.8724	24.2729	25.0305	23.5089	4	6	+	1.53291e-05	8.93405	173.542	1	253.41	119.51	88	C	___3	4.53e-63	284.15	723.694	-1.372	3	1642	UID19614	P60879	88	P60879	Synaptosomal-associated protein 25	Snap25	IPR000727;IPR000928	SNAP-25;T_SNARE_dom			Cys-rich
12.3174	13.7404	14.1361	11.4936	13.1072	13.4175	21.3518	17.316	21.1087	21.4792	19.7085	20.4242	1	6	+	1.24637e-06	7.19603	173.069	1	159.18	66.989	15	C	___2	3.2e-14	168.83	776.813	0.68426	2	3097	UID14945	Q9D1X9;D6RH99;D6RJK9	15;15;15	Q9D1X9	Transmembrane protein 50B	Tmem50b;Tmem50b;Tmem50b	IPR007919	UPF0220	UPF0220							4	i25-47o57-76i97-119o129-151i	TM	TM
12.3174	13.6535	14.155	11.7966	13.8225	13.5182	21.3518	17.316	21.1087	21.4792	19.7085	20.4242	1	6	+	1.40115e-06	7.02087	155.855	1	184.51	66.989	13	C	___2	3.77e-13	190.78	776.813	0.68426	2	3097	UID14944	Q9D1X9;D6RH99;D6RJK9	13;13;13	Q9D1X9	Transmembrane protein 50B	Tmem50b;Tmem50b;Tmem50b	IPR007919	UPF0220	UPF0220							4	i25-47o57-76i97-119o129-151i	TM	TM
15.1824	13.705	11.9001	13.5826	16.5478	13.8448	23.6116	19.9777	21.5756	20.6281	20.4408	20.1028	5	6	+	5.24638e-06	6.92898	119.366	1	112.38	75.043	7	C	___2	7.6e-06	196.99	446.225	0.16443	2	1112	UID10359	H3BLR9;Q8K3C0	7;7	H3BLR9	Ribonuclease kappa	Rnasek;Rnasek	IPR026770	RNase_K								1	o11-30i	TM	TM
13.0859	14.075	12.2569	11.3661	13.1834	12.7417	NaN	NaN	20.1025	20.2105	NaN	19.2368		3	+	3.01558e-06	7.0651	119.137	1	72.681	57.716	38	C	___2	1.12e-09	75.766	1336.6	-0.22361	3	1549	UID11484	P48318;D3Z1L8;D3Z5S3;D3Z466	38;38;38;38	P48318	Glutamate decarboxylase 1	Gad1;Gad1;Gad1;Gad1	IPR002129;IPR015421;IPR015422;IPR015424;IPR021115	PyrdxlP-dep_de-COase;PyrdxlP-dep_Trfase;PyrdxlP-dep_Trfase_major_sub1;PyrdxlP-dep_Trfase_major_sub2;Pyridoxal-P_BS
15.1824	13.705	12.7366	13.5826	16.5478	13.8448	23.6116	19.9777	21.5756	20.6281	20.4408	20.1028	5	6	+	3.16753e-06	6.78957	117.377	1	81.012	75.043	6	C	___2	4.39e-05	159.28	446.225	0.16443	2	1112	UID10358	H3BLR9;Q8K3C0	6;6	H3BLR9	Ribonuclease kappa	Rnasek;Rnasek	IPR026770	RNase_K								1	o11-30i	TM	TM
13.4174	13.307	19.3468	11.1656	14.1366	14.4911	26.327	14.3455	18.803	17.9558	18.2715	18.4977	3	6	+	0.0180715	4.72267	117.074	1	23.414	111.65	150	C	___1	0.00103	111.65	416.721	0.22169	2	2160	UID5064	Q64514-2;Q64514	150;150	Q64514-2	Tripeptidyl-peptidase 2	Tpp2	IPR000209;IPR015500;IPR022229;IPR022398;IPR023828	Peptidase_S8/S53_dom;Peptidase_S8_His-AS;Peptidase_S8_Ser-AS;Peptidase_S8_subtilisin-rel;Peptidase_S8A_TPPII	Peptidase_S8
13.1825	12.8185	13.6819	10.9021	12.9554	13.6663	NaN	NaN	20.1025	20.2105	NaN	19.2368		3	+	6.39686e-06	6.98215	112.602	1	55.704	57.716	32	C	___2	0.0038887	57.716	1336.6	-0.22361	3	1549	UID11483	P48318;D3Z1L8;D3Z5S3;D3Z466	32;32;32;32	P48318	Glutamate decarboxylase 1	Gad1;Gad1;Gad1;Gad1	IPR002129;IPR015421;IPR015422;IPR015424;IPR021115	PyrdxlP-dep_de-COase;PyrdxlP-dep_Trfase;PyrdxlP-dep_Trfase_major_sub1;PyrdxlP-dep_Trfase_major_sub2;Pyridoxal-P_BS
12.6235	13.2867	14.8495	12.0239	12.1929	13.5767	NaN	18.3279	20.5634	NaN	20.63	NaN		3	+	3.24935e-05	6.74823	104.689	1	173.45	179.59	339	C	___3	8.41e-15	179.59	688.29	2.2028	2	1345	UID18846	P0C5J4	339	P0C5J4	Probable G-protein coupled receptor 52	Gpr52	IPR000276;IPR017452	GPCR_Rhodpsn;GPCR_Rhodpsn_7TM								7	o44-66i78-100o115-137i158-180o200-222i265-287o302-324i	TM	TM	Cytoplasmic
13.2068	13.3338	13.0338	11.1501	12.7682	14.5924	20.874	16.4481	20.0313	20.3284	19.8647	19.3484		6	+	4.54485e-06	6.4683	96.939	1	85.145	67.234	1171	C	___1	1.17e-06	126.09	768.369	0.046842	2	601	UID1260	E0CYZ3;O88427-2;E9Q6P9;O88427	1171;1277;1277;1277	E0CYZ3	Voltage-dependent T-type calcium channel subunit alpha-1H	Cacna1h;Cacna1h;Cacna1h	IPR005445;IPR005821;IPR027359	Ion_trans_dom;K_channel_four-helix_dom;VDCC_T_a1su								14	i36-55o128-150i258-280o290-312i806-828o881-903i1238-1260o1275-1297i1335-1357o1438-1460i1513-1535o1550-1572i1648-1670o1737-1759i	TM	TM	Cytoplasmic
21.2243	17.8629	21.4711	19.8519	22.4929	18.2147	28.5014	25.5183	28.5546	26.6295	27.7437	25.8414	6	6	+	1.12328e-05	6.94518	94.9934	1	150.4	56.916	6	C	___2	8.92e-34	191.63	498.227	0.10841	2	1632	UID11682	P60202;P60202-2	6;6	P60202	Myelin proteolipid protein	Plp1	IPR001614;IPR018237	Myelin_PLP;Myelin_PLP_CS	Myelin_PLP							4	o10-32i60-82o155-177i239-261o	TM	TM	Cytoplasmic
21.2243	17.8629	21.4711	19.8519	22.4929	18.2147	28.5014	25.5183	28.5546	26.6295	27.7437	25.8414	6	6	+	1.12328e-05	6.94518	94.9934	1	164.58	56.916	7	C	___2	3.24e-05	204.65	498.227	0.10841	2	1632	UID11683	P60202;P60202-2	7;7	P60202	Myelin proteolipid protein	Plp1	IPR001614;IPR018237	Myelin_PLP;Myelin_PLP_CS	Myelin_PLP							4	o10-32i60-82o155-177i239-261o	TM	TM	Cytoplasmic
12.8575	12.9703	13.5227	10.8447	12.2316	12.5201	NaN	NaN	19.7874	19.2227	19.4916	17.844		4	+	1.58157e-06	6.59527	93.9584	1	98.561	48.286	466	C	___2	3.04e-07	106.02	921.475	-0.43086	3	2157	UID12961	Q64332-2	466	Q64332-2	Synapsin-2	Syn2
13.1265	12.9941	14.0583	12.0124	14.7213	13.2291	NaN	18.3279	20.5634	NaN	20.63	NaN		3	+	2.68093e-05	6.48348	93.4855	1	173.45	179.59	336	C	___3	8.41e-15	179.59	688.29	2.2028	2	1345	UID18845	P0C5J4	336	P0C5J4	Probable G-protein coupled receptor 52	Gpr52	IPR000276;IPR017452	GPCR_Rhodpsn;GPCR_Rhodpsn_7TM								7	o44-66i78-100o115-137i158-180o200-222i265-287o302-324i	TM	TM	Cytoplasmic
12.8211	15.3987	18.5821	14.5196	11.7038	15.9681	24.9166	19.6353	21.4929	22.4795	21.4515	21.7189	4	6	+	8.18994e-05	7.11688	89.1776	1	281.29	76.311	327	C	___1	2.79e-100	300.49	511.569	0.58603	3	1879	UID4364	Q3TWI9	327	Q3TWI9	Transmembrane protein 63B	Tmem63b	IPR003864;IPR012677;IPR026957	DUF221;Nucleotide-bd_a/b_plait;TMEM63	DUF4463							11	o40-62i158-180o204-223i436-458o478-500i521-543o572-594i615-634o639-658i679-701o711-733i	TM	TM
12.4939	12.6294	14.6001	11.2178	14.9484	13.1797	NaN	18.3279	20.5634	NaN	20.63	NaN		3	+	0.000119837	6.66222	87.2963	1	173.45	179.59	341	C	___3	8.41e-15	179.59	688.29	2.2028	2	1345	UID18847	P0C5J4	341	P0C5J4	Probable G-protein coupled receptor 52	Gpr52	IPR000276;IPR017452	GPCR_Rhodpsn;GPCR_Rhodpsn_7TM								7	o44-66i78-100o115-137i158-180o200-222i265-287o302-324i	TM	TM	Cytoplasmic
13.3007	12.864	13.1914	14.9812	13.4215	12.0553	21.6315	17.9372	18.9619	NaN	16.2818	NaN	1	4	+	0.000349613	5.40075	82.3834	1	35.899	110.34	24	C	___1	0.00112213	110.34	438.754	0.62162	2	2882	UID6573	Q91ZN5-2;Q91ZN5	24;73	Q91ZN5-2	Adenosine 3'-phospho 5'-phosphosulfate transporter 1	Slc35b2	IPR013657	UAA								7	o105-124i185-207o217-239i251-273o288-307i314-336o340-362i	TM	TM
15.1566	13.9172	15.5155	11.9449	16.003	14.67	23.0381	18.5145	20.88	20.8319	20.7595	20.4618	6	6	+	1.1119e-05	6.2131	82.2699	1	206.12	123.28	1183	C	___1	1.23e-11	220.82	692.834	-0.1425	2	245	UID567	B1AWN6	1183	B1AWN6	Sodium channel protein type 9 subunit alpha	Scn3a;Scn2a1;Scn9a;Scn9a;Scn9a;Scn9a	IPR000048;IPR001696;IPR005821;IPR010526;IPR024583;IPR027359	DUF3451;Ion_trans_dom;IQ_motif_EF-hand-BS;K_channel_four-helix_dom;Na_channel_asu;Na_trans_assoc	Na_trans_assoc							19	i126-148o191-213i220-242o252-274i403-425o756-778i791-813o878-900i961-983o1209-1228i1249-1271o1281-1303i1330-1352o1452-1474i1533-1552o1562-1584i1591-1613o1664-1686i1754-1776o		TM
14.0211	13.9236	14.4059	11.4799	12.4414	14.4361	20.4138	15.0508	19.6777	21.074	20.1076	19.9433	3	6	+	8.24869e-05	5.92653	78.3237	1	210.13	102.07	349	C	___3	1.17e-113	221.86	1098.5	-0.49648	2	2267	UID21098	Q6WQJ1	349	Q6WQJ1	Sn1-specific diacylglycerol lipase alpha	Dagla	IPR002921	Lipase_3			Cys-rich					5	i21-43o63-85i97-119o134-156i292-309o	TM	TM	Cytoplasmic
15.0172	12.2997	13.7318	11.5039	16.0347	12.8555	21.8554	18.338	20.9471	20.1026	20.7268	19.9226	2	6	+	6.30132e-06	6.74162	77.3849	1	209.46	226.06	237	C	___2	2.36e-110	226.67	819.859	-0.24984	2	2803	UID14307	Q8VDZ4-2;Q8VDZ4	237;237	Q8VDZ4-2	Palmitoyltransferase ZDHHC5	Zdhhc5	IPR001594	Znf_DHHC_palmitoyltrfase								4	i13-35o45-67i149-171o186-208i	TM	TM	Cytoplasmic
15.6961	15.5572	13.8673	10.6377	15.3499	15.9315	NaN	NaN	21.0205	22.0109	21.3524	21.0156	4	4	+	9.42519e-05	6.84323	75.3083	1	90.827	106.42	662	C	___1	0.000315524	128.38	581.773	-0.11331	2	3283	UID7457	Q9JKZ2	662	Q9JKZ2	Sodium/myo-inositol cotransporter	Slc5a3	IPR001734;IPR018212;IPR019900	Na/solute_symporter;Na/solute_symporter_CS;Na/solute_symporter_subgr								13	i7-29o49-71i84-106o126-148i161-183o188-210i303-325o354-376i408-430o440-462i469-491o511-533i696-715o	TM	TM	Cytoplasmic
15.0172	12.7854	14.0529	10.5276	16.0347	13.1198	21.8554	18.338	20.9471	20.1026	20.7268	19.9226	2	6	+	1.3133e-05	6.72582	74.2422	1	209.46	226.06	236	C	___2	2.36e-110	226.67	819.859	-0.24984	2	2803	UID14306	Q8VDZ4-2;Q8VDZ4	236;236	Q8VDZ4-2	Palmitoyltransferase ZDHHC5	Zdhhc5	IPR001594	Znf_DHHC_palmitoyltrfase								4	i13-35o45-67i149-171o186-208i	TM	TM	Cytoplasmic
14.0211	13.9236	14.5728	12.0244	13.0745	14.4361	20.4138	15.0508	19.6777	21.074	20.1076	19.9433	3	6	+	7.81622e-05	5.70245	72.3004	1	210.13	102.07	347	C	___3	1.17e-113	221.86	1098.5	-0.49648	2	2267	UID21097	Q6WQJ1	347	Q6WQJ1	Sn1-specific diacylglycerol lipase alpha	Dagla	IPR002921	Lipase_3			Cys-rich					5	i21-43o63-85i97-119o134-156i292-309o	TM	TM	Cytoplasmic
12.163	13.313	13.2025	10.2353	13.9244	13.4061	NaN	NaN	19.7874	19.2227	19.4916	17.844		4	+	1.60262e-05	6.37904	72.0826	1	68.448	48.286	459	C	___2	3.41e-05	74.123	921.475	-0.43086	3	2157	UID12960	Q64332-2	459	Q64332-2	Synapsin-2	Syn2
12.696	12.3906	13.7726	11.5252	12.325	12.458	NaN	12.0461	19.1545	19.5481	19.3367	18.4739	1	5	+	0.00181652	5.18396	71.9481	1	110.5	94.339	16	C	___2	0.000112265	116.78	799.876	-0.37698	2	3357	UID15531	Q9R1Q7	16	Q9R1Q7	Proteolipid protein 2	Plp2	IPR008253;IPR021128	Marvel;MARVEL-like_dom								4	o25-42i49-71o86-105i112-134o	TM	TM
13.1669	12.5285	13.8819	10.5708	12.3819	12.8771	20.7061	16.0368	16.3719	18.9769	NaN	18.0658		5	+	0.000113307	5.46365	71.4095	1	114.98	155.37	120	C	___1	1.89e-20	160.87	770.869	0.084619	2	1206	UID2653	O35454	120	O35454	Chloride transport protein 6	Clcn6	IPR000644;IPR001807;IPR002248;IPR014743	Cl_channel-6;Cl-channel_core;Cl-channel_volt-gated;Cysta_beta_synth_core								7	i78-100o138-160i241-263o332-354i375-397o469-491i512-534o	TM	TM
13.2553	13.8194	15.9758	12.1399	14.1711	12.1138	21.8391	17.3919	NaN	NaN	NaN	17.6028	1	3	+	0.00206835	5.36538	71.0369	1	38.94	97.452	168	C	___1	0.000698	97.452	595.803	0.34678	2	2726	UID6258	Q8R0I4	168	Q8R0I4	TM2 domain-containing protein 2	Tm2d2	IPR007829	TM2	TM2							3	o5-27i145-164o179-201i	TM	TM
15.9894	15.7898	14.6175	11.9967	16.6925	16.8678	19.3414	15.0167	22.0058	23.3996	22.687	21.8988	4	6	+	0.00216604	5.39927	70.7612	1	206.96	42.679	26	C	___2	2.3e-47	214.54	600.037	-0.0066574	4	3103;3104	UID14954	Q9D2P8;Q9D2P8-4;Q9D2P8-3;Q9D2P8-2;Q9D2P8-5	26;26;26;26;26	Q9D2P8;Q9D2P8-4	Myelin-associated oligodendrocyte basic protein	Mobp	IPR026666	Mobp	FYVE_2
15.9894	15.7898	14.9185	11.0448	16.6925	16.8678	19.3414	15.0167	22.0058	23.3996	22.687	21.8988	4	6	+	0.00259448	5.50775	70.0434	1	206.96	42.679	27	C	___2	2.3e-47	214.54	600.037	-0.0066574	4	3103;3104	UID14955	Q9D2P8;Q9D2P8-4;Q9D2P8-3;Q9D2P8-2;Q9D2P8-5	27;27;27;27;27	Q9D2P8;Q9D2P8-4	Myelin-associated oligodendrocyte basic protein	Mobp	IPR026666	Mobp	FYVE_2
15.864	13.1204	13.1831	11.6039	16.9178	13.2142	23.089	16.4256	20.8061	19.9773	21.0603	19.6111	3	6	+	0.000229196	6.17767	69.3667	1	200.35	120.9	290	C	___2	1.48e-33	218.28	941.404	-0.44391	2	2235	UID13132	Q6PDC8;Q6PDC8-2;F7D4J0;E0CX35;F8WIG8;Q6PDC8-4	290;68;184;206;290;290	Q6PDC8	Major facilitator superfamily domain-containing protein 4	Mfsd4;Mfsd4;Mfsd4;Mfsd4	IPR011701;IPR016196	MFS;MFS_dom_general_subst_transpt	MFS_1							12	i21-40o55-74i81-99o109-131i138-160o217-239i302-324o344-363i375-394o398-420i433-455o460-482i	TM	TM
14.0211	13.9236	14.8056	11.7649	13.4665	14.4361	20.4138	15.0508	19.6777	21.074	20.1076	19.9433	3	6	+	9.83119e-05	5.64157	67.6601	1	210.13	102.07	346	C	___3	1.17e-113	221.86	1098.5	-0.49648	2	2267	UID21096	Q6WQJ1	346	Q6WQJ1	Sn1-specific diacylglycerol lipase alpha	Dagla	IPR002921	Lipase_3			Cys-rich					5	i21-43o63-85i97-119o134-156i292-309o	TM	TM	Cytoplasmic
14.9463	14.1533	13.2161	12.1251	15.1108	14.6669	22.0797	14.2219	20.1215	20.2271	19.7021	19.5407	5	6	+	0.000605812	5.27908	67.3907	1	35.037	85.359	38	C	___1	0.00320588	106.42	781.428	0.92603	1	2968	UID6805	Q99LJ5	38	Q99LJ5	CKLF-like MARVEL transmembrane domain-containing protein 3	Cmtm3	IPR008253;IPR021128	Marvel;MARVEL-like_dom	MARVEL							3	o61-83i103-122o132-151i	TM	TM
15.864	12.6208	14.315	10.544	16.9178	13.2142	23.089	16.4256	20.8061	19.9773	21.0603	19.6111	3	6	+	0.000355367	6.24893	67.2163	1	200.35	120.9	291	C	___2	1.48e-33	218.28	941.404	-0.44391	2	2235	UID13133	Q6PDC8;Q6PDC8-2;F7D4J0;E0CX35;F8WIG8;Q6PDC8-4	291;69;185;207;291;291	Q6PDC8	Major facilitator superfamily domain-containing protein 4	Mfsd4;Mfsd4;Mfsd4;Mfsd4	IPR011701;IPR016196	MFS;MFS_dom_general_subst_transpt	MFS_1							12	i21-40o55-74i81-99o109-131i138-160o217-239i302-324o344-363i375-394o398-420i433-455o460-482i	TM	TM
14.9591	14.6587	15.8524	11.9412	15.219	15.7586	22.7849	18.2725	20.132	21.4147	20.0164	20.6759	4	6	+	2.29732e-05	5.8179	66.3448	1	123.64	103.97	1132	C	___1	3.14e-14	182.23	750.364	0.87445	2	142	UID325	A2ASI5	1132	A2ASI5	Sodium channel protein type 3 subunit alpha	Scn3a	IPR000048;IPR001696;IPR005821;IPR010526;IPR024583;IPR027359	DUF3451;Ion_trans_dom;IQ_motif_EF-hand-BS;K_channel_four-helix_dom;Na_channel_asu;Na_trans_assoc	Na_trans_assoc							19	i125-147o192-214i221-243o247-269i402-424o707-729i742-764o829-851i912-934o1158-1177i1198-1220o1230-1252i1279-1301o1398-1420i1479-1498o1508-1530i1537-1559o1610-1632i1700-1722o		TM
14.1325	16.33	18.9591	14.9654	12.6506	16.8014	24.6596	19.7582	NaN	21.7383	NaN	21.0562	4	4	+	0.00112006	6.16324	65.0419	1	109.14	105.36	859	C	___1	7.94e-07	137.01	614.287	0.54371	2	214	UID519	B1AS29	859	B1AS29	Glutamate receptor ionotropic, kainate 3	Grik3	IPR001320;IPR001508;IPR001828;IPR019594	ANF_lig-bd_rcpt;Glu_rcpt_Glu/Gly-bd;Iontro_glu_rcpt;NMDA_rcpt								3	o565-584i641-663o823-845i	TM	TM	Cytoplasmic
15.1367	12.7995	14.0297	11.2786	17.7336	13.553	22.3663	14.1941	21.7042	22.0154	21.9532	20.7299	2	6	+	0.00108047	6.40533	64.5888	1	162.06	158.15	425	C	___1	5.71e-23	163.96	870.048	-0.15829	3	3269	UID7435	Q9JJY3	425	Q9JJY3	Sphingomyelin phosphodiesterase 3	Smpd3	IPR005135	Endo/exonuclease/phosphatase	Exo_endo_phos							2	o15-37i57-79o		TM	Cytoplasmic
16.2628	14.3192	17.792	15.5524	16.9429	14.5117	24.1769	20.0363	22.134	21.446	21.942	21.0107	6	6	+	1.14539e-05	5.89415	64.2742	1	62.714	104.45	872	C	___1	0.00201	134.66	427.713	0.98324	2	214	UID518	B1AS29	872	B1AS29	Glutamate receptor ionotropic, kainate 3	Grik3	IPR001320;IPR001508;IPR001828;IPR019594	ANF_lig-bd_rcpt;Glu_rcpt_Glu/Gly-bd;Iontro_glu_rcpt;NMDA_rcpt								3	o565-584i641-663o823-845i	TM	TM	Cytoplasmic
13.3024	13.1463	14.3604	10.7258	13.4101	14.1696	NaN	NaN	18.367	19.5281	20.4399	18.9914	1	4	+	1.8224e-05	6.14583	63.9884	1	94.622	67.138	1229	C	___1	3.07e-08	103.57	1039.55	-0.28174	3	779	UID1713	E9Q6G4	1229	E9Q6G4	ATP-binding cassette sub-family A member 7	Abca7;Abca7	IPR003439;IPR003593;IPR017871;IPR026082;IPR027417	AAA+_ATPase;ABC_A;ABC_transporter_CS;ABC_transporter-like;P-loop_NTPase								11	i23-42o548-567i588-610o625-647i652-674o1249-1271i1558-1580o1605-1627i1640-1659o1669-1691i1751-1773o		TM
20.1211	17.7413	18.8846	15.5568	21.2788	18.9923	26.8021	23.1947	25.8738	25.5294	25.2755	25.0266	6	6	+	2.06851e-05	6.5212	62.7999	1	239.23	54.276	54	C	___2	5.71e-61	257.2	558.941	-0.61529	3	1882	UID12281	Q3TXX4	54	Q3TXX4	Vesicular glutamate transporter 1	Slc17a7	IPR011701;IPR016196;IPR020846	MFS;MFS_dom;MFS_dom_general_subst_transpt								10	i69-91o116-138i145-167o206-228i233-255o301-323i340-362o402-424i436-458o468-490i	TM	TM	Cytoplasmic
20.1211	17.7413	18.8846	15.5568	21.2788	18.9923	26.8021	23.1947	25.8738	25.5294	25.2755	25.0266	6	6	+	2.06851e-05	6.5212	62.7999	1	192.39	54.276	56	C	___2	3.34e-27	221.86	558.941	-0.61529	3	1882	UID12282	Q3TXX4	56	Q3TXX4	Vesicular glutamate transporter 1	Slc17a7	IPR011701;IPR016196;IPR020846	MFS;MFS_dom;MFS_dom_general_subst_transpt								10	i69-91o116-138i145-167o206-228i233-255o301-323i340-362o402-424i436-458o468-490i	TM	TM	Cytoplasmic
15.8977	15.8219	17.8744	15.4936	17.3756	16.3009	24.6153	20.7458	21.8725	21.9875	21.0405	21.712	6	6	+	5.19112e-06	5.53492	62.557	1	267.62	106.69	386	C	___1	5.65e-84	285.83	1039.13	0.55805	3	1426	UID3291	Q3UVW2;P22723-2;P22723	386;407;415	Q3UVW2	Gamma-aminobutyric acid receptor subunit gamma-2	Gabrg2;Gabrg2	IPR005437;IPR005439;IPR006028;IPR006029;IPR006201;IPR006202;IPR018000	GABAA_rcpt;GABBAg_rcpt;GABBAg2_rcpt;Neur_chan_lig-bd;Neur_channel;Neurotrans-gated_channel_TM;Neurotransmitter_ion_chnl_CS	Neur_chan_memb							4	o252-274i281-300o315-337i421-443o	TM	TM	Cytoplasmic
13.2792	16.3353	16.8863	13.9456	15.8297	14.6749	23.2398	18.4835	21.2006	21.4868	20.816	20.9704	5	6	+	2.08434e-05	5.87435	62.1828	1	237.58	179.59	14	C	___1	1.09e-35	241.35	714.796	-0.040802	2	739	UID1603	E9Q3G7;P98197;D6RII8	14;14;14	E9Q3G7	Probable phospholipid-transporting ATPase IH	Atp11a;Atp11a;Atp11a	IPR001757;IPR006539;IPR008250;IPR018303;IPR023214;IPR023299	ATPase_P-typ_cyto_domN;ATPase_P-typ_P_site;ATPase_P-typ_Plipid-transp;ATPase_P-typ_transduc_dom_A;Cation_transp_P_typ_ATPase;HAD-like_dom								7	i72-94o296-318i349-368o967-989i1001-1023o1038-1060i1067-1089o	TM	TM	Cytoplasmic
17.6281	12.4427	14.0394	14.3	18.8027	15.2599	24.9234	21.4769	22.0046	21.1037	21.6102	20.6431	4	6	+	0.000102959	6.54818	62.0741	1	230.57	65.511	184	C	___2	2.87e-46	252.37	767.82	0.723	2	2093	UID12801	Q61411	184	Q61411	GTPase HRas;GTPase HRas, N-terminally processed	Hras1	IPR001806;IPR005225;IPR020849;IPR027417	P-loop_NTPase;Small_GTPase;Small_GTPase_Ras;Small_GTP-bd_dom
17.6281	12.9978	14.4735	14.3	18.8027	15.2599	24.9234	21.4769	22.0046	21.1037	21.6102	20.6431	4	6	+	8.1714e-05	6.38332	61.3688	1	230.57	65.511	181	C	___2	2.87e-46	252.37	767.82	0.723	2	2093	UID12800	Q61411	181	Q61411	GTPase HRas;GTPase HRas, N-terminally processed	Hras1	IPR001806;IPR005225;IPR020849;IPR027417	P-loop_NTPase;Small_GTPase;Small_GTPase_Ras;Small_GTP-bd_dom
12.6624	13.199	14.2433	12.6165	12.5734	12.5046	20.6114	15.6465	NaN	18.3299	NaN	17.5612		4	+	0.000214016	5.07072	61.0521	0.95904	107.59	103.14	1170	C	___1	8.76e-07	135.02	675.313	-0.26895	2	901	UID2021	Q9WTU3-4;F7D6K4;Q9WTU3-2;F7D6J5;Q9WTU3-5;Q9WTU3;F7D6H8;F6U329;Q9WTU3-3	1170;836;924;1082;1170;1170;1170;1170;1180	Q9WTU3-4	Sodium channel protein type 8 subunit alpha	Scn8a;Scn8a;Scn8a;Scn8a;Scn8a	IPR000048;IPR001696;IPR005821;IPR008054;IPR010526;IPR024583;IPR027359	DUF3451;Ion_trans_dom;IQ_motif_EF-hand-BS;K_channel_four-helix_dom;Na_channel_a8su;Na_channel_asu;Na_trans_assoc	Ion_trans;Na_trans_assoc							11	i129-151o194-216i223-245o255-277i389-411o747-769i782-804o869-891i952-974o1196-1215i1236-1258o	TM	TM
14.1004	13.238	15.3757	11.1639	12.2782	14.7192	21.0313	13.1128	19.3098	20.6249	19.9967	19.3697	4	6	+	0.00123957	5.4283	59.0764	1	196.76	97.095	217	C	___3	9.43e-39	203.17	1008.44	-1.9912	2	3259	UID23226	Q9JIZ9	217	Q9JIZ9	Phospholipid scramblase 3	Plscr3	IPR005552	Scramblase	Scramblase									TM	TM	Cytoplasmic
10.9634	13.1726	12.8594	11.6432	13.1108	13.1991	20.3996	14.4924	18.0632	18.1212	17.6153	17.5532		6	+	6.35208e-05	5.21607	58.7981	1	78.527	71.781	236	C	___2	0.000624043	85.28	605.627	-0.42469	3	2044	UID12649	Q5Y5T5	236	Q5Y5T5	Probable palmitoyltransferase ZDHHC8	Zdhhc8	IPR001594	Znf_DHHC_palmitoyltrfase								4	o15-34i46-68o150-172i185-207o	TM	TM	Cytoplasmic
16.9291	16.6712	15.5837	13.3072	17.9258	17.2878	24.2614	18.657	21.9557	22.76	21.7322	22.3652	6	6	+	0.000112645	5.67112	58.1872	1	173.26	69.255	400	C	___1	2.07e-52	203.75	1147.02	0.083153	2	2582	UID5949	Q8C4X2	400	Q8C4X2	Casein kinase I isoform gamma-3	Csnk1g3	IPR000719;IPR008271;IPR011009;IPR017441;IPR022247	Casein_kinase-1_gamma_C;Kinase-like_dom;Prot_kinase_cat_dom;Protein_kinase_ATP_BS;Ser/Thr_kinase_AS
14.1004	13.238	15.3757	11.9908	12.8323	14.7192	21.0313	13.1128	19.3098	20.6249	19.9967	19.3697	4	6	+	0.00124566	5.19813	56.8345	1	196.76	97.095	215	C	___3	9.43e-39	203.17	1008.44	-1.9912	2	3259	UID23225	Q9JIZ9	215	Q9JIZ9	Phospholipid scramblase 3	Plscr3	IPR005552	Scramblase	Scramblase									TM	TM	Cytoplasmic
14.1004	13.238	15.3757	11.831	13.1266	14.7192	21.0313	13.1128	19.3098	20.6249	19.9967	19.3697	4	6	+	0.00129251	5.17572	56.1982	1	196.76	97.095	212	C	___3	9.43e-39	203.17	1008.44	-1.9912	2	3259	UID23224	Q9JIZ9	212	Q9JIZ9	Phospholipid scramblase 3	Plscr3	IPR005552	Scramblase	Scramblase									TM	TM	Cytoplasmic
13.2618	13.37	13.1723	11.2686	12.6042	14.2761	18.667	NaN	NaN	19.597	NaN	18.6493	1	3	+	1.55233e-05	5.97893	55.7091	1	100.85	72.568	120	C	___1	1.71e-06	110.6	834.381	-0.43839	3	2298	UID5378	Q7M759	120	Q7M759	Alpha/beta hydrolase domain-containing protein 17B	Abhd17b			Abhydrolase_5
16.5105	14.0097	14.2347	10.8943	14.8667	13.6208	21.5988	14.2174	NaN	21.0847	19.7654	NaN	2	4	+	0.00684524	5.14379	54.553	0.999898	93.892	101.81	804	C	___1	1.19e-15	104.57	1294.9	-0.73199	3	824	UID1832	E9QKH8;O35927;O35927-2	804;805;805	E9QKH8	Catenin delta-2	Ctnnd2;Ctnnd2	IPR000225;IPR011989;IPR016024	Armadillo;ARM-like;ARM-type_fold
17.8307	15.8168	16.3776	11.7921	18.6595	17.2419	24.2936	19.1459	22.7187	23.1334	22.6211	22.5368	6	6	+	0.000252839	6.12182	52.4815	1	284.53	70.784	9	C	___2	3.54e-139	326.92	661.978	-1.2278	3	1414	UID11156	P21279	9	P21279	Guanine nucleotide-binding protein G(q) subunit alpha	Gnaq	IPR000654;IPR001019;IPR011025;IPR027417	Gprotein_alpha_Q;Gprotein_alpha_su;GproteinA_insert;P-loop_NTPase	G-alpha
17.8307	15.8168	16.3776	11.7921	18.6595	17.2419	24.2936	19.1459	22.7187	23.1334	22.6211	22.5368	6	6	+	0.000252839	6.12182	52.4815	1	284.53	70.784	10	C	___2	3.54e-139	326.92	661.978	-1.2278	3	1414	UID11157	P21279	10	P21279	Guanine nucleotide-binding protein G(q) subunit alpha	Gnaq	IPR000654;IPR001019;IPR011025;IPR027417	Gprotein_alpha_Q;Gprotein_alpha_su;GproteinA_insert;P-loop_NTPase	G-alpha
12.7239	13.4818	12.0597	11.1908	13.6337	13.3805	19.932	14.1424	NaN	NaN	17.7855	NaN		3	+	0.00412575	4.54157	51.6459	1	43.496	63.216	359	C	___1	0.0140653	66.568	510.768	0.97863	2	13	UID38	A2A6V6;O54828	359;585	A2A6V6	Regulator of G-protein signaling 9	Rgs9;Rgs9	IPR000342;IPR000591;IPR011991;IPR015898;IPR016137;IPR024066	DEP_dom;G-protein_gamma-like_dom;Regulat_G_prot_signal;Regulat_G_prot_signal_dom1;Regulat_G_prot_signal_superfam;WHTH_DNA-bd_dom
15.0464	17.1868	14.6217	11.3627	17.3825	16.7048	NaN	NaN	18.8829	23.3159	19.5894	22.2689	4	4	+	0.00216219	5.63013	51.4822	0.943796	173.9	75.524	151	C	___1	1.38e-40	174.81	1374.14	-0.90869	2	1516	UID3499	P40240	151	P40240	CD9 antigen	Cd9	IPR000301;IPR008952;IPR018499;IPR018503	Tetraspanin;Tetraspanin/Peripherin;Tetraspanin_CS;Tetraspanin_EC2	Tetraspannin							4	i13-35o58-80i87-109o193-215i	TM	TM	Extracellular
12.696	12.7655	13.5581	10.761	13.6992	14.0278	NaN	12.0461	19.1545	19.5481	19.3367	18.4739	1	5	+	0.00371263	4.79393	49.769	1	110.5	94.339	12	C	___2	0.000112265	116.78	799.876	-0.37698	2	3357	UID15530	Q9R1Q7	12	Q9R1Q7	Proteolipid protein 2	Plp2	IPR008253;IPR021128	Marvel;MARVEL-like_dom								4	o25-42i49-71o86-105i112-134o	TM	TM
12.8801	13.1231	14.4153	11.6406	13.2174	13.2929	19.3656	15.2782	19.5124	18.9576	19.2363	18.7689		6	+	1.4283e-05	5.42493	49.7271	1	234.13	56.746	97	C	___2	1.63e-54	241.11	644.609	0.52415	3	760	UID9569	E9Q7S6;E9Q4S1;E9PUL4;E9PYP0;E9Q8J6	97;97;97;97;97	E9Q7S6	High affinity cAMP-specific and IBMX-insensitive 3',5'-cyclic phosphodiesterase 8B	Pde8b;Pde8b;Pde8b;Pde8b;Pde8b	IPR000014;IPR001789;IPR002073;IPR003607;IPR013938;IPR023088;IPR023174	HD/PDEase_dom;PAS;PDEase;PDEase_catalytic_dom;PDEase_CS;PDEase_PDE8;Sig_transdc_resp-reg_receiver
12.5184	15.9682	14.1547	11.3807	13.361	16.2351	NaN	NaN	20.4693	21.2552	19.9648	19.8054	2	4	+	0.000108	6.43732	49.5213	1	58.291	54.828	62	C	___1	3.17e-05	62.002	683.105	0.19457	4	1240	UID2734	Q5SVG6;O55125	62;83	Q5SVG6	Protein NipSnap homolog 1	Nipsnap1;Nipsnap1	IPR011008;IPR012577	Dimeric_a/b-barrel;NIPSNAP
13.2936	13.4811	14.4551	12.2855	15.5469	14.8349	20.9214	17.7269	19.7033	20.3631	19.4094	20.045	2	6	+	2.90071e-06	5.712	49.0643	1	144.89	71.756	1125	C	___2	4.81e-15	148.66	932.086	-0.0050156	3	142	UID8230	A2ASI5	1125	A2ASI5	Sodium channel protein type 3 subunit alpha	Scn3a	IPR000048;IPR001696;IPR005821;IPR010526;IPR024583;IPR027359	DUF3451;Ion_trans_dom;IQ_motif_EF-hand-BS;K_channel_four-helix_dom;Na_channel_asu;Na_trans_assoc	Na_trans_assoc							19	i125-147o192-214i221-243o247-269i402-424o707-729i742-764o829-851i912-934o1158-1177i1198-1220o1230-1252i1279-1301o1398-1420i1479-1498o1508-1530i1537-1559o1610-1632i1700-1722o		TM
12.2562	13.7263	13.8977	10.5783	13.7762	13.4388	NaN	NaN	18.5979	19.4117	18.9466	18.5125		4	+	1.25507e-05	5.92159	49.0323	1	53.68	51.715	406	C	___1	0.000378068	56.483	1246.25	-0.098415	3	3351	UID7611	Q9R0Y8	406	Q9R0Y8	Gamma-aminobutyric acid receptor subunit gamma-1	Gabrg1	IPR005437;IPR005438;IPR006028;IPR006029;IPR006201;IPR006202;IPR018000	GABAA_rcpt;GABBAg_rcpt;GABBAg1_rcpt;Neur_chan_lig-bd;Neur_channel;Neurotrans-gated_channel_TM;Neurotransmitter_ion_chnl_CS								4	o272-294i301-320o335-357i441-463o	TM	TM	Cytoplasmic
14.1148	13.0993	14.1602	11.0717	12.7075	13.1307	17.243	NaN	19.4655	19.2583	NaN	19.0257		4	+	2.00646e-05	5.70076	48.8511	1	127.52	115.38	108	C	___1	2.8e-16	133.17	1107.82	-0.12923	3	2281	UID5343	Q6ZWS4;Q9D6E1	108;127	Q6ZWS4	Protein cornichon homolog 3	Cnih3;Cnih3	IPR003377	Cornichon	Cornichon							3	i7-29o77-99i139-158o	TM	TM	Cytoplasmic
12.5251	13.1902	13.6335	11.7656	13.6193	13.4875	18.131	NaN	NaN	19.1187	NaN	18.8913		3	+	3.91894e-06	5.6768	48.3799	0.790168	151.23	58.755	169	C	___1	8.34e-23	160.95	904.051	-0.12417	3	3183	UID7211	Q9DCK3	169	Q9DCK3	Tetraspanin-4	Tspan4	IPR000301;IPR008952;IPR018499;IPR018503	Tetraspanin;Tetraspanin/Peripherin;Tetraspanin_CS;Tetraspanin_EC2	Tetraspannin							4	i12-34o54-76i83-105o202-224i	TM	TM	Extracellular
13.0396	12.9494	15.0339	11.4419	15.5469	14.8349	20.9214	17.7269	19.7033	20.3631	19.4094	20.045	2	6	+	1.04371e-05	5.88708	47.6537	1	144.89	71.756	1120	C	___2	4.81e-15	148.66	932.086	-0.0050156	3	142	UID8229	A2ASI5	1120	A2ASI5	Sodium channel protein type 3 subunit alpha	Scn3a	IPR000048;IPR001696;IPR005821;IPR010526;IPR024583;IPR027359	DUF3451;Ion_trans_dom;IQ_motif_EF-hand-BS;K_channel_four-helix_dom;Na_channel_asu;Na_trans_assoc	Na_trans_assoc							19	i125-147o192-214i221-243o247-269i402-424o707-729i742-764o829-851i912-934o1158-1177i1198-1220o1230-1252i1279-1301o1398-1420i1479-1498o1508-1530i1537-1559o1610-1632i1700-1722o		TM
15.3052	18.2305	14.9067	10.6107	14.7107	17.0704	NaN	NaN	20.5881	23.4112	21.1972	20.8832	4	4	+	0.00103283	6.38089	47.0012	1	60.616	43.922	497	C	___1	3.51e-07	61.558	1377	-0.28868	3	1709	UID3951	P63115	497	P63115	Asc-type amino acid transporter 1	Slc7a10	IPR002293	AA/rel_permease1								12	i46-68o78-100i122-144o164-181i194-216o231-253i274-296o319-341i371-388o393-415i428-449o453-475i	TM	TM
16.4503	14.2304	15.6562	14.2079	17.7156	15.4044	23.4809	19.0687	20.8102	21.4137	20.7191	20.718	6	6	+	2.47954e-05	5.4243	46.4454	1	195.17	117.78	9	C	___2	2.4e-88	286.88	1023.45	-0.25247	2	1413	UID11152	P21278	9	P21278	Guanine nucleotide-binding protein subunit alpha-11	Gna11	IPR000654;IPR001019;IPR011025;IPR027417	Gprotein_alpha_Q;Gprotein_alpha_su;GproteinA_insert;P-loop_NTPase	G-alpha
16.4503	14.2304	15.6562	14.2079	17.7156	15.4044	23.4809	19.0687	20.8102	21.4137	20.7191	20.718	6	6	+	2.47954e-05	5.4243	46.4454	1	222.44	117.78	10	C	___2	5.45e-120	299.64	1023.45	-0.25247	2	1413	UID11153	P21278	10	P21278	Guanine nucleotide-binding protein subunit alpha-11	Gna11	IPR000654;IPR001019;IPR011025;IPR027417	Gprotein_alpha_Q;Gprotein_alpha_su;GproteinA_insert;P-loop_NTPase	G-alpha
11.9543	12.6019	14.6349	11.8152	13.3885	12.3193	NaN	NaN	18.6068	19.2362	18.9256	17.3064		4	+	9.41586e-06	5.73307	45.6772	1	195.91	206.74	225	C	___1	2.35e-74	206.74	928.12	0.018023	3	1619	UID3747	P58196	225	P58196	Phospholipid scramblase 4	Plscr4	IPR005552	Scramblase	Scramblase									TM	TM	Cytoplasmic
15.2989	12.6747	13.3997	12.2509	17.3524	15.3118	14.9623	15.8491	21.8159	21.9055	21.4607	20.5609	4	6	+	0.00382703	5.04433	44.8881	1	115.5	77.72	139	C	___2	0.00210748	142.63	380.186	-0.037149	2	1632	UID11684	P60202	139	P60202	Myelin proteolipid protein	Plp1	IPR001614;IPR018237	Myelin_PLP;Myelin_PLP_CS	Myelin_PLP							4	o10-32i60-82o155-177i239-261o	TM	TM	Cytoplasmic
15.0464	17.1868	13.4278	11.3992	17.62	16.8549	NaN	NaN	19.0912	23.3032	19.5894	21.7225	4	4	+	0.00242578	5.67072	44.0031	0.939462	173.9	78.428	150	C	___1	1.38e-40	174.81	1374.14	-0.78529	2	1516	UID3498	P40240	150	P40240	CD9 antigen	Cd9	IPR000301;IPR008952;IPR018499;IPR018503	Tetraspanin;Tetraspanin/Peripherin;Tetraspanin_CS;Tetraspanin_EC2	Tetraspannin							4	i13-35o58-80i87-109o193-215i	TM	TM	Extracellular
15.0471	12.8278	14.6757	11.3706	17.295	13.4022	NaN	NaN	20.789	20.5818	21.1778	20.2326	3	4	+	0.000124808	6.59223	43.3734	1	66.285	91.584	4	C	___1	0.00434991	117.56	477.711	-1.4421	2	1324	UID2951	P06837	4	P06837	Neuromodulin	Gap43	IPR000048;IPR001422;IPR017454;IPR018243;IPR018947	IQ_motif_EF-hand-BS;Neuromodulin;Neuromodulin_C;Neuromodulin_gap-junction_N;Neuromodulin_palmitoyl/P_site	Neuromodulin_N
13.1055	12.6943	13.3901	12.0916	13.3964	13.6067	20.6146	16.4133	17.2023	17.36	17.4388	17.0632	1	6	+	1.53912e-05	4.6346	43.2433	1	45.851	74.376	562	C	___1	0.00585	78.939	533.758	-1.5642	2	3222	UID7306	Q9ERZ3	562	Q9ERZ3	Muscarinic acetylcholine receptor M3	Chrm3	IPR000276;IPR000995;IPR001183;IPR017452	GPCR_Rhodpsn;GPCR_Rhodpsn_7TM;Musac_Ach_M3_rcpt;Musac_Ach_rcpt								7	o69-91i104-126o141-163i184-206o229-251i488-510o525-547i	TM	TM	Cytoplasmic
12.2356	14.0183	13.9819	11.2662	14.2386	13.4251	19.3656	15.2782	19.5124	18.9576	19.2363	18.7689		6	+	3.38962e-05	5.32555	43.139	1	234.13	56.746	98	C	___2	1.63e-54	241.11	644.609	0.52415	3	760	UID9570	E9Q7S6;E9Q4S1;E9PUL4;E9PYP0;E9Q8J6	98;98;98;98;98	E9Q7S6	High affinity cAMP-specific and IBMX-insensitive 3',5'-cyclic phosphodiesterase 8B	Pde8b;Pde8b;Pde8b;Pde8b;Pde8b	IPR000014;IPR001789;IPR002073;IPR003607;IPR013938;IPR023088;IPR023174	HD/PDEase_dom;PAS;PDEase;PDEase_catalytic_dom;PDEase_CS;PDEase_PDE8;Sig_transdc_resp-reg_receiver
13.6892	12.8437	14.0763	11.7199	13.5025	12.7599	20.6208	14.9433	17.6499	18.3014	17.694	17.5416		6	+	9.31535e-05	4.69325	43.1056	1	122.7	90.259	120	C	___3	3.36e-05	125.86	845.826	0.72848	2	875	UID17774	F6QP10;Q91WC9	120;202	F6QP10	Sn1-specific diacylglycerol lipase beta	Daglb;Daglb	IPR002921	Lipase_3								2	o15-37i49-71o	TM	TM	Cytoplasmic
14.5633	13.7993	14.227	11.5282	13.6937	13.355	19.8374	13.7047	NaN	19.6317	NaN	19.2631		4	+	0.00367851	4.58148	42.5449	1	102.51	100.28	37	C	___1	1.17e-05	111.57	709.702	-0.015067	3	2430	UID5658	Q8BGR6	37	Q8BGR6	ADP-ribosylation factor-like protein 15	Arl15	IPR006689;IPR024156;IPR027417	P-loop_NTPase;Small_GTPase_ARF;Small_GTPase_ARF/SAR	Arf
14.1013	14.0419	14.9675	11.2777	14.9115	14.659	18.4674	15.5987	20.2096	20.5123	20.2579	19.869	6	6	+	0.000151532	5.15933	42.4315	1	223.15	107.15	266	C	___1	3.46e-63	237.81	983.937	0.6716	2	2042	UID4740	Q5Y5T1-2;Q5Y5T1	266;278	Q5Y5T1-2	Probable palmitoyltransferase ZDHHC20	Zdhhc20	IPR001594	Znf_DHHC_palmitoyltrfase								4	i13-32o52-74i171-193o213-235i	TM	TM
17.0595	15.5272	15.4683	11.252	18.3483	16.5643	22.4619	14.4341	21.9095	23.046	21.8295	22.4694	4	6	+	0.00468525	5.3218	42.1807	1	113.79	130.47	317	C	___1	3.05e-07	130.47	732.354	-0.63486	3	3396	UID7711	Q9Z0D9	317	Q9Z0D9	CX3C chemokine receptor 1	Cx3cr1	IPR000276;IPR000355;IPR005387;IPR017452	Chemokine_CX3CR1;Chemokine_rcpt;GPCR_Rhodpsn;GPCR_Rhodpsn_7TM								7	o35-57i70-92o107-126i147-169o198-220i233-255o275-297i	TM	TM	Cytoplasmic
15.2989	14.0967	14.2439	12.2509	17.3524	15.3118	14.9623	15.8491	21.8159	21.9055	21.4607	20.5609	4	6	+	0.00485192	4.66663	41.8592	1	67.293	77.72	141	C	___2	0.00356913	111.69	380.186	-0.037149	2	1632	UID11685	P60202	141	P60202	Myelin proteolipid protein	Plp1	IPR001614;IPR018237	Myelin_PLP;Myelin_PLP_CS	Myelin_PLP							4	o10-32i60-82o155-177i239-261o	TM	TM	Cytoplasmic
13.2972	12.9929	14.3629	11.9925	12.136	13.1984	20.4424	14.9433	17.6499	18.3014	17.694	17.5416		6	+	7.04608e-05	4.76545	41.7008	1	122.7	90.259	121	C	___3	3.36e-05	125.86	845.826	0.72848	2	875	UID17775	F6QP10;Q91WC9	121;203	F6QP10	Sn1-specific diacylglycerol lipase beta	Daglb;Daglb	IPR002921	Lipase_3								2	o15-37i49-71o	TM	TM	Cytoplasmic
13.4449	13.057	14.0926	12.1326	12.3008	13.6607	NaN	NaN	18.7554	19.054	18.7397	17.7775		4	+	1.00557e-06	5.46688	41.4867	1	51.508	58.123	701	C	___1	6.41e-05	58.123	941.823	0.45031	3	2822	UID6432	Q8VI59-2;Q8VI59;F7DCB1	701;1109;530	Q8VI59-2	Pecanex-like protein 3	Pcnxl3;Pcnxl3	IPR007735	Pecanex								11	i36-53o57-79i385-407o411-428i441-463o473-492i501-523o538-560i573-592o645-667i669-691o	TM	TM
12.8092	13.6465	13.301	9.4771	15.459	12.9356	NaN	11.744	20.7666	17.0502	19.7026	16.6208	1	5	+	0.0157266	4.23877	41.2567	1	80.847	92.538	317	C	___2	0.00134872	104.2	379.188	-0.012696	3	195	UID8362	B0R0C0;P35377-5;P35377	317;326;331	B0R0C0	Nociceptin receptor	Oprl1;Oprl1	IPR000276;IPR001418;IPR001420;IPR017452	GPCR_Rhodpsn;GPCR_Rhodpsn_7TM;Opioid_rcpt;X_opioid_rcpt								6	i70-92o96-118i152-174o194-216i245-267o282-304i	TM	TM	Cytoplasmic
13.4073	14.9697	16.5287	12.4985	13.1903	15.4469	20.9198	13.3622	NaN	21.0867	NaN	20.1308	3	4	+	0.0129548	4.53464	40.8227	1	188.06	190.1	420	C	___1	2.74e-53	190.1	870.048	-0.29779	3	3269	UID7434	Q9JJY3	420	Q9JJY3	Sphingomyelin phosphodiesterase 3	Smpd3	IPR005135	Endo/exonuclease/phosphatase	Exo_endo_phos							2	o15-37i57-79o		TM	Cytoplasmic
16.6972	14.7625	19.138	11.3913	16.961	15.4994	23.7596	16.3421	22.7984	22.0734	22.77	21.4261	5	6	+	0.0017155	5.7867	40.5195	1	90.619	69.998	470	C	___1	0.00112	108.09	523.284	0.64311	2	1479	UID3420	P32211	470	P32211	Muscarinic acetylcholine receptor M4	Chrm4	IPR000276;IPR000995;IPR001432;IPR017452	GPCR_Rhodpsn;GPCR_Rhodpsn_7TM;Musac_Ach_M4_rcpt;Musac_Ach_rcpt								7	o34-56i69-91o106-125i152-174o194-216i398-420o435-457i	TM	TM	Cytoplasmic
13.1188	13.2049	14.2266	11.5219	13.1599	13.1315	20.3996	14.4924	18.0632	18.1212	17.6153	17.5532		6	+	0.000137255	4.64688	40.2631	1	101.11	71.781	245	C	___2	5.69e-05	111.11	605.627	-0.42469	3	2044	UID12650	Q5Y5T5	245	Q5Y5T5	Probable palmitoyltransferase ZDHHC8	Zdhhc8	IPR001594	Znf_DHHC_palmitoyltrfase								4	o15-34i46-68o150-172i185-207o	TM	TM	Cytoplasmic
12.0665	13.0733	13.0134	11.4037	13.9984	12.6441	17.2938	NaN	19.2934	18.0245	NaN	17.4725		4	+	8.03567e-06	5.32115	40.2452	0.999981	60.373	82.029	591	C	___1	0.0105	82.029	712.303	0.21917	2	3040	UID6926	Q9CWW7	591	Q9CWW7	CpG-binding protein	Cxxc1	IPR001965;IPR002857;IPR011011;IPR013083;IPR019786;IPR019787;IPR022056	CpG-bd_C;Zinc_finger_PHD-type_CS;Znf_CXXC;Znf_FYVE_PHD;Znf_PHD;Znf_PHD-finger;Znf_RING/FYVE/PHD	zf-CpG_bind_C
13.7496	13.9622	13.3998	11.1304	14.328	14.1981	19.3033	15.3095	19.7652	19.0443	19.565	18.4597	2	6	+	5.57808e-05	5.11315	39.6301	0.999509	61.127	93.345	318	C	___1	0.000996093	93.345	416.218	-0.02396	3	2267	UID5286	Q6WQJ1	318	Q6WQJ1	Sn1-specific diacylglycerol lipase alpha	Dagla	IPR002921	Lipase_3			Cys-rich					5	i21-43o63-85i97-119o134-156i292-309o	TM	TM	Cytoplasmic
11.8035	12.2862	14.2357	10.7416	15.6971	13.6422	20.6504	16.009	18.5507	18.3324	19.3365	NaN	1	5	+	0.000289874	5.50808	38.8071	1	66.397	60.019	24	C	___1	0.00103	125.31	469.205	-0.36993	2	124	UID276	O70228;A2AQC3	24;82	O70228	Probable phospholipid-transporting ATPase IIA	Atp9a;Atp9a	IPR001757;IPR006539;IPR008250;IPR018303;IPR023214;IPR023299	ATPase_P-typ_cyto_domN;ATPase_P-typ_P_site;ATPase_P-typ_Plipid-transp;ATPase_P-typ_transduc_dom_A;Cation_transp_P_typ_ATPase;HAD-like_dom								10	i65-87o102-122i300-322o332-351i845-867o872-894i924-946o950-969i976-998o1008-1030i	TM	TM	Cytoplasmic
13.5258	13.3119	15.7599	12.5455	11.9786	14.8467	21.0863	16.2363	NaN	18.7302	NaN	18.0832	3	4	+	0.000942605	4.8726	38.6922	1	127.38	105.1	112	C	___1	0.000238097	146.69	554.782	1.0152	2	899	UID2012	F6TWM7;P97808;F8WJA1	112;173;174	F6TWM7	FXYD domain-containing ion transport regulator 5	Fxyd5;Fxyd5;Fxyd5	IPR000272	Ion-transport_regulator_FXYD	ATP1G1_PLM_MAT8							1	i85-102o	TM	TM	Cytoplasmic
12.1142	16.2148	14.4953	11.3069	12.975	17.1689	21.5624	NaN	20.2527	21.2514	18.3716	20.1193	2	5	+	0.00022224	6.26563	38.1799	0.951313	92.886	101.05	185	C	___1	1.22e-06	101.05	880.38	-0.51112	3	939	UID2082	F7BWT7;F7BWT7-2	185;185	F7BWT7	Tetraspanin-15	Tspan15	IPR000301;IPR008952;IPR018499	Tetraspanin;Tetraspanin/Peripherin;Tetraspanin_EC2	Tetraspannin							4	o22-44i57-79o94-116i235-257o	TM	TM	Extracellular
12.5567	13.5051	13.8006	12.3538	13.1478	13.3637	NaN	NaN	18.4746	18.7646	18.3819	18.1514		4	+	5.72061e-08	5.32184	38.1097	1	60.131	106.42	457	C	___1	0.00104	122.79	522.76	0.10126	2	3223	UID7309	Q9ERZ4	457	Q9ERZ4	Muscarinic acetylcholine receptor M2	Chrm2	IPR000276;IPR000995;IPR001065;IPR017452	GPCR_Rhodpsn;GPCR_Rhodpsn_7TM;Musac_Ach_M2_rcpt;Musac_Ach_rcpt								7	o26-48i61-83o98-117i144-166o186-208i389-411o421-443i	TM	TM	Cytoplasmic
13.5244	11.3471	13.4462	11.5994	15.282	12.3682	19.515	17.0754	19.3997	18.5021	19.1083	18.1651	1	6	+	5.50564e-06	5.69972	38.0766	1	89.717	78.513	528	C	___2	5.33e-06	176.6	553.231	-0.066749	2	875	UID9862	F6QP10;Q91WC9	528;610	F6QP10	Sn1-specific diacylglycerol lipase beta	Daglb;Daglb	IPR002921	Lipase_3								2	o15-37i49-71o	TM	TM	Cytoplasmic
15.0998	12.7292	17.0675	14.0027	14.6718	15.5617	22.758	19.931	19.519	18.8661	18.6499	18.4668	5	6	+	0.000135927	4.84302	37.3718	1	98.408	120.65	345	C	___1	0.00217	120.65	435.215	0.93614	2	1485	UID3431	P33534	345	P33534	Kappa-type opioid receptor	Oprk1	IPR000276;IPR000452;IPR001418;IPR017452	GPCR_Rhodpsn;GPCR_Rhodpsn_7TM;Kappa_opi_rcpt;Opioid_rcpt								7	o62-84i96-118o133-154i175-197o231-253i274-296o311-333i	TM	TM	Cytoplasmic
11.7032	13.3832	12.9016	9.47673	13.5319	13.0579	NaN	NaN	18.0271	17.7507	18.1429	NaN		3	+	0.000251403	5.63114	36.3514	1	70.809	51.628	340	C	___3	4.62e-07	71.143	1387.61	0.2644	2	1836	UID20101	Q14BI1	340	Q14BI1	Sodium/potassium/calcium exchanger 2	Slc24a2	IPR004481;IPR004837	K/Na/Ca-exchanger;NaCa_Exmemb								11	i36-58o136-158i178-200o205-227i234-256o261-280i521-538o548-570i615-637o652-674i681-700o		TM
13.3847	13.0264	14.6943	11.2113	15.773	12.6869	18.1181	12.4345	19.9329	19.5967	19.6724	20.0589	1	6	+	0.00273732	4.83948	36.3017	1	167.26	52.97	116	C	___2	3.26e-30	170.5	1227.58	0.43408	2	2787	UID14269	Q8VCY8-2;Q8VCY8	116;116	Q8VCY8-2	Lipid phosphate phosphatase-related protein type 2	Lppr2	IPR000326;IPR016118	P_Acid_Pase/Cl_peroxidase_N;P_Acid_Pase_2/haloperoxidase								6	i12-34o69-91i129-151o210-232i239-256o266-288i	TM	TM
13.3553	12.8331	14.5544	11.0699	15.459	12.8698	NaN	11.744	20.7666	17.0502	19.7026	16.6208	1	5	+	0.0190203	3.81992	35.7714	1	80.847	92.538	318	C	___2	0.00134872	104.2	379.188	-0.012696	3	195	UID8363	B0R0C0;P35377-5;P35377	318;327;332	B0R0C0	Nociceptin receptor	Oprl1;Oprl1	IPR000276;IPR001418;IPR001420;IPR017452	GPCR_Rhodpsn;GPCR_Rhodpsn_7TM;Opioid_rcpt;X_opioid_rcpt								6	i70-92o96-118i152-174o194-216i245-267o282-304i	TM	TM	Cytoplasmic
13.3915	13.357	13.1967	10.5634	14.026	13.1119	20.2234	13.8412	17.3747	18.1154	17.694	17.2531		6	+	0.000499428	4.47588	35.7358	1	122.7	90.259	118	C	___3	3.36e-05	125.86	845.826	0.72848	2	875	UID17772	F6QP10;Q91WC9	118;200	F6QP10	Sn1-specific diacylglycerol lipase beta	Daglb;Daglb	IPR002921	Lipase_3								2	o15-37i49-71o	TM	TM	Cytoplasmic
18.6091	18.3844	15.1238	10.5059	19.1415	19.0922	NaN	NaN	22.7173	24.098	23.5406	22.8699	4	4	+	0.00315368	6.49697	35.0028	1	131.36	78.191	493	C	___1	6.66e-09	134.08	758.027	-0.27852	3	1475	UID3415	P31648	493	P31648	Sodium- and chloride-dependent GABA transporter 1	Slc6a1	IPR000175;IPR002980	Na/ntran_symport;Na/ntran_symport_GABA_GAT1	SNF							12	i53-72o82-104i125-147o208-230i239-261o288-310i323-345o372-394i423-445o455-477i498-520o535-557i	TM	TM
16.2918	16.3844	14.0378	10.5384	16.5138	17.1515	15.925	NaN	20.7491	22.3832	21.1523	21.326	4	5	+	0.00398405	5.15417	34.745	1	315.76	88.78	673	C	___1	5.99e-181	330.26	936.924	0.52833	2	3366	UID7640	Q9WTR1	673	Q9WTR1	Transient receptor potential cation channel subfamily V member 2	Trpv2	IPR002110;IPR004729;IPR005821;IPR008347;IPR020683;IPR024862;IPR024865	Ankyrin_rpt;Ankyrin_rpt-contain_dom;Ion_trans_dom;TRP_channel;TRPV_channel;TRPV1-4_channel;TRPV2_channel								6	i388-410o430-452i457-479o489-511i532-554o615-637i	TM	TM	Cytoplasmic
13.8141	12.3195	13.3002	10.3291	11.8312	13.3208	NaN	NaN	18.0271	17.7507	18.1429	NaN		3	+	9.50309e-05	5.48775	34.72	1	58.221	51.628	336	C	___3	0.000473607	62.717	1387.61	0.2644	2	1836	UID20100	Q14BI1	336	Q14BI1	Sodium/potassium/calcium exchanger 2	Slc24a2	IPR004481;IPR004837	K/Na/Ca-exchanger;NaCa_Exmemb								11	i36-58o136-158i178-200o205-227i234-256o261-280i521-538o548-570i615-637o652-674i681-700o		TM
13.1657	13.5533	15.2724	13.3449	12.9746	13.4473	20.9352	15.0572	NaN	17.9451	17.1123	17.3232	3	5	+	0.000953014	4.04823	34.4713	1	123.44	138.24	13	C	___1	2.15e-07	138.24	675.295	0.12851	2	2721	UID6246	Q8QZY6	13	Q8QZY6	Tetraspanin-14	Tspan14	IPR000301;IPR008952;IPR018499;IPR018503	Tetraspanin;Tetraspanin/Peripherin;Tetraspanin_CS;Tetraspanin_EC2								4	i20-42o62-84i93-115o233-255i	TM	TM
13.0225	12.5969	14.8795	12.6202	15.773	13.2165	18.1181	12.4345	19.9329	19.5967	19.6724	20.0589	1	6	+	0.00291315	4.61748	34.4446	1	167.26	52.97	117	C	___2	3.26e-30	170.5	1227.58	0.43408	2	2787	UID14270	Q8VCY8-2;Q8VCY8	117;117	Q8VCY8-2	Lipid phosphate phosphatase-related protein type 2	Lppr2	IPR000326;IPR016118	P_Acid_Pase/Cl_peroxidase_N;P_Acid_Pase_2/haloperoxidase								6	i12-34o69-91i129-151o210-232i239-256o266-288i	TM	TM
15.5208	16.3763	17.978	15.5432	15.705	16.6912	21.0141	17.6096	17.3648	23.1436	17.019	23.023	6	6	+	0.00825954	3.55993	34.1727	1	128.82	73.593	66	C	___1	3.57e-09	162.79	716.84	0.17908	2	1629	UID3772	P59648	66	P59648	FXYD domain-containing ion transport regulator 7	Fxyd7	IPR000272	Ion-transport_regulator_FXYD								1	o23-45i	TM	TM
13.3115	12.9069	15.6564	10.7492	13.2943	12.8409	NaN	NaN	19.2333	NaN	19.358	17.7783		3	+	0.000365042	5.66333	34.1562	1	50.821	93.195	55	C	___1	0.0142	95.352	479.222	-0.37823	2	2312	UID5404	Q7TNS5	55	Q7TNS5	F-box/LRR-repeat protein 17	B630019K06Rik;Fbxl17
16.9648	15.2231	14.3001	11.536	16.9328	15.6607	21.002	19.7514	21.5442	20.6851	21.3402	NaN	4	5	+	9.8838e-05	5.76166	34.0182	1	37.445	61.958	164	C	___1	0.00742	61.958	772.813	-0.36581	2	3154	UID7149	Q9DAY1	164	Q9DAY1	1600012P17Rik	1600012P17Rik
16.1748	14.5518	16.5369	12.6087	13.1232	15.6358	21.6919	18.7787	19.9368	20.3936	20.3983	20.0406	5	6	+	1.6938e-05	5.43478	33.4891	1	127.68	102.73	1164	C	___1	8.82e-06	149.33	699.829	2.4879	2	121	UID272	A2APX7;A2APX6;A2APX8	1164;1181;1192	A2APX7	Sodium channel protein type 1 subunit alpha	Scn1a;Scn1a;Scn1a	IPR000048;IPR001696;IPR005821;IPR008051;IPR010526;IPR024583;IPR027359	DUF3451;Ion_trans_dom;IQ_motif_EF-hand-BS;K_channel_four-helix_dom;Na_channel_a1su;Na_channel_asu;Na_trans_assoc	Na_trans_assoc							19	i125-147o190-212i219-241o251-273i401-423o736-758i771-793o858-880i941-963o1190-1209i1230-1252o1262-1284i1311-1333o1433-1455i1514-1533o1543-1565i1572-1594o1645-1667i1735-1757o		TM
14.1569	15.2229	18.095	14.7561	13.1178	15.6044	21.9064	19.4897	21.643	20.8679	21.404	20.4191	4	6	+	1.09734e-05	5.79617	33.1834	1	132.28	42.802	364	C	___1	3.12e-09	172.21	627.319	-0.72746	2	1916	UID4446	Q3UF64;Q3UF64-2	364;365	Q3UF64	RING finger and transmembrane domain-containing protein 2	Rnft2	IPR001841;IPR013083;IPR017907	Znf_RING;Znf_RING/FYVE/PHD;Znf_RING_CS								3	o184-203i215-237o261-283i	TM	TM	Extracellular
17.3856	16.5672	16.9335	14.7838	17.8504	17.0321	23.6576	18.6104	21.5451	21.9774	21.4071	21.2531	6	6	+	7.96161e-05	4.64968	32.9551	1	143.11	55.776	858	C	___1	3.95e-10	193.3	644.289	-0.55286	2	1513	UID3491	P39087	858	P39087	Glutamate receptor ionotropic, kainate 2	Grik2	IPR001320;IPR001508;IPR001828;IPR019594	ANF_lig-bd_rcpt;Glu_rcpt_Glu/Gly-bd;Iontro_glu_rcpt;NMDA_rcpt								3	o563-582i639-661o822-844i	TM	TM	Cytoplasmic
13.5161	14.9308	15.5196	12.648	13.8866	13.7554	15.9992	NaN	17.222	20.5358	19.1307	20.0826	2	5	+	0.000360351	4.55131	32.777	1	116.62	52.09	512	C	___1	3.66e-10	136.61	872.774	-1.0426	3	1167	UID2564	O08688	512	O08688	Calpain-5	Capn5	IPR000008;IPR000169;IPR001300;IPR008973;IPR022682;IPR022683;IPR022684	C2_Ca/lipid-bd_dom_CaLB;C2_Ca-dep;Calpain_cysteine_protease;Calpain_domain_III;Calpain_III;Pept_cys_AS;Peptidase_C2_calpain_cat
17.1284	16.9676	13.5279	12.3884	18.0063	17.3144	NaN	NaN	21.7675	22.2368	21.643	21.8621	4	4	+	0.000508538	5.98852	32.7311	1	171.48	44.238	842	C	___1	4.81e-54	227.46	1041.97	0.56994	2	2109	UID4949	Q61626	842	Q61626	Glutamate receptor ionotropic, kainate 5	Grik5	IPR001320;IPR001508;IPR001828;IPR019594	ANF_lig-bd_rcpt;Glu_rcpt_Glu/Gly-bd;Iontro_glu_rcpt;NMDA_rcpt								3	o543-565i623-645o804-823i	TM	TM	Cytoplasmic
14.5566	13.3038	12.8411	10.1847	12.5099	13.4268	NaN	NaN	18.6055	18.0588	18.896	16.9603		4	+	9.28499e-05	5.32633	32.421	1	28.927	71.316	627	C	___1	0.00304065	71.316	963.44	0.080608	2	119	UID269	O08901;A2APR8	627;628	O08901	Mitotic checkpoint serine/threonine-protein kinase BUB1	Bub1;Bub1	IPR000719;IPR008271;IPR011009;IPR013212;IPR015661;IPR017441	Bub1/Mad3;Kinase-like_dom;Mad3_BUB1_I;Prot_kinase_cat_dom;Protein_kinase_ATP_BS;Ser/Thr_kinase_AS
13.0361	13.2608	13.9419	11.6409	13.6514	13.7352	17.866	NaN	19.2005	18.0558	NaN	17.8373	2	4	+	3.93971e-06	5.02885	31.7683	1	66.648	90.476	449	C	___1	0.00687088	90.476	805.927	-0.90313	2	618	UID1319	Q60629;E9PUQ4;E9PUQ2;E9PUQ0	449;501;613;613	Q60629	Ephrin type-A receptor 5	Epha5;Epha5;Epha5;Epha5	IPR000719;IPR001090;IPR001245;IPR001426;IPR001660;IPR003961;IPR008266;IPR008979;IPR009030;IPR011009;IPR011510;IPR013761;IPR013783;IPR016257;IPR017441;IPR020635;IPR021129	Ephrin_rcpt_lig-bd_dom;Fibronectin_type3;Galactose-bd-like;Growth_fac_rcpt_N_dom;Ig-like_fold;Kinase-like_dom;Prot_kinase_cat_dom;Protein_kinase_ATP_BS;SAM;SAM/pointed;SAM_2;SAM_type1;Ser-Thr/Tyr_kinase_cat_dom;Tyr_kinase_AS;Tyr_kinase_cat_dom;Tyr_kinase_ephrin_rcpt;Tyr_kinase_rcpt_V_CS	EphA2_TM									TM	TM	Cytoplasmic
17.8952	17.2457	20.8067	16.5255	18.763	18.6412	26.0699	20.1524	22.5351	23.155	22.7088	22.6794	6	6	+	0.00045033	4.57055	31.62	1	175.18	40.373	870	C	___1	1.92e-20	190.57	396.951	0.1309	4	1494	UID3448	P35436	870	P35436	Glutamate receptor ionotropic, NMDA 2A	Grin2a	IPR001320;IPR001508;IPR001638;IPR001828;IPR018884;IPR019594	ANF_lig-bd_rcpt;Glu_rcpt_Glu/Gly-bd;Iontro_glu_rcpt;NMDA_rcpt;NMDAR2_C;SBP_bac_3	NMDAR2_C							4	o557-579i633-655o747-765i818-837o	TM	TM	Cytoplasmic
18.1077	15.7995	15.2523	12.7676	18.2626	16.4794	23.7562	18.4748	21.6986	21.2582	21.3468	20.7792	6	6	+	0.000410158	5.10745	31.4796	1	66.672	58.815	580	C	___1	0.00388426	100.19	424.708	0.59461	2	580	UID1208	E0CXK2;E9Q7P2	580;580	E0CXK2	Voltage-dependent T-type calcium channel subunit alpha-1I	Cacna1i;Cacna1i;Cacna1i;Cacna1i;Cacna1i;Cacna1i	IPR002077;IPR005445;IPR005821;IPR027359	Ion_trans_dom;K_channel_four-helix_dom;VDCC_T_a1su;VDCCAlpha1								16	i119-138o211-233i341-363o373-395i720-742o764-786i798-820o1126-1148i1168-1190o1205-1227i1265-1287o1368-1390i1443-1465o1480-1502i1578-1600o1667-1689i		TM
13.2679	13.2294	14.1724	11.2388	15.6148	14.5486	NaN	NaN	18.6313	19.9594	NaN	18.463	2	3	+	0.000379474	5.33925	31.2141	0.999969	45.298	45.339	176	C	___1	0.00802	45.339	1114.91	-0.14164	3	360	UID814	D3Z1U9;D3YUM1;Q91YT0	176;246;255	D3Z1U9	NADH dehydrogenase [ubiquinone] flavoprotein 1, mitochondrial	Ndufv1;Ndufv1;Ndufv1	IPR001949;IPR011537;IPR011538;IPR019554;IPR019575	NADH_UbQ_OxRdtase_51kDa_su;NADH-UbQ_OxRdtase_51kDa_CS;NADH-UbQ_OxRdtase_Fsu_4Fe4S-bd;NADH-UbQ_OxRdtase_suF;Soluble_ligand-bd
12.5049	13.0548	14.764	10.8179	15.282	12.6353	19.515	17.0754	19.3997	18.5021	19.1083	18.1651	1	6	+	1.58725e-05	5.45112	31.1614	1	118.04	78.513	527	C	___2	7.2e-11	214.71	553.231	-0.066749	2	875	UID9861	F6QP10;Q91WC9	527;609	F6QP10	Sn1-specific diacylglycerol lipase beta	Daglb;Daglb	IPR002921	Lipase_3								2	o15-37i49-71o	TM	TM	Cytoplasmic
16.7368	15.0579	19.7084	14.2958	17.2668	15.9695	24.1445	18.6761	22.5416	22.1033	22.5192	21.3786	6	6	+	0.0002647	5.38802	30.8474	1	172.16	85.271	360	C	___1	1.38e-20	198.52	488.93	-1.5987	3	1824	UID4253	Q0GA42	360	Q0GA42	Metal transporter CNNM1	Cnnm1	IPR000644;IPR002550	Cysta_beta_synth_core;DUF21	DUF21									TM	TM
12.7418	14.7068	13.1494	11.3555	16.6341	13.9126	NaN	NaN	19.3682	20.0902	19.6019	19.5112	2	4	+	0.00011329	5.89284	30.8066	1	143.81	52.09	507	C	___1	1.23e-21	153.17	872.774	-1.0426	3	1167	UID2563	O08688	507	O08688	Calpain-5	Capn5	IPR000008;IPR000169;IPR001300;IPR008973;IPR022682;IPR022683;IPR022684	C2_Ca/lipid-bd_dom_CaLB;C2_Ca-dep;Calpain_cysteine_protease;Calpain_domain_III;Calpain_III;Pept_cys_AS;Peptidase_C2_calpain_cat
13.765	12.5235	14.45	10.9164	12.7812	13.5824	20.0093	NaN	17.1161	17.1314	17.2119	16.6362		5	+	0.000112933	4.6179	30.1692	1	66.397	60.019	25	C	___2	0.00102547	125.31	469.205	-0.36993	2	124	UID8184	O70228;A2AQC3	25;83	O70228	Probable phospholipid-transporting ATPase IIA	Atp9a;Atp9a	IPR001757;IPR006539;IPR008250;IPR018303;IPR023214;IPR023299	ATPase_P-typ_cyto_domN;ATPase_P-typ_P_site;ATPase_P-typ_Plipid-transp;ATPase_P-typ_transduc_dom_A;Cation_transp_P_typ_ATPase;HAD-like_dom								10	i65-87o102-122i300-322o332-351i845-867o872-894i924-946o950-969i976-998o1008-1030i	TM	TM	Cytoplasmic
16.3741	14.1621	15.3404	10.8345	15.7881	12.7079	20.8905	NaN	20.6718	18.321	NaN	17.9953	3	4	+	0.0013395	5.26847	30.0424	0.99997	104.09	105.56	134	C	___1	3.09e-07	105.56	848.581	-0.48814	4	2803	UID6398	Q8VDZ4-2;Q8VDZ4	134;134	Q8VDZ4-2	Palmitoyltransferase ZDHHC5	Zdhhc5	IPR001594	Znf_DHHC_palmitoyltrfase	zf-DHHC	S-palmitoyl cysteine intermediate						4	i13-35o45-67i149-171o186-208i	TM	TM	Cytoplasmic
15.528	15.057	16.615	12.9729	16.6919	15.7396	22.3238	17.5413	20.0539	20.731	19.8168	20.2614	6	6	+	0.000119335	4.6873	29.8283	1	79.24	48.044	1101	C	___1	2.53e-05	111.72	557.262	0.81949	3	580	UID1210	E0CXK2;E9Q7P2	1101;1101	E0CXK2	Voltage-dependent T-type calcium channel subunit alpha-1I	Cacna1i;Cacna1i;Cacna1i;Cacna1i;Cacna1i;Cacna1i	IPR002077;IPR005445;IPR005821;IPR027359	Ion_trans_dom;K_channel_four-helix_dom;VDCC_T_a1su;VDCCAlpha1								16	i119-138o211-233i341-363o373-395i720-742o764-786i798-820o1126-1148i1168-1190o1205-1227i1265-1287o1368-1390i1443-1465o1480-1502i1578-1600o1667-1689i		TM
12.5388	13.2576	13.7991	11.2835	13.4932	13.4073	19.2499	16.3116	NaN	16.5901	NaN	NaN		3	+	0.000527057	4.42062	29.2765	1	112.52	74.165	8	C	___2	0.000336482	141.48	511.731	0.092108	2	1863	UID12238	Q3UBW1;Q3TFQ1	8;8	Q3UBW1	SPRY domain-containing protein 7	Spryd7;Spryd7	IPR001870;IPR003877;IPR008985;IPR018355	B30.2/SPRY;ConA-like_lec_gl_sf;SPla/RYanodine_receptor_subgr;SPRY_rcpt								1	o130-152i		TM
13.7436	13.2447	12.74	11.3294	14.3892	12.638	20.0969	14.5898	16.6613	17.4079	NaN	15.6822		5	+	0.00152849	3.87347	29.1988	1	95.88	90.259	119	C	___3	0.000375046	103.39	845.826	0.72848	2	875	UID17773	F6QP10;Q91WC9	119;201	F6QP10	Sn1-specific diacylglycerol lipase beta	Daglb;Daglb	IPR002921	Lipase_3								2	o15-37i49-71o	TM	TM	Cytoplasmic
12.8031	13.4487	14.0807	11.8132	15.205	15.8295	NaN	NaN	19.139	NaN	19.6853	19.0046	2	3	+	0.0002767	5.41293	28.7805	1	54.545	65.801	777	C	___1	5.7e-07	65.801	1217.61	0.56507	3	2863	UID6539	Q91XW9	777	Q91XW9	Pcdhgc5 protein	Pcdhgc5	IPR002126;IPR013164;IPR015919;IPR020894	Cadherin;Cadherin_CS;Cadherin_N;Cadherin-like								1	o690-712i		TM
14.1837	12.6063	13.9826	11.3015	12.2084	13.7616	NaN	NaN	19.1593	16.3799	18.8362	15.6261	3	4	+	0.000571425	4.49303	28.6931	1	158.66	41.621	97	C	___1	1.5e-64	190.44	657.345	-0.31613	3	105	UID222	A2AMH3;Q6X893;A2AMH5;Q6X893-2;A2AMH4	97;97;97;97;97	A2AMH3	Choline transporter-like protein 1	Slc44a1;Slc44a1;Slc44a1;Slc44a1	IPR007603	Choline_transptr-like								7	o28-50i213-235o240-262i287-309o313-335i342-364o389-411i	TM	TM	Mitochondrial intermembrane
19.758	17.4476	20.7803	18.0231	20.2003	18.0122	25.928	23.1792	24.263	23.6024	23.979	23.1244	6	6	+	1.7282e-05	4.97575	28.6598	1	108.48	161.27	580	C	___1	1.64e-05	161.27	507.247	0.040484	2	2090	UID4879	Q61327	580	Q61327	Sodium-dependent dopamine transporter	Slc6a3	IPR000175;IPR002436	Na/ntran_symport;Na/ntran_symport_dopamine	SNF							12	i69-88o98-120i141-163o237-255i264-286o310-332i345-367o397-419i446-468o478-500i521-543o558-577i	TM	TM	Cytoplasmic
12.2377	12.5962	14.3984	12.4903	12.3221	12.0617	18.2919	NaN	17.4946	17.9728	17.7209	17.2956		5	+	3.61139e-07	5.07076	28.6337	1	91.796	57.477	239	C	___1	1.67e-06	94.49	942.433	0.21463	3	2676	UID6155	Q8K0W3	239	Q8K0W3	RING finger protein 208	Rnf208	IPR001841;IPR013083;IPR017907	Znf_RING;Znf_RING/FYVE/PHD;Znf_RING_CS
16.4244	15.4149	13.7316	10.208	17.1281	16.9074	14.9321	17.0389	21.5045	20.9682	22.0978	20.9312	4	6	+	0.00817519	4.60972	28.3101	0.99998	69.484	130.27	15	C	___1	0.00109905	130.27	507.236	0.10601	2	1828	UID4270	Q8BJ42-2;Q8BJ42;Q0VF59	15;15;16	Q8BJ42-2	Disks large-associated protein 2	Dlgap2;Dlgap2	IPR005026	GKAP
12.0811	12.3096	15.2212	11.4927	13.1396	12.2302	19.8252	14.785	18.2287	17.4722	17.9795	16.7168		6	+	0.000141909	4.7555	28.1775	1	115.13	80.312	158	C	___2	2.97e-07	131.79	761.321	0.19243	2	3260	UID15321	Q9JJ00	158	Q9JJ00	Phospholipid scramblase 1	Plscr1	IPR005552	Scramblase	Scramblase									TM	TM	Cytoplasmic
23.5503	21.9366	21.3924	17.5692	23.8317	22.4009	27.6573	20.8276	27.744	28.0471	27.8788	27.2144	6	6	+	0.0044621	4.78135	28.157	1	257.12	71.143	109	C	___1	4.9e-58	287.29	459.501	0.359	4	1632	UID3781	P60202;P60202-2	109;109	P60202	Myelin proteolipid protein	Plp1	IPR001614;IPR018237	Myelin_PLP;Myelin_PLP_CS	Myelin_PLP							4	o10-32i60-82o155-177i239-261o	TM	TM	Cytoplasmic
17.3708	15.8166	15.1426	11.3659	13.7956	16.4662	20.8764	13.4139	21.0032	21.401	20.7953	20.7891	4	6	+	0.00593585	4.7202	28.1539	1	204	128.29	19	C	___1	4.65e-57	216.9	802.075	-0.40071	3	727	UID1564	E9Q467;E9Q236	19;19	E9Q467	Protein Abcc4	Abcc4;Abcc4	IPR001140;IPR003439;IPR003593;IPR011527;IPR017871;IPR017940;IPR027417	AAA+_ATPase;ABC_transporter_CS;ABC_transporter_type1;ABC_transporter-like;ABC_transptr_TM_dom;ABC_transptrTM_dom_typ1;P-loop_NTPase								9	i87-106o134-156i158-180o246-268i632-654o694-716i760-782o786-808i872-894o		TM
14.9233	16.0967	13.3049	11.3504	16.382	16.907	18.0176	15.5603	20.232	21.8358	20.3051	21.245	5	6	+	0.00227362	4.70525	28.1498	1	153.58	111.66	377	C	___1	7.05e-27	219.97	791.401	-0.67327	2	1737	UID4034	P70310	377	P70310	Neurotensin receptor type 2	Ntsr2	IPR000276;IPR003984;IPR003986;IPR017452	GPCR_Rhodpsn;GPCR_Rhodpsn_7TM;NT_rcpt;NT2_rcpt								7	o35-57i70-92o112-134i155-174o206-228i298-315o335-357i	TM	TM	Cytoplasmic
13.0193	13.0239	13.6047	12.0562	11.8774	12.7188	NaN	NaN	17.5381	NaN	17.7483	17.63		3	+	2.29346e-06	4.92208	27.9742	0.999992	89.109	92.913	1075	C	___1	1.26e-05	92.913	918.076	-0.39956	3	2646	UID6095	Q8CIP5	1075	Q8CIP5	Protein dispatched homolog 2	Disp2	IPR000731	SSD								11	i123-145o444-462i464-486o496-518i543-565o575-597i657-679o914-936i943-965o975-997i1018-1040o	TM	TM
16.3196	13.3414	14.7791	10.4572	16.7557	12.5045	21.6549	17.7079	20.0107	19.393	19.7361	18.7581	2	6	+	0.000296502	5.5172	27.6189	1	232.12	178.14	172	C	___2	5.79e-33	249.36	647.94	-0.35845	3	180	UID8337	A6H8H5	172	A6H8H5	Potassium voltage-gated channel subfamily B member 2	Kcnb2	IPR000210;IPR003091;IPR003131;IPR003968;IPR003973;IPR005821;IPR005826;IPR011333	BTB/POZ_fold;BTB/POZ-like;Ion_trans_dom;K_chnl;K_chnl_volt-dep_Kv;K_chnl_volt-dep_Kv2;K_chnl_volt-dep_Kv2.2;T1-type_BTB								4	o190-212i335-357o372-389i396-418o	TM	TM	Cytoplasmic
12.0637	12.5599	12.2892	11.7962	13.8493	13.4532	18.8513	NaN	NaN	17.3696	16.4642	16.4812		4	+	3.10251e-05	4.62299	27.5614	1	53.222	93.237	279	C	___1	0.00032	93.237	747.872	0.29436	2	274	UID630	F8VQM1;B2RPY5;B2RPY5-3;B2RPY5-2	279;282;295;298	F8VQM1	G-protein coupled receptor 161	Gpr161;Gpr161	IPR000276;IPR017452	GPCR_Rhodpsn;GPCR_Rhodpsn_7TM	7tm_1							7	o44-66i78-100o115-136i157-179o203-225i281-303o318-340i	TM	TM	Cytoplasmic
18.0005	13.2261	15.0891	11.7248	12.5483	16.2134	NaN	13.343	21.1283	20.0631	21.3428	21.4693	2	5	+	0.00989718	5.00227	27.4297	1	41.442	57.55	669	C	___1	0.00989474	66.568	589.761	-0.35069	2	2330	UID5445	Q80T85	669	Q80T85	DDB1- and CUL4-associated factor 5	Dcaf5	IPR001680;IPR015943;IPR017986	WD40/YVTN_repeat-like_dom;WD40_repeat;WD40_repeat_dom
15.9723	18.0872	21.3473	18.4022	15.8992	18.4147	25.6065	21.5635	23.9064	23.6145	23.5035	22.8579	6	6	+	0.000114324	5.48823	27.1381	1	198.7	67.019	10	C	___1	1.98e-21	231.74	655.316	0.037011	2	1160	UID2548	O08581	10	O08581	Potassium channel subfamily K member 1	Kcnk1	IPR001779;IPR003280;IPR005408;IPR013099;IPR022306	2pore_dom_K_chnl;2pore_dom_K_chnl_TASK/TWIK;2pore_dom_K_chnl_TWIK;2pore_dom_K_chnl_TWIK1;Ion_trans_2								5	i20-42o135-157i178-200o210-232i245-267o	TM	TM	Cytoplasmic
13.624	14.5171	14.5424	11.4124	14.7905	15.6025	NaN	NaN	18.5544	19.9308	18.7025	19.4736	3	4	+	9.61234e-05	5.08384	27.0589	1	163.57	153.48	38	C	___1	3.11e-27	178.14	873.443	0.07503	2	1263	UID2786	O70503	38	O70503	Estradiol 17-beta-dehydrogenase 12	Hsd17b12	IPR002198;IPR002347;IPR016040;IPR020904	DH_sc/Rdtase_SDR;Glc/ribitol_DH;NAD(P)-bd_dom;Sc_DH/Rdtase_CS								1	i7-24o	TM	TM
16.1748	14.5518	14.1632	14.8643	16.2053	15.6358	20.6698	NaN	19.8732	NaN	19.8918	NaN	6	3	+	2.18635e-05	4.87907	26.4178	1	106.12	102.73	1163	C	___1	0.000111357	145	699.829	2.4879	2	121	UID271	A2APX7;A2APX6;A2APX8	1163;1180;1191	A2APX7	Sodium channel protein type 1 subunit alpha	Scn1a;Scn1a;Scn1a	IPR000048;IPR001696;IPR005821;IPR008051;IPR010526;IPR024583;IPR027359	DUF3451;Ion_trans_dom;IQ_motif_EF-hand-BS;K_channel_four-helix_dom;Na_channel_a1su;Na_channel_asu;Na_trans_assoc	Na_trans_assoc							19	i125-147o190-212i219-241o251-273i401-423o736-758i771-793o858-880i941-963o1190-1209i1230-1252o1262-1284i1311-1333o1433-1455i1514-1533o1543-1565i1572-1594o1645-1667i1735-1757o		TM
17.3047	15.9353	18.6478	16.3875	17.7464	17.169	24.0115	18.6369	21.6648	21.2175	21.5909	21.1955	6	6	+	0.000194685	4.18773	26.3196	1	117.63	108.47	33	C	___1	3.76e-07	167.67	516.761	0.65326	2	3176	UID7191	Q9DC37	33	Q9DC37	Major facilitator superfamily domain-containing protein 1	Mfsd1	IPR011701;IPR016196;IPR020846	MFS;MFS_dom;MFS_dom_general_subst_transpt								11	o37-59i80-102o112-134i141-163o212-234i264-286o301-323i330-352o356-378i385-407o417-439i	TM	TM
12.2532	12.6802	14.4321	10.4513	14.4914	13.8349	NaN	NaN	17.878	18.8002	18.3407	17.8808	2	4	+	0.000105343	5.20108	26.2557	1	191.09	66.294	359	C	___3	4.11e-42	197.51	1078.8	-0.13584	3	2456	UID21517	Q8BHJ6	359	Q8BHJ6	Serine incorporator 5	Serinc5	IPR005016;IPR015460	TMS_TDE;TPO1	Serinc							10	i37-59o91-113i126-145o155-177i197-219o234-253i260-282o313-335i391-413o423-445i	TM	TM	Extracellular
13.0709	12.9548	14.3581	10.298	13.7027	14.2821	NaN	NaN	17.6452	NaN	18.9035	17.9004	2	3	+	0.000493758	5.0386	26.0904	1	94.078	43.476	15	C	___1	4.19e-05	99.407	778.373	0.28326	3	2338	UID5471	Q80U19;Q80U19-2	15;15	Q80U19	Disheveled-associated activator of morphogenesis 2	Daam2	IPR003104;IPR010472;IPR010473;IPR014767;IPR014768;IPR015425;IPR016024	Actin-bd_FH2/DRF_autoreg;ARM-type_fold;Diaphanous_autoregulatory;Drf_FH3;Drf_GTPase-bd;FH2_actin-bd;GTPase-bd/formin_homology_3
13.0692	14.0087	14.3432	10.9399	13.3006	13.9412	17.6368	NaN	NaN	19.0981	17.7077	18.1561		4	+	4.8989e-05	4.88254	25.8904	1	66.804	43.451	470	C	___1	1.38e-05	68.657	1019.18	-0.19296	3	2500	UID5782	Q8BMS1	470	Q8BMS1	Trifunctional enzyme subunit alpha, mitochondrial;Long-chain enoyl-CoA hydratase;Long chain 3-hydroxyacyl-CoA dehydrogenase	Hadha	IPR001753;IPR006108;IPR006176;IPR006180;IPR008927;IPR012803;IPR013328;IPR016040;IPR018376	3HC_DH_C;3-OHacyl-CoA_DH_CS;3-OHacyl-CoA_DH_NAD-bd;6-PGluconate_DH_C-like;Crotonase_core_superfam;DH_multihelical;Enoyl-CoA_hyd/isom_CS;Fa_ox_alpha_mit;NAD(P)-bd_dom	3HCDH_N
12.0632	13.1121	14.9454	12.5095	13.7256	12.6318	19.8084	14.4979	NaN	17.2177	NaN	16.8343		4	+	0.00232356	3.92497	25.7905	0.871581	70.57	83.633	100	C	___1	0.00639	83.633	756.832	0.50027	2	126	UID280	A2AQN2;H3BKA5;Q99JP7	100;24;100	A2AQN2	Gamma-glutamyltransferase 7;Gamma-glutamyltransferase 7 heavy chain;Gamma-glutamyltransferase 7 light chain	Ggt7;Ggt7;Ggt7	IPR000101	GGT_peptidase								2	i109-131o167-189i	TM	TM	Cytoplasmic
12.4014	14.4681	14.5941	10.9445	13.5067	14.1436	NaN	NaN	NaN	19.1827	16.346	18.6164	2	3	+	0.00124149	4.7053	25.5636	1	111.46	91.238	165	C	___1	1.71e-06	119.38	921.758	-0.41345	3	1516	UID3500	P40240	165	P40240	CD9 antigen	Cd9	IPR000301;IPR008952;IPR018499;IPR018503	Tetraspanin;Tetraspanin/Peripherin;Tetraspanin_CS;Tetraspanin_EC2	Tetraspannin							4	i13-35o58-80i87-109o193-215i	TM	TM	Extracellular
15.5988	14.2879	14.0397	12.6408	15.8689	14.3647	20.8021	15.651	19.6134	19.2021	19.5291	18.6022	5	6	+	0.000209795	4.43318	25.5445	1	110.6	65.842	516	C	___1	3.57e-07	138.25	661.815	-0.28376	2	190	UID448	B0QZL3;Q8BIV7	516;516	B0QZL3	Proton-associated sugar transporter A	Slc45a1;Slc45a1	IPR011701;IPR016196	MFS;MFS_dom_general_subst_transpt								9	o122-144i157-176o191-210i231-253o268-290i529-551o575-597i604-626o631-653i	TM	TM
16.2071	14.832	15.7277	17.7852	16.9692	14.8211	21.4534	19.5695	21.79	21.0914	21.3798	20.5681	5	6	+	3.6753e-06	4.91832	25.439	1	113.46	131.52	347	C	___1	4.04e-05	131.52	565.787	0.19249	2	2108	UID4947	Q61616	347	Q61616	D(1A) dopamine receptor	Drd1	IPR000276;IPR000929;IPR001413;IPR017452	Dopamine_D1_rcpt;Dopamine_rcpt;GPCR_Rhodpsn;GPCR_Rhodpsn_7TM								6	o22-44i57-79o94-116i138-160o196-218i270-289o	TM	TM	Cytoplasmic
16.4996	14.7299	18.4496	15.9782	16.472	15.5632	23.3788	19.4759	20.395	20.8284	20.1931	20.031	6	6	+	8.16356e-05	4.43495	25.154	1	94.838	106.16	224	C	___1	0.00206	106.16	619.839	-0.51583	2	2764	UID6324	Q8R4V2	224	Q8R4V2	Dual specificity protein phosphatase 15	Dusp15	IPR000340;IPR000387;IPR016130;IPR020417;IPR020422;IPR024950	Atypical_DUSP;Dual-sp_phosphatase_cat-dom;Dual-sp_phosphatase_subgr_cat;DUSP;Tyr/Dual-sp_Pase;Tyr_Pase_AS
18.4527	15.5543	19.5082	16.8552	18.562	15.9382	24.1975	20.3263	22.9738	21.7058	23.1259	20.8394	6	6	+	0.000173826	4.71635	25.1268	1	106.14	71.877	222	C	___1	1.02e-06	131.03	454.226	-0.42861	2	875	UID1957	F6QP10;Q91WC9	222;304	F6QP10	Sn1-specific diacylglycerol lipase beta	Daglb;Daglb	IPR002921	Lipase_3								2	o15-37i49-71o	TM	TM	Cytoplasmic
12.1566	15.6274	18.5326	15.6098	13.4694	16.8379	22.7711	18.9359	NaN	20.4292	NaN	20.1377	4	4	+	0.00224623	5.19619	25.0252	0.999975	173.46	118.52	49	C	___1	2.18e-34	215.93	576.284	0.80448	3	1863	UID4332	Q3UBW1;Q3TFQ1	49;49	Q3UBW1	SPRY domain-containing protein 7	Spryd7;Spryd7	IPR001870;IPR003877;IPR008985;IPR018355	B30.2/SPRY;ConA-like_lec_gl_sf;SPla/RYanodine_receptor_subgr;SPRY_rcpt								1	o130-152i		TM
15.1627	14.026	16.4693	15.007	15.8477	13.4014	21.6227	16.7197	19.6813	19.3825	19.5351	18.8272	5	6	+	0.000144395	4.30907	24.6589	1	58.603	117.27	855	C	___1	2.15e-05	122.55	718.377	-0.10333	2	2497	UID5777	Q8BMF5	855	Q8BMF5	Glutamate receptor ionotropic, kainate 4	Grik4	IPR001320;IPR001508;IPR001828;IPR019594	ANF_lig-bd_rcpt;Glu_rcpt_Glu/Gly-bd;Iontro_glu_rcpt;NMDA_rcpt								4	o544-566i587-609o624-646i805-827o	TM	TM	Cytoplasmic
12.7176	13.0357	12.9442	12.4987	13.2311	13.6338	18.8662	14.2847	17.1856	18.1606	16.8523	17.6097		6	+	4.81482e-05	4.14967	24.6092	1	142.78	52.273	351	C	___1	2.75e-16	154.42	1095.5	-0.8987	2	1730	UID4012	P70205	351	P70205	Pituitary adenylate cyclase-activating polypeptide type I receptor	Adcyap1r1	IPR000832;IPR001879;IPR002285;IPR017981;IPR017983	GPCR_2_extracellular_dom;GPCR_2_PACAP_1_rcpt;GPCR_2_secretin-like;GPCR_2_secretin-like_CS;GPCR_2-like	7tm_2							7	o156-178i191-210o230-252i265-287o313-332i377-399o409-431i	TM	TM	Cytoplasmic
12.4524	13.2645	13.8536	12.1977	13.4236	14.2705	NaN	NaN	16.8419	18.6691	17.7598	18.2474	2	4	+	8.83799e-06	4.63583	24.3717	0.908514	89.171	89.171	252	C	___1	0.00948	89.171	644.812	-0.16502	2	2511	UID5807	Q8BQP9	252	Q8BQP9	Regulator of G-protein signaling 7-binding protein	Rgs7bp	IPR026512	RGS7BP/RGS9BP
13.3158	12.3752	14.303	11.9945	14.3287	13.8021	19.8252	14.785	18.2287	17.4722	17.9795	16.7168		6	+	0.000197603	4.14802	24.2733	1	126.71	80.312	157	C	___2	1.57e-09	135.02	761.321	0.19243	2	3260	UID15320	Q9JJ00	157	Q9JJ00	Phospholipid scramblase 1	Plscr1	IPR005552	Scramblase	Scramblase									TM	TM	Cytoplasmic
12.658	13.1918	13.6889	13.5046	14.9336	14.2804	18.5054	17.1203	18.5483	19.2749	18.2067	18.5419	2	6	+	4.41961e-07	4.6567	24.1336	1	36.225	75.043	35	C	___1	0.0101181	75.043	449.229	0.98847	2	412	UID919	D3YXA8;Q8R3L5-2;Q8R3L5	35;35;35	D3YXA8	Solute carrier organic anion transporter family member 3A1	Slco3a1;Slco3a1	IPR002350;IPR004156;IPR016196	Kazal_dom;MFS_dom_general_subst_transpt;OA_transporter								10	i41-63o78-100i177-199o214-236i263-285o354-376i388-410o420-442i540-562o572-594i	TM	TM	Cytoplasmic
15.8716	13.0613	14.3206	12.496	15.4293	12.3524	NaN	NaN	18.8618	19.5689	18.858	NaN	2	3	+	0.000393348	5.17437	24.0018	0.984912	65.777	119.53	224	C	___1	1.62e-05	119.53	615.784	0.093759	2	556	UID1158	F6QFB4;D6RDC2;Q91W98;F7AZ26	224;271;271;102	F6QFB4	Solute carrier family 15 member 4	Slc15a4;Slc15a4;Slc15a4;Slc15a4	IPR000109;IPR016196;IPR018456	MFS_dom_general_subst_transpt;POT_fam;PTR2_symporter_CS	PTR2							5	o20-42i49-71o110-132i153-172o182-204i	TM	TM
13.011	12.956	14.286	10.6785	13.3411	14.0266	NaN	NaN	NaN	18.3493	18.0942	17.3163		3	+	0.000233817	4.87007	23.951	0.998342	46.735	50.924	390	C	___1	0.000612	56.684	815.71	-0.5093	3	2581	UID5946	Q8C4G9	390	Q8C4G9	Probable G-protein coupled receptor 123	Gpr123	IPR000832;IPR017981;IPR017983	GPCR_2_secretin-like;GPCR_2_secretin-like_CS;GPCR_2-like								7	o22-44i57-74o84-106i136-158o180-202i261-283o287-309i		TM
13.6257	13.8158	13.3042	10.4153	15.016	14.2614	NaN	NaN	18.3831	18.8526	18.3976	18.1733	4	4	+	0.000130629	5.04525	23.9206	1	92.233	42.287	4	C	___1	0.00083836	106.04	630.804	0.874	2	2358	UID5523	Q80VQ1-3;Q80VQ1	4;4	Q80VQ1-3	Leucine-rich repeat-containing protein 1	Lrrc1	IPR001611;IPR003591;IPR025875	Leu-rich_rpt;Leu-rich_rpt_4;Leu-rich_rpt_typical-subtyp
13.6221	16.3895	15.2677	13.1667	13.3623	17.8539	20.9126	15.823	NaN	21.0446	NaN	20.9249	4	4	+	0.00489683	4.73257	23.5178	1	139.76	51.535	37	C	___1	6.52e-11	144.97	792.058	-0.50908	3	784	UID1722	E9Q6L9;Q80TE7	37;32	E9Q6L9	Leucine-rich repeat-containing protein 7	Lrrc7;Lrrc7	IPR001478;IPR001611;IPR025875	Leu-rich_rpt;Leu-rich_rpt_4;PDZ
14.7423	14.1283	14.2709	10.7301	17.2498	13.505	17.2475	NaN	19.8143	20.566	19.8742	19.907	3	5	+	0.000382786	5.3774	23.4305	1	107.24	61.524	1775	C	___1	7.53e-06	110.12	754.705	-0.049535	3	734	UID1588	Q69ZN7-4;Q69ZN7;E9Q390	1775;2000;2000	Q69ZN7-4	Myoferlin	Myof;Myof	IPR000008;IPR006614;IPR008973;IPR012560;IPR012561;IPR012968;IPR018029	C2_Ca/lipid-bd_dom_CaLB;C2_Ca-dep;C2_membr_targeting;FerIin-domain;Ferlin_A-domain;Ferlin_B-domain;Peroxin/Ferlin								1	o1788-1810i	TM	TM	Cytoplasmic
12.9005	12.6802	14.174	10.9767	14.4914	14.5326	NaN	NaN	17.878	18.8002	18.3407	17.8808	2	4	+	7.19168e-05	4.93236	23.4039	1	153.75	66.294	357	C	___3	4.78e-26	168.64	1078.8	-0.13584	3	2456	UID21516	Q8BHJ6	357	Q8BHJ6	Serine incorporator 5	Serinc5	IPR005016;IPR015460	TMS_TDE;TPO1	Serinc							10	i37-59o91-113i126-145o155-177i197-219o234-253i260-282o313-335i391-413o423-445i	TM	TM	Extracellular
15.2937	14.32	14.8444	11.0798	15.0259	14.7189	NaN	NaN	19.0928	19.4849	18.9145	19.1665	4	4	+	0.000138458	4.95089	23.36	1	197	67.668	1001	C	___1	9.6e-43	216.16	893.9	-2.0768	2	115	UID253	H3BIW6;F7C3A0;A2AP18-3;A2AP18-2	1001;1102;1102;1102	H3BIW6	1-phosphatidylinositol 4,5-bisphosphate phosphodiesterase eta-2	Plch2;Plch2	IPR000008;IPR000909;IPR001192;IPR001711;IPR001849;IPR002048;IPR008973;IPR011992;IPR011993;IPR015359;IPR017946;IPR018029;IPR018247	C2_Ca/lipid-bd_dom_CaLB;C2_Ca-dep;C2_membr_targeting;EF_Hand_1_Ca_BS;EF_hand_dom;EF-hand-like_dom;PH_like_dom;Pinositol_PLipase_C;PLC-like_Pdiesterase_TIM-brl;Pleckstrin_homology;PLipase_C_EF-hand-like;PLipase_C_PInositol-sp_X_dom;PLipase_C_Pinositol-sp_Y
12.5065	13.7662	13.776	11.8479	16.3491	13.3069	NaN	NaN	19.7497	14.8141	20.0774	13.8182	1	4	+	0.02404	3.52275	23.2441	1	134.61	60.541	524	C	___1	1.13e-08	135.08	689.658	-0.48676	3	2100	UID4923	Q61543;F8WHM5	524;513	Q61543	Golgi apparatus protein 1	Glg1;Glg1	IPR001893;IPR017873	Cys-rich_GLG1_repeat;Cys-rich_GLG1_repeat_euk	Cys_rich_FGFR							1	o1142-1164i	TM	TM	Extracellular
13.8363	12.5505	14.6345	10.6152	12.4103	13.2758	NaN	NaN	16.7054	18.6699	17.1963	18.1991		4	+	0.000149861	4.80558	23.2189	1	74.576	41.51	258	C	___1	7.78e-07	79.586	1398.13	0.36281	2	728	UID1565	E9Q522;E9Q7T5;E9Q5S3;P58406;E9Q292;E9Q540	258;258;258;258;258;258	E9Q522	Histamine H3 receptor	Hrh3;Hrh3;Hrh3;Hrh3;Hrh3;Hrh3	IPR000276;IPR003980;IPR017452	GPCR_Rhodpsn;GPCR_Rhodpsn_7TM;Histamine_H3_rcpt	7tm_1							5	o38-60i72-94o109-128i156-178o198-220i	TM	TM	Cytoplasmic
13.4681	14.1726	13.3798	11.7388	13.8478	15.579	NaN	NaN	18.337	19.4739	NaN	17.3702	2	3	+	0.000426574	4.69602	22.8451	0.868484	44.35	41.366	311	C	___1	0.0011	50.593	1103.85	-0.32714	3	2688	UID6175	Q8K2B3	311	Q8K2B3	Succinate dehydrogenase [ubiquinone] flavoprotein subunit, mitochondrial	Sdha	IPR003952;IPR003953;IPR011281;IPR014006;IPR015939;IPR027477	FAD_bind_dom;FRD_SDH_FAD_BS;Fum_Rdtase/Succ_DH_flav-like_C;Succ_DH/fumarate_Rdtase_cat;Succ_DH_flav_su_fwd;Succ_Dhase_FrdA_Gneg	FAD_binding_2
16.3196	13.2124	16.2146	10.9856	16.7557	13.0731	21.6549	17.7079	20.0107	19.393	19.7361	18.7581	2	6	+	0.000443086	5.11662	22.7892	1	232.12	178.14	171	C	___2	5.79e-33	249.36	647.94	-0.35845	3	180	UID8336	A6H8H5	171	A6H8H5	Potassium voltage-gated channel subfamily B member 2	Kcnb2	IPR000210;IPR003091;IPR003131;IPR003968;IPR003973;IPR005821;IPR005826;IPR011333	BTB/POZ_fold;BTB/POZ-like;Ion_trans_dom;K_chnl;K_chnl_volt-dep_Kv;K_chnl_volt-dep_Kv2;K_chnl_volt-dep_Kv2.2;T1-type_BTB								4	o190-212i335-357o372-389i396-418o	TM	TM	Cytoplasmic
13.6334	13.2437	13.5093	11.6611	13.5367	13.9193	17.1071	NaN	17.6203	18.4574	18.2465	17.6631	2	5	+	9.74393e-07	4.5683	22.6548	1	110.39	132.97	554	C	___1	4.56e-07	132.97	730.866	0.17097	2	209	UID497	Q8CCN5;B1AR74;F7CPM1	554;554;81	Q8CCN5	Breast carcinoma-amplified sequence 3 homolog	Bcas3;Bcas3;Bcas3	IPR001680;IPR015943;IPR017986;IPR022175	BCAS3;WD40/YVTN_repeat-like_dom;WD40_repeat;WD40_repeat_dom	BCAS3
12.8751	13.3846	12.349	11.4708	13.3708	12.1654	NaN	NaN	16.6403	17.6907	17.715	16.5463		4	+	4.57734e-06	4.54546	22.6024	1	75.556	82.651	90	C	___3	0.0250274	85.909	538.582	0.67716	3	1643	UID19619	P60879-2	90	P60879-2	Synaptosomal-associated protein 25	Snap25
13.7453	13.6817	13.4809	11.2825	12.3446	12.522	16.1195	NaN	NaN	18.2271	17.3894	17.7848		4	+	3.74106e-05	4.53737	22.4232	1	74.03	90.453	63	C	___1	9.61e-05	91.926	1022.52	0.080845	2	2378	UID5560	Q80Y14	63	Q80Y14	Glutaredoxin-related protein 5, mitochondrial	Glrx5	IPR002109;IPR004480;IPR012336	Glutaredoxin;Monothiol_GRX-rel;Thioredoxin-like_fold	Glutaredoxin
18.9484	18.8207	16.8138	11.509	19.3247	19.6261	21.7542	16.3814	23.6258	23.9278	23.7938	23.2618	5	6	+	0.0120642	4.61702	22.3776	1	280.57	149.24	17	C	___1	9.75e-130	294.85	1063.94	-0.55896	2	1176	UID2596	O08917;G3UZZ5;G3UWW8;G3UYU4;G3XA73	17;17;17;17;17	O08917	Flotillin-1	Flot1;Flot1;Flot1;Flot1;Flot1	IPR001107	Band_7	Band_7
12.5605	12.2485	14.5082	10.4638	13.5195	13.3948	NaN	NaN	NaN	17.9618	17.7226	17.4311		3	+	0.000299963	4.92262	22.3034	1	28.191	41.648	94	C	___1	0.00441	41.648	718.614	0.47635	4	2339	UID5478	Q80U23-2;Q80U23;Q80U23-3	94;61;25	Q80U23-2	Syntaphilin	Snph	IPR026196	Syntaphilin	Syntaphilin									TM	TM
12.8728	14.471	15.6537	10.0867	13.6651	15.5274	20.3236	14.948	NaN	18.8321	NaN	18.2534	2	4	+	0.00674157	4.37649	22.2589	1	117.71	61.815	800	C	___1	5.5e-05	127.51	593.297	-0.9952	2	1213	UID2673	O35604	800	O35604	Niemann-Pick C1 protein	Npc1	IPR000731;IPR003392;IPR004765	NP_C_type;Patched;SSD	Sterol-sensing							12	o269-291i353-375o621-643i656-678o683-705i726-748o763-785i1077-1094o1098-1117i1124-1146o1193-1215i1228-1250o	TM	TM	Lumenal
16.3705	16.1699	18.5034	13.9161	16.4868	16.4935	23.0896	17.737	20.0515	21.5573	19.8856	20.8717	6	6	+	0.000614578	4.20875	22.2098	1	140.75	51.939	349	C	___1	2.17e-20	184.51	783.856	-0.13758	2	3257	UID7405	Q9JIM1-2;Q9JIM1	349;351	Q9JIM1-2	Equilibrative nucleoside transporter 1	Slc29a1	IPR002259	Eqnu_transpt	Nucleoside_tran							10	i13-35o76-98i110-132o147-169i176-195o205-227i286-308o356-378i398-420o435-457i	TM	TM	Cytoplasmic
19.9199	16.2682	14.4582	10.8205	17.8486	16.9847	NaN	NaN	23.4008	20.7673	22.9329	19.3335	4	4	+	0.00681971	5.55861	22.1039	0.983296	154.12	112.42	60	C	___1	9.25e-22	155.11	1334.14	0.006071	2	1063	UID2352	G3XA25;Q8CAY6;F2Z459;Q80X81	60;92;92;92	G3XA25	Acetyl-CoA acetyltransferase, cytosolic	Acat2;Acat2;Acat3;Acat3	IPR002155;IPR016038;IPR016039;IPR020610;IPR020613;IPR020616;IPR020617	Thiolase;Thiolase_AS;Thiolase_C;Thiolase_CS;Thiolase_N;Thiolase-like;Thiolase-like_subgr	Thiolase_N	Acyl-thioester intermediate		potential false positive
12.5088	13.2309	12.7254	11.2925	12.9832	13.2253	NaN	NaN	16.6403	17.6907	17.715	16.5463		4	+	4.31534e-06	4.48706	22.0974	1	75.556	82.651	85	C	___3	0.0250274	85.909	538.582	0.67716	3	1643	UID19618	P60879-2	85	P60879-2	Synaptosomal-associated protein 25	Snap25
13.259	12.2136	12.8008	11.7875	13.3354	13.0437	NaN	NaN	17.1555	17.875	17.0988	16.8094	2	4	+	8.30961e-07	4.49468	21.8708	1	92.982	64.52	122	C	___1	2.96e-05	115.04	809.938	-0.24396	2	3391	UID7703	Q9WVC3	122	Q9WVC3	Caveolin-2	Cav2	IPR001612;IPR018361	Caveolin;Caveolin_CS	Caveolin							1	i92-114o		TM	Cytoplasmic
13.2802	12.6802	14.9507	11.8857	14.4914	13.5898	NaN	NaN	17.878	18.8002	18.3407	17.8808	2	4	+	2.48437e-05	4.74526	21.8271	1	153.75	66.294	356	C	___3	4.78e-26	168.64	1078.8	-0.13584	3	2456	UID21515	Q8BHJ6	356	Q8BHJ6	Serine incorporator 5	Serinc5	IPR005016;IPR015460	TMS_TDE;TPO1	Serinc							10	i37-59o91-113i126-145o155-177i197-219o234-253i260-282o313-335i391-413o423-445i	TM	TM	Extracellular
13.9315	13.9694	14.8337	11.4118	13.4467	14.266	NaN	12.2137	NaN	19.0671	19.1128	17.9454	2	4	+	0.0216311	3.44157	21.8092	1	87.827	65.423	1120	C	___1	1.9e-05	98.175	626.837	-0.15201	4	77	UID165	A2AIS0;A2AIR9;O55017;A2AIR7;O55017-2	1120;1121;1121;1122;1142	A2AIS0	Voltage-dependent N-type calcium channel subunit alpha-1B	Cacna1b;Cacna1b;Cacna1b;Cacna1b	IPR002048;IPR002077;IPR005447;IPR005821;IPR014873;IPR027359	EF_hand_dom;Ion_trans_dom;K_channel_four-helix_dom;VDCC_a1su_IQ;VDCC_N_a1su;VDCCAlpha1								21	i96-115o135-157i164-183o223-245i291-313o333-355i483-505o515-537i544-566o609-631i687-709o1134-1156i1177-1199o1209-1226i1270-1292o1383-1405i1454-1476o1496-1518i1525-1544o1592-1614i1673-1695o	TM	TM	Cytoplasmic
15.2993	12.692	13.1967	12.7224	17.1149	13.6057	21.3397	16.6932	19.3141	19.0011	18.6051	18.5692	3	6	+	0.000229526	4.81523	21.7209	1	139.47	166.86	329	C	___2	1.36e-20	187.74	783.856	-0.2217	2	2991	UID14761	Q9CPV7-2;Q9CPV7-3;Q9CPV7;Q9CPV7-4	329;329;329;329	Q9CPV7-2	Palmitoyltransferase ZDHHC6	Zdhhc6	IPR001452;IPR001594;IPR011511	SH3_2;SH3_domain;Znf_DHHC_palmitoyltrfase	SH3_2							4	i19-41o51-73i146-168o204-226i	TM	TM
15.4612	13.6535	12.9763	15.0659	15.5864	12.6976	NaN	15.4105	19.3001	19.5684	19.4002	19.3167	3	5	+	0.000555507	4.35903	21.5987	1	81.201	69.815	517	C	___1	0.000888365	98.368	567.795	0.07976	2	343	UID777	D3YTQ6;D3Z4I0;D3Z3Y1	517;642;650	D3YTQ6	Protein Pigg	Pigg;Pigg;Pigg	IPR002591;IPR017849;IPR017850	Alkaline_Pase-like_a/b/a;Alkaline_phosphatase_core;Phosphodiest/P_Trfase								12	i7-29o303-325i338-357o372-394i415-437o563-580i587-609o624-641i660-677o751-773i786-808o823-842i		TM
13.0427	13.0541	14.5914	11.8325	13.6089	13.7421	19.2793	15.3725	17.9208	17.8501	17.7548	17.1692		6	+	3.0075e-05	4.24583	21.4304	1	163.93	79.332	5	C	___2	1.96e-33	217.32	935.909	1.0428	2	3420	UID15683	Q9Z1M0;Q3UN00;F8WI93;Q6P5P0	5;5;5;5	Q9Z1M0	P2X purinoceptor 7;P2X purinoceptor;P2X purinoceptor	P2rx7;P2rx7;P2rx7;P2rx7	IPR001429;IPR003050;IPR027309	P2X_extracellular_dom;P2X_purnocptor;P2X7_purnocptor										TM	TM	Cytoplasmic
13.2128	14.0181	14.7539	11.9199	13.5059	12.6958	19.2499	16.3116	NaN	16.5901	NaN	NaN		3	+	0.00107162	4.0328	21.1831	1	103.59	74.165	7	C	___2	0.000712127	117.89	511.731	0.092108	2	1863	UID12237	Q3UBW1;Q3TFQ1	7;7	Q3UBW1	SPRY domain-containing protein 7	Spryd7;Spryd7	IPR001870;IPR003877;IPR008985;IPR018355	B30.2/SPRY;ConA-like_lec_gl_sf;SPla/RYanodine_receptor_subgr;SPRY_rcpt								1	o130-152i		TM
18.3972	17.0563	19.377	16.9648	18.7956	17.1528	24.282	19.4357	22.2424	22.489	21.8065	22.0549	6	6	+	0.000157969	4.09447	21.1425	1	181.14	143	400	C	___1	1.61e-24	236.22	593.318	-1.0154	2	2619	UID6029	Q8CFE6	400	Q8CFE6	Sodium-coupled neutral amino acid transporter 2	Slc38a2	IPR013057	AA_transpt_TM	Aa_trans							9	i69-91o101-123i189-211o215-237i327-349o369-391i412-431o436-458i470-492o	TM	TM	Cytoplasmic
13.0015	13.7802	14.7475	10.1105	13.2927	12.4453	17.3511	NaN	17.8613	NaN	18.1727	NaN		3	+	0.000664581	4.89875	21.0783	0.940528	67.772	88.155	315	C	___1	0.00163868	88.155	623.823	-0.1069	2	2267	UID5285	Q6WQJ1	315	Q6WQJ1	Sn1-specific diacylglycerol lipase alpha	Dagla	IPR002921	Lipase_3			Cys-rich					5	i21-43o63-85i97-119o134-156i292-309o	TM	TM	Cytoplasmic
12.9039	12.6444	12.4593	11.0607	12.7478	12.874	NaN	NaN	NaN	17.2813	16.7713	16.7023		3	+	8.86496e-06	4.46995	20.8609	0.982587	85.71	116.58	326	C	___1	1.13e-06	116.58	949.874	-0.66083	2	2581	UID5945	Q8C4G9	326	Q8C4G9	Probable G-protein coupled receptor 123	Gpr123	IPR000832;IPR017981;IPR017983	GPCR_2_secretin-like;GPCR_2_secretin-like_CS;GPCR_2-like								7	o22-44i57-74o84-106i136-158o180-202i261-283o287-309i		TM
15.2993	13.6676	14.106	10.1233	17.1149	13.6057	21.3397	16.6932	19.3141	19.0011	18.6051	18.5692	3	6	+	0.000677631	4.93427	20.8581	1	108.9	166.86	328	C	___2	1.93e-20	177.36	783.856	-0.2217	2	2991	UID14760	Q9CPV7-2;Q9CPV7-3;Q9CPV7;Q9CPV7-4	328;328;328;328	Q9CPV7-2	Palmitoyltransferase ZDHHC6	Zdhhc6	IPR001452;IPR001594;IPR011511	SH3_2;SH3_domain;Znf_DHHC_palmitoyltrfase	SH3_2							4	i19-41o51-73i146-168o204-226i	TM	TM
12.0248	13.1337	13.9279	11.5348	14.0943	12.2511	16.4769	NaN	NaN	17.872	NaN	17.8001		3	+	0.000160857	4.55523	20.688	0.995928	85.729	52.249	61	C	___1	6.34e-08	89.968	1124.53	-0.1062	3	1986	UID4607	Q50L42-2;Q50L42	61;304	Q50L42-2	Cytosolic phospholipase A2 epsilon	Pla2g4e	IPR000008;IPR002642;IPR008973;IPR016035;IPR018029	Acyl_Trfase/lysoPLipase;C2_Ca/lipid-bd_dom_CaLB;C2_Ca-dep;C2_membr_targeting;LysoPLipase_cat_dom
13.8834	13.8618	13.6431	11.5811	13.1096	12.4353	19.5238	13.9853	16.3415	17.5689	16.1759	16.8927		6	+	0.000665109	3.6623	20.6395	1	113.32	72.848	676	C	___1	1.1e-06	130.98	449.248	-0.01895	3	2643	UID6090	Q8CIF6;Q8CIF6-2	676;697	Q8CIF6	SID1 transmembrane family member 2	Sidt2	IPR025958	SID1_TM_fam	SID-1_RNA_chan							9	o293-315i448-470o499-521i547-569o604-626i633-655o714-733i746-768o798-817i	TM	TM	Extracellular
15.4929	14.6719	15.9724	11.0012	12.5492	16.9572	19.3209	NaN	18.4035	20.9313	NaN	19.4825	4	4	+	0.001542	5.09375	20.6063	1	156.42	138.04	33	C	___1	5.4e-22	160.52	870.771	0.091892	3	1063	UID2349	G3XA25;Q8CAY6;F2Z459;Q80X81	33;65;65;65	G3XA25	Acetyl-CoA acetyltransferase, cytosolic	Acat2;Acat2;Acat3;Acat3	IPR002155;IPR016038;IPR016039;IPR020610;IPR020613;IPR020616;IPR020617	Thiolase;Thiolase_AS;Thiolase_C;Thiolase_CS;Thiolase_N;Thiolase-like;Thiolase-like_subgr	Thiolase_N			potential false positive
14.4876	12.5052	14.8814	10.499	13.309	12.7421	19.3129	11.9269	18.3072	17.8069	17.7581	17.2407		6	+	0.00470345	3.98807	20.479	1	95.039	63.691	14	C	___1	2.31e-07	132.4	807.387	-1.0571	2	3146	UID7138	Q9D9M2	14	Q9D9M2	Ubiquitin carboxyl-terminal hydrolase 12	Usp12	IPR001394;IPR018200	Pept_C19ubi-hydrolase_C_CS;Peptidase_C19
14.1416	14.4153	12.5468	10.3371	14.4823	14.1651	16.2947	14.2527	17.9541	19.4617	18.4163	18.5264	4	6	+	0.00117179	4.13628	20.3856	1	126.8	50.404	351	C	___1	5.86e-12	146.88	910.448	1.4317	2	2815	UID6418	Q8VHH5-2	351	Q8VHH5-2	Arf-GAP with GTPase, ANK repeat and PH domain-containing protein 1;Arf-GAP with GTPase, ANK repeat and PH domain-containing protein 3	Agap1;Agap1;Agap3;Agap3
12.7623	13.3866	14.3095	12.2735	12.5644	12.9031	16.9569	18.9743	NaN	16.056	NaN	15.7661	1	4	+	0.000221224	3.90509	20.2926	1	121.39	152	605	C	___2	1.02e-09	152	642.253	0.26734	2	1930	UID12403	Q3UHK1	605	Q3UHK1	Proton myo-inositol cotransporter	Slc2a13	IPR003663;IPR005828;IPR005829;IPR016196;IPR020846	MFS_dom;MFS_dom_general_subst_transpt;Sub_transporter;Sugar/inositol_transpt;Sugar_transporter_CS								12	i68-90o110-132i139-158o163-185i197-219o229-248i314-336o351-373i385-407o496-518i531-553o558-580i	TM	TM	Cytoplasmic
13.3529	14.1783	13.7935	10.8275	15.8852	14.6491	18.8519	NaN	18.4167	19.1208	18.3735	18.8766	3	5	+	6.25664e-05	4.94682	20.2453	1	20.668	49.418	305	C	___1	0.0196	53.756	433.905	0.3538	3	1583	UID3668	P52592	305	P52592	Sphingosine 1-phosphate receptor 2	S1pr2	IPR000276;IPR004061;IPR004063;IPR017452	EDG5_rcpt;GPCR_Rhodpsn;GPCR_Rhodpsn_7TM;S1P_rcpt								7	o35-57i69-91o106-128i148-170o193-215i228-250o270-287i	TM	TM	Cytoplasmic
13.1138	15.0789	14.6664	10.4544	12.5724	15.7093	17.5004	13.4307	NaN	19.8628	NaN	19.1778	2	4	+	0.0164476	3.89373	20.0268	1	164.04	175.19	5	C	___1	1.74e-35	180.32	1026.94	-0.68151	2	1176	UID2595	O08917;G3UZZ5;G3UWW8;G3UYU4;G3XA73	5;5;5;5;5	O08917	Flotillin-1	Flot1;Flot1;Flot1;Flot1;Flot1	IPR001107	Band_7	Band_7
18.2886	18.1413	19.4523	16.3249	18.7244	18.5089	24.1283	20.5615	22.4796	23.0551	22.098	22.3139	6	6	+	3.25513e-05	4.19933	19.934	1	157.95	201.84	328	C	___1	1.63e-07	204.34	575.818	-0.030958	2	1472	UID3409	P30875-2;P30875	328;328	P30875-2	Somatostatin receptor type 2	Sstr2	IPR000276;IPR000586;IPR002074;IPR017452	GPCR_Rhodpsn;GPCR_Rhodpsn_7TM;Somatstn_rcpt;Somatstn_rcpt_2								7	o47-69i81-103o126-148i161-183o203-233i254-276o296-315i	TM	TM	Cytoplasmic
13.2462	13.0864	13.8809	12.2735	13.6201	12.7289	16.9569	18.9743	NaN	16.056	NaN	15.7661	1	4	+	0.000184765	3.79899	19.8712	1	121.39	152	603	C	___2	1.02e-09	152	642.253	0.26734	2	1930	UID12402	Q3UHK1	603	Q3UHK1	Proton myo-inositol cotransporter	Slc2a13	IPR003663;IPR005828;IPR005829;IPR016196;IPR020846	MFS_dom;MFS_dom_general_subst_transpt;Sub_transporter;Sugar/inositol_transpt;Sugar_transporter_CS								12	i68-90o110-132i139-158o163-185i197-219o229-248i314-336o351-373i385-407o496-518i531-553o558-580i	TM	TM	Cytoplasmic
13.2156	12.83	14.2367	11.4658	12.2712	13.7293	NaN	NaN	17.541	17.8896	17.3505	17.2778		4	+	1.16228e-05	4.55663	19.8313	1	89.171	87.806	463	C	___1	0.00908665	89.171	426.896	0.048457	3	2698	UID6200	Q8K377	463	Q8K377	Leucine-rich repeat transmembrane neuronal protein 1	Lrrtm1	IPR000372;IPR001611;IPR003591	Leu-rich_rpt;Leu-rich_rpt_typical-subtyp;LRR-contain_N								1	o428-450i	TM	TM	Cytoplasmic
12.3353	12.6743	15.0154	11.3782	15.8646	12.7622	15.78	NaN	18.6735	19.1272	18.8344	18.4915	1	5	+	0.000328015	4.84299	19.8037	1	132.35	96.55	14	C	___2	1.7e-10	142.27	1119.04	0.80793	2	1449	UID11249	P27601;Q9D034	14;14	P27601	Guanine nucleotide-binding protein subunit alpha-13	Gna13;Gna13	IPR000469;IPR001019;IPR011025;IPR027417	Gprotein_alpha_12;Gprotein_alpha_su;GproteinA_insert;P-loop_NTPase	G-alpha
12.6997	12.4597	14.0557	11.6145	15.1798	13.7659	NaN	NaN	18.8123	18.0698	17.8612	16.9624	1	4	+	0.000101653	4.63054	19.7839	1	90.817	62.466	504	C	___1	0.000178	102.4	496.556	-0.028743	3	2074	UID4828	Q61086	504	Q61086	Frizzled-3	Fzd3	IPR000539;IPR015526;IPR017981;IPR020067;IPR026553	Frizzled;Frizzled/SFRP;Frizzled_dom;FZD3_chordata;GPCR_2-like	Frizzled							8	o5-27i204-226o236-258i292-314o329-348i373-395o419-441i477-499o	TM	TM	Cytoplasmic
12.4786	13.6368	13.4465	10.8178	13.2876	12.6013	NaN	NaN	16.8307	17.8213	16.839	17.2903		4	+	2.19644e-05	4.48389	19.7059	1	82.671	77.748	4	C	___3	0.0133632	91.584	926.397	0.013745	1	258	UID16407	Q80YE4-2;B1AZF9	4;4	Q80YE4-2	Serine/threonine-protein kinase LMTK1	Aatk	IPR000719;IPR001245;IPR008266;IPR011009;IPR017441	Kinase-like_dom;Prot_kinase_cat_dom;Protein_kinase_ATP_BS;Ser-Thr/Tyr_kinase_cat_dom;Tyr_kinase_AS										TM	TM
15.1057	12.6919	14.1073	11.7304	13.8881	12.5686	NaN	11.6577	18.9813	17.9263	18.7625	17.3005	2	5	+	0.0128438	3.57699	19.62	1	206.65	55.353	48	C	___2	8.14e-32	242.97	525.247	0.13425	2	311	UID8613	B8JK56;Q8VHH7	48;48	B8JK56	Adenylate cyclase type 3	Adcy3;Adcy3	IPR001054;IPR018297	A/G_cyclase;A/G_cyclase_CS								12	i78-100o105-125i138-160o170-187i189-211o226-245i631-650o660-682i710-732o752-771i776-798o840-857i	TM	TM	Cytoplasmic
12.9505	15.0487	14.7739	10.9713	12.3596	12.5947	NaN	NaN	NaN	18.7772	15.6346	18.2549	1	3	+	0.00274419	4.43912	19.5249	1	50.356	57.414	133	C	___1	0.00650754	57.414	619.65	0.40746	3	3399	UID7725	Q9Z0H8-2;Q9Z0H8	133;133	Q9Z0H8-2	CAP-Gly domain-containing linker protein 2	Clip2	IPR000938	CAP-Gly_domain	CAP_GLY
12.5467	14.9376	17.0761	14.2843	15.5701	15.3285	21.717	17.8631	18.3127	19.3777	18.1562	19.1193	5	6	+	0.000305312	4.13378	19.4684	1	74.957	124.6	702	C	___1	2.59e-05	128.08	598.803	-0.060352	2	1092	UID2403	H3BLI6;H3BL44;Q80XR2;H3BIX7;Q3UZR5	702;838;838;833;872	H3BLI6	Calcium-transporting ATPase type 2C member 1	Atp2c1;Atp2c1;Atp2c1;Atp2c1;Atp2c1	IPR001757;IPR004014;IPR006068;IPR006413;IPR008250;IPR018303;IPR023214;IPR023298;IPR023299	ATPase_P-typ_cation-transptr_C;ATPase_P-typ_cation-transptr_N;ATPase_P-typ_Ca-transp_PMR1;ATPase_P-typ_cyto_domN;ATPase_P-typ_P_site;ATPase_P-typ_TM_dom;ATPase_P-typ_transduc_dom_A;Cation_transp_P_typ_ATPase;HAD-like_dom	Cation_ATPase_C							6	i132-149o164-186i564-586o639-658i707-726o736-758i	TM	TM	Cytoplasmic
11.7995	15.4667	13.4742	12.1428	13.2619	16.7559	NaN	NaN	17.77	19.7112	NaN	19.4532	2	3	+	0.0019531	5.1613	19.4302	1	87.024	65.265	127	C	___1	1.22e-05	96.805	758.033	-0.30201	3	1283	UID2857	O88851	127	O88851	Putative hydrolase RBBP9	Rbbp9	IPR010662	DUF1234_Hydrolase	Ser_hydrolase
12.6505	15.5107	13.8326	11.2768	13.3388	12.7043	18.9919	15.872	NaN	18.1347	NaN	17.9805	1	4	+	0.000479892	4.52582	19.3949	1	39.621	67.102	418	C	___1	1.38e-09	140.31	705.816	0.22586	2	3310	UID7519	Q9QXY7	418	Q9QXY7	Membrane transport protein XK	Xk	IPR018629	Transport_prot_XK								9	i7-26o36-58i139-161o171-190i211-230o235-257i278-300o315-337i350-372o	TM	TM	Cytoplasmic
15.0717	14.6516	16.9342	15.6588	15.5079	14.4035	21.4406	17.2224	19.1842	19.9911	19.042	19.3912	6	6	+	6.87326e-05	4.0073	19.2018	1	68.35	58.167	3	C	___1	0.00343273	114.72	879.406	-0.18106	1	739	UID1601	E9Q3G7;P98197;D6RII8	3;3;3	E9Q3G7	Probable phospholipid-transporting ATPase IH	Atp11a;Atp11a;Atp11a	IPR001757;IPR006539;IPR008250;IPR018303;IPR023214;IPR023299	ATPase_P-typ_cyto_domN;ATPase_P-typ_P_site;ATPase_P-typ_Plipid-transp;ATPase_P-typ_transduc_dom_A;Cation_transp_P_typ_ATPase;HAD-like_dom								7	i72-94o296-318i349-368o967-989i1001-1023o1038-1060i1067-1089o	TM	TM	Cytoplasmic
13.5367	12.9379	15.0356	12.3797	13.243	13.6449	NaN	NaN	18.0271	17.7507	18.1429	NaN		3	+	3.47788e-05	4.5106	19.152	1	89.543	51.628	327	C	___3	2.74e-07	90.1	1387.61	0.2644	2	1836	UID20099	Q14BI1	327	Q14BI1	Sodium/potassium/calcium exchanger 2	Slc24a2	IPR004481;IPR004837	K/Na/Ca-exchanger;NaCa_Exmemb								11	i36-58o136-158i178-200o205-227i234-256o261-280i521-538o548-570i615-637o652-674i681-700o		TM
16.348	15.9691	16.3352	11.8317	15.73	15.9197	21.5652	17.5917	NaN	19.1695	NaN	19.1231	5	4	+	0.00330018	4.00676	19.1069	0.952565	94.649	77.068	187	C	___1	0.000249512	103.66	832.865	0.08399	2	2721	UID6244	Q8QZY6	187	Q8QZY6	Tetraspanin-14	Tspan14	IPR000301;IPR008952;IPR018499;IPR018503	Tetraspanin;Tetraspanin/Peripherin;Tetraspanin_CS;Tetraspanin_EC2	Tetraspannin							4	i20-42o62-84i93-115o233-255i	TM	TM
13.8091	16.4327	17.0758	10.8777	12.7077	17.1765	21.7333	14.7442	NaN	19.0101	NaN	19.9365	3	4	+	0.023266	4.17611	19.0312	0.999976	155.06	136.66	142	C	___1	2.22e-23	163.53	818.359	-0.57977	3	2861	UID6537	Q91XM9-7	142	Q91XM9-7	Disks large homolog 1;Disks large homolog 2	Dlg1;Dlg1;Dlg1;Dlg1;Dlg2;Dlg2;Dlg2
12.0697	13.611	13.0243	13.2061	13.1017	15.8697	18.7152	NaN	16.7498	19.2199	16.8522	18.4794	1	5	+	8.38175e-05	4.52288	19.0004	0.999999	63.971	68.525	1012	C	___1	5.41e-05	68.525	823.032	-0.29461	3	1107	UID2438	Q4KUS2;H3BJZ7	1012;1012	Q4KUS2	Protein unc-13 homolog A	Unc13a;Unc13a	IPR000008;IPR002219;IPR008973;IPR010439;IPR014770;IPR014772;IPR018029;IPR019558;IPR020477;IPR027080;IPR027082	C2_Ca/lipid-bd_dom_CaLB;C2_Ca-dep;C2_dom;C2_membr_targeting;Ca-dep_secretion_activator;Munc13_1;Munc13_dom-2;Munc13_subgr_dom-2;Prot_Kinase_C-like_PE/DAG-bd;Unc-13;Unc13A	DUF1041
20.4252	17.4289	21.956	18.5856	19.785	19.5613	26.2755	21.2732	24.0444	24.1043	23.7778	23.3561	6	6	+	0.000495583	4.18155	18.6737	1	190.39	56.46	590	C	___1	1.09e-30	207.64	583.286	0.36759	3	2335	UID5458	Q80TN5	590	Q80TN5	Palmitoyltransferase ZDHHC17	Zdhhc17	IPR001594;IPR002110;IPR020683	Ankyrin_rpt;Ankyrin_rpt-contain_dom;Znf_DHHC_palmitoyltrfase								6	i305-323o328-350i357-379o384-403i484-506o540-562i	TM	TM	Cytoplasmic
13.2563	14.9704	13.4314	9.60599	12.8116	12.8288	NaN	NaN	NaN	18.0184	17.8838	16.8752	1	3	+	0.00153047	4.77505	18.4099	0.999996	62.429	66.828	1010	C	___1	2.32e-05	66.828	1080.2	0.2633	3	200	UID467	Q8BPN8-2;Q8BPN8;B0V2P5;F6RYL8;B0V2P6	1010;1010;1010;212;836	Q8BPN8-2	DmX-like protein 2	Dmxl2;Dmxl2;Dmxl2;Dmxl2	IPR001680;IPR015943;IPR017986;IPR022033	Rav1p_C;WD40/YVTN_repeat-like_dom;WD40_repeat;WD40_repeat_dom
12.111	13.5032	14.4336	11.1995	13.1296	13.9789	NaN	NaN	16.8976	18.326	NaN	17.1728		3	+	0.00037779	4.40617	18.2391	1	99.421	63.479	228	C	___1	6.25e-07	103.74	1005.46	-0.22643	3	1718	UID3975	P63328-2;P63328	228;228	P63328-2	Serine/threonine-protein phosphatase 2B catalytic subunit alpha isoform	Ppp3ca	IPR004843;IPR006186	Metallo_PEstase_dom;Ser/Thr-sp_prot-phosphatase	Metallophos
13.6416	16.5561	17.2511	11.6688	13.4581	17.231	21.6056	14.82	16.6923	21.3375	16.2069	20.8066	4	6	+	0.0214888	3.61037	18.1915	1	160.06	83.877	107	C	___1	1.31e-19	186.17	846.985	-0.63406	2	1675	UID3869	P62746	107	P62746	Rho-related GTP-binding protein RhoB	Rhob	IPR001806;IPR003578;IPR005225;IPR027417	P-loop_NTPase;Small_GTPase;Small_GTPase_Rho;Small_GTP-bd_dom	Ras
12.3562	12.3468	14.0514	11.0066	14.6396	13.9166	NaN	NaN	NaN	18.6932	16.6064	16.8052	1	3	+	0.00117816	4.3154	18.1095	1	72.219	73.361	564	C	___1	3.74e-07	73.361	1058.84	0.6675	3	2834	UID6457	Q91VD9	564	Q91VD9	NADH-ubiquinone oxidoreductase 75 kDa subunit, mitochondrial	Ndufs1	IPR000283;IPR001041;IPR006656;IPR010228;IPR012675;IPR015405;IPR019574	2Fe-2S_ferredoxin-type;Beta-grasp_dom;Mopterin_OxRdtase;NADH_UbQ_OxRdtase_75kDa_su_CS;NADH_UbQ_OxRdtase_Gsu;NADH_UbQ_OxRdtase_Gsu_4Fe4S-bd;NuoG_C	Molybdopterin
13.8092	18.7118	17.3138	15.3158	13.1337	17.6426	21.5035	18.0184	NaN	21.9244	NaN	21.5374	4	4	+	0.0039828	4.75811	17.8783	1	162.51	67.01	39	C	___1	2.99e-22	222.81	878.636	0.13905	4	2432	UID5662	Q8BGU5;Q8BGU5-2	39;39	Q8BGU5	Cyclin-Y	Ccny	IPR006671;IPR012399;IPR013763	Cyclin_N;Cyclin_Y;Cyclin-like
12.3295	18.189	20.3853	18.0651	13.5212	18.5824	24.433	20.6736	NaN	22.5094	16.9088	22.1407	5	5	+	0.0181927	4.48768	17.8769	1	87.453	104.05	495	C	___1	0.00017526	120.45	569.272	0.3382	2	1167	UID2565	O08688	495	O08688	Calpain-5	Capn5	IPR000008;IPR000169;IPR001300;IPR008973;IPR022682;IPR022683;IPR022684	C2_Ca/lipid-bd_dom_CaLB;C2_Ca-dep;Calpain_cysteine_protease;Calpain_domain_III;Calpain_III;Pept_cys_AS;Peptidase_C2_calpain_cat	Calpain_III
15.8367	13.5981	14.8089	11.0009	16.364	14.3573	20.8273	15.3431	18.7105	19.0816	18.8586	18.3548	4	6	+	0.00139371	4.20167	17.8566	1	213.4	110.74	642	C	___1	2e-46	228.19	652.655	0.40297	3	2408	UID5623	Q8BG16	642	Q8BG16	Sodium-dependent neutral amino acid transporter B(0)AT2	Slc6a15	IPR000175;IPR002438	Na/ntran_symport;Na/ntran_symport_orphan	SNF							12	i70-89o99-121i142-164o222-244i253-275o302-324i336-358o461-483i496-513o528-550i571-593o617-639i	TM	TM
13.2703	12.4047	14.1115	12.5158	12.5127	12.4353	18.1665	14.4225	17.5894	16.9211	17.481	16.1855	2	6	+	4.07286e-05	3.91928	17.8129	1	78.396	56.551	256	C	___1	1.52e-05	132.17	550.3	-0.67748	2	2700	UID6202	Q8K3F6	256	Q8K3F6	Potassium voltage-gated channel subfamily KQT member 3	Kcnq3	IPR003091;IPR003937;IPR003948;IPR005821;IPR013821;IPR020969	Ankyrin-G_BS;Ion_trans_dom;K_chnl;K_chnl_volt-dep_KCNQ;K_chnl_volt-dep_KCNQ_C;K_chnl_volt-dep_KCNQ3	Ion_trans							5	i124-146o156-178i199-216o262-284i330-352o	TM	TM
13.157	12.6863	14.8159	11.996	14.9515	13.6974	NaN	NaN	NaN	18.4618	15.5971	18.6862		3	+	0.00199368	4.03102	17.7826	0.97829	61.822	65.189	9	C	___1	0.000170497	65.189	1336.61	-0.35081	2	2065	UID4806	Q60930;D3YZT5;D3YUN8	9;9;9	Q60930	Voltage-dependent anion-selective channel protein 2	Vdac2;Vdac2;Vdac2	IPR001925;IPR023614;IPR027246	Porin_dom;Porin_Euk;Porin_Euk/Tom40										TM	TM
12.9317	13.495	14.9429	11.5002	15.8646	13.8117	15.78	NaN	18.6735	19.1272	18.8344	18.4915	1	5	+	0.000363443	4.42364	17.681	1	122.62	96.55	18	C	___2	5.08e-06	134.58	1119.04	0.80793	2	1449	UID11250	P27601;Q9D034	18;18	P27601	Guanine nucleotide-binding protein subunit alpha-13	Gna13;Gna13	IPR000469;IPR001019;IPR011025;IPR027417	Gprotein_alpha_12;Gprotein_alpha_su;GproteinA_insert;P-loop_NTPase	G-alpha
13.1769	13.3292	13.9344	12.0376	13.2295	13.7052	18.6697	12.0369	NaN	17.4676	NaN	17.0183	1	4	+	0.0172454	3.06266	17.6807	1	64.935	70.089	360	C	___1	4.1e-05	111.31	509.914	0.24319	3	2174	UID5095	Q68FM6	360	Q68FM6	Protein phosphatase 1 regulatory subunit 29	Elfn2	IPR000483;IPR001611;IPR003961;IPR019931	Cys-rich_flank_reg_C;Fibronectin_type3;Leu-rich_rpt;LPXTG_anchor								1	o397-419i	TM	TM	Extracellular
13.1023	13.1405	13.4939	11.8769	13.5869	13.2768	NaN	NaN	16.8302	17.7708	17.1765	NaN	1	3	+	9.65956e-06	4.17962	17.6434	1	74.918	65.741	438	C	___1	1.02e-06	76.98	1436.6	0.85054	2	2347	UID5502	Q80UP8	438	Q80UP8	Sodium-dependent phosphate transporter 2	Slc20a2	IPR001204	Phos_transporter	PHO4							9	i5-27o42-64i106-128o143-165i185-207o212-234i486-505o531-553i623-645o	TM	TM	Cytoplasmic
18.6988	17.7884	18.068	11.3689	18.1153	18.2952	23.3497	17.8722	21.9788	22.3079	21.4687	21.8937	5	6	+	0.00464993	4.42273	17.625	1	220.36	258.13	10	C	___1	6.35e-81	274.45	868.919	0.34712	2	1659	UID3834	P62069	10	P62069	Ubiquitin carboxyl-terminal hydrolase 46	Usp46	IPR001394;IPR018200	Pept_C19ubi-hydrolase_C_CS;Peptidase_C19
12.4448	13.374	14.3712	11.3316	13.6777	14.2725	NaN	NaN	15.985	18.7679	15.5016	18.1721		4	+	0.00109215	3.86135	17.5621	1	41.601	43.804	588	C	___1	3.61e-05	43.804	1471.72	0.30233	3	3407	UID7741	Q9Z0V2	588	Q9Z0V2	Potassium voltage-gated channel subfamily D member 2	Kcnd2	IPR000210;IPR003091;IPR003131;IPR003968;IPR003975;IPR004055;IPR005821;IPR011333;IPR021645;IPR024587;IPR027359	BTB/POZ_fold;BTB/POZ-like;Ion_trans_dom;K_channel_four-helix_dom;K_chnl;K_chnl_volt-dep_Kv;K_chnl_volt-dep_Kv4;K_chnl_volt-dep_Kv4.2;K_chnl_volt-dep_Kv4_C;Shal-type;T1-type_BTB								6	o182-204i225-247o257-279i325-344o354-373i385-407o	TM	TM	Cytoplasmic
22.8508	21.9111	22.9108	20.5615	23.225	22.4397	28.2431	23.0933	26.1359	26.4596	26.2252	25.9762	6	6	+	0.000407427	3.70573	17.4871	1	239.99	211.49	18	C	___1	2.85e-61	262.48	869.938	0.30258	2	2601	UID5999	Q8CA95-3;S4R197	18;18	Q8CA95-3	cAMP and cAMP-inhibited cGMP 3',5'-cyclic phosphodiesterase 10A	Pde10a;Pde10a;Pde10a
13.8206	14.1956	14.2153	10.0931	14.4187	14.421	18.4779	17.0977	NaN	18.4424	NaN	17.99	2	4	+	0.000554032	4.47462	17.3166	1	66.182	57.788	32	C	___1	1.24e-05	89.659	789.034	0.97526	3	301	UID686	Q80TH2-1;Q80TH2;B7ZNX6;Q80TH2-2	32;32;32;32	Q80TH2-1	Protein LAP2	Erbb2ip;Erbb2ip	IPR001478;IPR001611;IPR025875	Leu-rich_rpt;Leu-rich_rpt_4;PDZ
17.4469	12.2942	13.8567	9.95162	17.7208	11.9608	NaN	NaN	20.4044	16.7969	21.0226	NaN	2	3	+	0.0156579	5.53613	17.3149	0.994338	87.774	89.111	1005	C	___1	2.24e-12	89.111	1314.27	0.46433	3	2100	UID4913	Q61543;F8WHM5;F6RSH1	1005;994;398	Q61543	Golgi apparatus protein 1	Glg1;Glg1;Glg1	IPR001893;IPR017873	Cys-rich_GLG1_repeat;Cys-rich_GLG1_repeat_euk	Cys_rich_FGFR							1	o1142-1164i	TM	TM	Extracellular
22.4823	20.546	22.7938	19.7878	22.5756	21.2131	27.594	22.9944	26.104	25.5101	25.4708	25.285	6	6	+	0.000283145	3.92662	17.2483	1	203.72	174.24	66	C	___1	4.74e-46	251.91	769.851	-0.66468	2	2998	UID6865	Q9CQ74	66	Q9CQ74	Leptin receptor overlapping transcript-like 1	Leprotl1	IPR007262	VPS55	Vps55							4	i7-29o34-56i69-88o98-120i	TM	TM
15.3395	14.1489	15.222	11.0084	15.0274	13.996	17.6381	12.3729	19.5329	19.1024	19.144	18.7188	5	6	+	0.00925304	3.62782	16.9837	1	123.51	123.51	13	C	___1	9.9e-05	123.51	622.723	-0.40477	2	3045	UID6933	Q9CXL1	13	Q9CXL1	Transmembrane protein 50A	Tmem50a	IPR007919	UPF0220	UPF0220							4	i21-40o55-74i95-117o127-149i	TM	TM
17.8737	16.1001	15.803	14.8822	18.1553	16.6478	21.4242	18.7871	21.698	21.2013	21.2186	20.8811	6	6	+	3.85797e-05	4.29137	16.9751	1	79.548	73.927	179	C	___1	9.74e-06	126.34	682.337	0.088386	2	681	UID1459	Q7TSH7;E9PYC0	179;191	Q7TSH7	Potassium voltage-gated channel subfamily F member 1	Kcnf1;Kcnf1	IPR000210;IPR003091;IPR003131;IPR003968;IPR003971;IPR005821;IPR011333;IPR027359	BTB/POZ_fold;BTB/POZ-like;Ion_trans_dom;K_channel_four-helix_dom;K_chnl;K_chnl_volt-dep_Kv;K_chnl_volt-dep_Kv9;T1-type_BTB								4	i183-205o248-270i324-346o387-409i	TM	TM	Cytoplasmic
13.4341	13.1967	21.4881	17.3417	13.0731	14.1855	24.4612	18.5415	NaN	NaN	21.5281	NaN	2	3	+	0.0168217	6.05707	16.799	1	99.037	113.41	6	C	___1	5.91e-05	176.41	404.205	-0.80959	2	983	UID2192	P11798;F8WIS9;D3Z7K9	6;6;6	P11798	Calcium/calmodulin-dependent protein kinase type II subunit alpha	Camk2a;Camk2a;Camk2a	IPR000719;IPR002290;IPR008271;IPR011009;IPR013543;IPR017441;IPR020636	Ca/CaM-dep_Ca-dep_prot_Kinase;Ca/CaM-dep_prot_kinase-assoc;Kinase-like_dom;Prot_kinase_cat_dom;Protein_kinase_ATP_BS;Ser/Thr_dual-sp_kinase_dom;Ser/Thr_kinase_AS
16.7624	16.0724	15.1573	14.4083	17.1677	15.7155	17.4354	16.9033	20.9103	20.9841	20.4419	20.6086	5	6	+	0.00086508	3.66667	16.7682	1	97.332	121.61	313	C	___1	0.000144695	121.61	579.792	-0.53665	2	2197	UID5148	Q6NS65	313	Q6NS65	Uracil nucleotide/cysteinyl leukotriene receptor	Gpr17	IPR000276;IPR002286;IPR017452	GPCR_Rhodpsn;GPCR_Rhodpsn_7TM;purinergic_P2Y_rcpt								6	o34-56i69-91o106-125i146-168o194-216i237-254o	TM	TM	Cytoplasmic
16.9674	14.1627	15.9126	12.7138	17.2651	15.4306	19.4511	14.6628	20.3824	20.7133	20.7879	20.352	6	6	+	0.00380744	3.98288	16.7501	1	245.13	50.178	14	C	___1	2.27e-86	258.68	697.302	0.66835	3	611	UID1285	Q8K1L6;E9PUE0;M0QWE2	14;49;94	Q8K1L6	Uncharacterized protein C16orf74 homolog	1190005I06Rik	IPR005366	UPF0172	DUF4597
13.3643	13.8173	15.228	12.1785	12.6913	12.4	17.8982	NaN	17.8877	17.8633	17.9061	17.1202		5	+	7.45181e-06	4.4552	16.6973	1	52.735	123.28	1182	C	___2	0.00108356	123.28	692.834	-0.1425	2	245	UID8473	B1AWN6	1182	B1AWN6	Sodium channel protein type 9 subunit alpha	Scn3a;Scn2a1;Scn9a;Scn9a;Scn9a;Scn9a	IPR000048;IPR001696;IPR005821;IPR010526;IPR024583;IPR027359	DUF3451;Ion_trans_dom;IQ_motif_EF-hand-BS;K_channel_four-helix_dom;Na_channel_asu;Na_trans_assoc	Na_trans_assoc							19	i126-148o191-213i220-242o252-274i403-425o756-778i791-813o878-900i961-983o1209-1228i1249-1271o1281-1303i1330-1352o1452-1474i1533-1552o1562-1584i1591-1613o1664-1686i1754-1776o		TM
14.432	14.6658	16.2889	15.2973	15.3615	15.0801	20.118	18.0235	19.0859	19.9936	19.1389	18.9619	6	6	+	9.20215e-07	4.0327	16.6935	1	121.89	77.058	106	C	___1	0.00104194	151.04	437.775	0.18735	2	1796	UID4168	Q01815-2;Q01815	106;106	Q01815-2	Voltage-dependent L-type calcium channel subunit alpha-1C	Cacna1c	IPR002077;IPR005446;IPR005451;IPR005821;IPR014873;IPR027359	Ion_trans_dom;K_channel_four-helix_dom;VDCC_a1su_IQ;VDCC_L_a1csu;VDCC_L_a1su;VDCCAlpha1								19	i125-147o162-184i193-212o268-290i350-372o382-404i524-543o563-585i651-673o723-745i896-918o938-960i967-986o1029-1051i1145-1167o1212-1234i1246-1268o1348-1367i1442-1464o	TM	TM	Cytoplasmic
13.3525	13.2269	18.9689	15.5754	18.5756	16.4526	22.7139	19.4573	NaN	21.1234	NaN	20.8636	4	4	+	0.0031624	5.01423	16.6498	1	175.94	104.59	200	C	___1	2.32e-10	210.44	627.301	0.80027	2	2721	UID6245	Q8QZY6	200	Q8QZY6	Tetraspanin-14	Tspan14	IPR000301;IPR008952;IPR018499;IPR018503	Tetraspanin;Tetraspanin/Peripherin;Tetraspanin_CS;Tetraspanin_EC2	Tetraspannin							4	i20-42o62-84i93-115o233-255i	TM	TM
17.9151	15.9095	13.6094	10.8668	17.4922	16.5087	20.3791	16.923	20.4486	21.9009	20.5109	NaN	5	5	+	0.00484595	4.64888	16.639	1	139.92	61.344	4	C	___1	3.19e-40	185.08	603.784	-0.04041	2	2727	UID6260	Q8R0N9	4	Q8R0N9	Probable palmitoyltransferase ZDHHC1	Zdhhc1	IPR001594	Znf_DHHC_palmitoyltrfase								4	o49-71i78-100o181-203i240-262o	TM	TM
13.0136	16.7152	13.8139	18.7677	12.8391	16.5349	22.7268	17.2709	NaN	18.2836	NaN	16.7637	3	4	+	0.0328345	3.48052	16.6382	1	84.124	134.77	485	C	___1	0.00104786	146.23	491.245	0.4251	2	3248	UID7379	Q9JHU9	485	Q9JHU9	Inositol-3-phosphate synthase 1	Isyna1	IPR002587;IPR013021;IPR016040	Myo-inos-1-P_Synthase;Myo-inos-1-P_Synthase_GAPDH;NAD(P)-bd_dom	NAD_binding_5
16.2879	14.2814	14.1923	12.2639	15.8631	15.2847	NaN	NaN	19.6734	19.1698	18.8377	19.1424	5	4	+	0.000166407	4.51028	16.6292	1	57.859	47.603	359	C	___1	0.023937	57.859	507.27	0.08098	2	686	UID1475	E9PYI4	359	E9PYI4	Protein MROH8	Mroh8	IPR011989;IPR016024	ARM-like;ARM-type_fold
13.3697	14.1654	14.4929	11.6594	12.8563	14.0881	19.0831	15.8776	NaN	18.0002	15.0564	17.5849	2	5	+	0.000713586	3.68181	16.6096	0.999997	251.59	237.07	405	C	___1	6.93e-71	265.77	875.838	-0.15292	2	1548	UID3574	P48302	405	P48302	Endothelin B receptor	Ednrb	IPR000276;IPR000499;IPR001112;IPR017452	Endthln_rcpt;ETB_rcpt;GPCR_Rhodpsn;GPCR_Rhodpsn_7TM								8	i7-26o102-123i135-157o177-196i217-239o275-297i325-347o367-389i	TM	TM	Cytoplasmic
14.3824	17.8198	14.4405	11.5582	15.2999	15.2462	NaN	NaN	18.2651	21.144	19.6792	18.8538	4	4	+	0.00169711	4.69436	16.57	1	140	76.796	283	C	___1	7.67e-53	184.34	778.635	0.12428	4	1806	UID4209	Q04447	283	Q04447	Creatine kinase B-type	Ckb	IPR000749;IPR014746;IPR022413;IPR022414;IPR022415	ATP-guanido_PTrfase;ATP-guanido_PTrfase_AS;ATP-guanido_PTrfase_cat;ATP-guanido_PTrfase_N;Gln_synth/guanido_kin_cat_dom	ATP-gua_Ptrans
13.1462	14.892	14.6138	9.96012	12.7366	15.2046	NaN	NaN	14.6441	18.7674	NaN	18.7463	2	3	+	0.0157631	3.96038	16.5553	1	78.457	58.024	122	C	___1	0.000109	97.776	1061.04	0.53487	2	2249	UID5249	Q6PGH0	122	Q6PGH0	Ubiquitin domain-containing protein 2	Ubtd2	IPR000626;IPR019955	Ubiquitin;Ubiquitin_supergroup
15.6147	16.3042	15.0919	11.6788	12.5364	12.303	18.0254	NaN	19.0799	19.3585	19.2835	18.439	3	5	+	0.000235381	4.91576	16.5509	0.995945	95.035	104.59	42	C	___1	4.13e-05	104.59	591.922	-0.36917	3	3030	UID6911	Q9CRD0-3;Q9CRD0-2;Q9CRD0	42;42;42	Q9CRD0-3	OCIA domain-containing protein 1	Ociad1	IPR009764	OCIA	OCIA
19.7683	19.3175	19.4012	16.2361	19.9975	19.8729	24.0803	19.184	23.9324	23.7856	23.486	23.3643	6	6	+	0.00120798	3.87318	16.5053	1	244.71	266.03	213	C	___1	3.26e-68	275.28	646.312	0.37242	2	3277	UID7447	Q9JKL5	213	Q9JKL5	Calcineurin B homologous protein 3	Tesc	IPR002048;IPR011992;IPR018247	EF_Hand_1_Ca_BS;EF_hand_dom;EF-hand-like_dom
14.6211	12.2385	14.2987	11.6736	13.1648	13.4311	NaN	NaN	16.3131	18.345	16.7758	18.0743	1	4	+	0.000180503	4.13908	16.3394	0.999998	102.44	109.16	309	C	___1	0.000187654	119.27	579.792	0.38802	2	2197	UID5147	Q6NS65	309	Q6NS65	Uracil nucleotide/cysteinyl leukotriene receptor	Gpr17	IPR000276;IPR002286;IPR017452	GPCR_Rhodpsn;GPCR_Rhodpsn_7TM;purinergic_P2Y_rcpt								6	o34-56i69-91o106-125i146-168o194-216i237-254o	TM	TM	Cytoplasmic
15.6284	12.3381	13.4267	11.7407	15.8112	12.7418	18.3941	13.0437	18.6644	19.1118	NaN	18.9001	2	5	+	0.00646942	4.00834	16.2614	1	69.577	56.461	39	C	___1	4.03e-06	73.574	904.411	-0.62577	3	3214	UID7289	Q9ERB5;Q66L38	39;39	Q9ERB5	Solute carrier organic anion transporter family member 1C1	Slco1c1;Slco1c1	IPR002350;IPR004156;IPR016196;IPR020846	Kazal_dom;MFS_dom;MFS_dom_general_subst_transpt;OA_transporter								10	i79-101o111-133i224-246o276-298i357-376o396-417i430-449o558-580i593-615o644-666i	TM	TM	Cytoplasmic
13.384	15.2156	13.2285	11.3082	16.3346	15.8087	NaN	14.7226	19.8532	NaN	17.6182	19.9323	3	4	+	0.0119466	3.81831	16.2447	1	70.451	61.815	799	C	___1	0.00177877	87.568	593.297	-0.9952	2	1213	UID2672	O35604	799	O35604	Niemann-Pick C1 protein	Npc1	IPR000731;IPR003392;IPR004765	NP_C_type;Patched;SSD	Sterol-sensing							12	o269-291i353-375o621-643i656-678o683-705i726-748o763-785i1077-1094o1098-1117i1124-1146o1193-1215i1228-1250o	TM	TM	Lumenal
13.1103	16.5495	14.0547	11.3463	13.6229	17.5178	NaN	NaN	15.7673	21.0194	15.6674	20.2859	4	4	+	0.0233363	3.81808	16.225	1	169.41	220.42	132	C	___1	3.89e-47	220.42	992.985	-0.14014	2	3269	UID7433	Q9JJY3	132	Q9JJY3	Sphingomyelin phosphodiesterase 3	Smpd3	IPR005135	Endo/exonuclease/phosphatase								2	o15-37i57-79o		TM	Cytoplasmic
16.9825	17.7123	16.7076	14.8573	17.8656	18.6535	21.3045	17.2275	20.9014	22.6188	21.6412	21.8507	6	6	+	0.00120403	3.79422	16.072	1	281.68	156.06	399	C	___1	6.08e-93	281.68	896.967	-0.7105	2	1880	UID4366	Q3TWN3-2;Q3TWN3	399;399	Q3TWN3-2	Metal transporter CNNM2	Cnnm2	IPR000644;IPR002550;IPR014710	Cysta_beta_synth_core;DUF21;RmlC-like_jellyroll	DUF21							4	o257-279i312-334o338-360i367-389o	TM	TM	Cytoplasmic
13.0889	12.7711	14.5061	11.8727	13.7063	12.7111	NaN	NaN	17.9422	17.4056	NaN	16.2566		3	+	0.000171184	4.0921	16.0453	1	64.77	67.655	314	C	___3	0.00943617	67.655	776.674	-0.71448	3	2874	UID22374	Q91YT8	314	Q91YT8	Transmembrane protein 63A	Tmem63a	IPR003864;IPR012677;IPR026957	DUF221;Nucleotide-bd_a/b_plait;TMEM63	DUF4463							11	o49-71i145-167o191-213i421-442o462-484i505-527o558-580i601-623o627-644i665-687o697-719i	TM	TM
14.367	12.246	15.2566	11.168	12.5901	16.0954	18.6135	15.6995	NaN	19.5194	17.0669	19.1213	3	5	+	0.00139329	4.3836	15.9871	1	180.09	124.78	778	C	___1	3.31e-33	220.72	876.412	0.57926	2	1551	UID3587	P48377	778	P48377	MHC class II regulatory factor RFX1	Rfx1	IPR003150;IPR007668;IPR011991	DNA-bd_RFX;RFX1_trans_act;WHTH_DNA-bd_dom
15.28	13.4402	14.0357	11.6772	15.9783	14.0366	17.6091	14.6914	18.6577	19.7166	18.682	18.9618	4	6	+	0.000933018	3.97843	15.9693	1	150.27	87.667	189	C	___3	1.14e-13	171.67	645.257	0.7102	2	1675	UID19687	P62746	189	P62746	Rho-related GTP-binding protein RhoB	Rhob	IPR001806;IPR003578;IPR005225;IPR027417	P-loop_NTPase;Small_GTPase;Small_GTPase_Rho;Small_GTP-bd_dom
15.6284	12.9105	13.5524	11.6682	15.8112	12.6402	18.3941	13.0437	18.6644	19.1118	NaN	18.9001	2	5	+	0.00689755	3.921	15.9196	1	69.577	56.461	38	C	___1	4.03e-06	73.574	904.411	-0.62577	3	3214	UID7288	Q9ERB5;Q66L38	38;38	Q9ERB5	Solute carrier organic anion transporter family member 1C1	Slco1c1;Slco1c1	IPR002350;IPR004156;IPR016196;IPR020846	Kazal_dom;MFS_dom;MFS_dom_general_subst_transpt;OA_transporter								10	i79-101o111-133i224-246o276-298i357-376o396-417i430-449o558-580i593-615o644-666i	TM	TM	Cytoplasmic
14.4261	13.1378	14.8864	10.884	14.9111	13.8732	18.8622	15.2045	18.4832	18.282	18.3286	17.5896	3	6	+	0.000285647	4.10525	15.8313	1	193.97	135.14	109	C	___2	2.06e-33	232.37	840.926	-0.43402	2	2469	UID13630	Q8BJ52-2;Q8BJ52	109;109	Q8BJ52-2	Lipid phosphate phosphatase-related protein type 5	Lppr5	IPR000326;IPR016118	P_Acid_Pase/Cl_peroxidase_N;P_Acid_Pase_2/haloperoxidase								6	i7-29o66-88i122-144o196-213i225-242o252-274i	TM	TM
22.6011	21.6221	21.6411	18.968	22.759	21.9856	27.3444	22.0623	25.5988	25.9785	25.4853	25.6063	6	6	+	0.0010249	3.74978	15.8289	1	190.33	114.06	513	C	___1	7.69e-13	197.73	702.334	-0.15941	3	2977	UID6826	Q99MX7	513	Q99MX7	Cat eye syndrome critical region protein 6 homolog	Cecr6	IPR026624	CECR6								3	o219-241i311-333o418-440i		TM
18.0534	16.8005	19.9856	16.4244	18.4754	17.3107	24.0431	19.4141	21.6332	22.1904	21.3634	21.7569	6	6	+	0.000346528	3.89185	15.8215	1	145.52	50.222	103	C	___1	2.95e-14	160.86	691.782	-0.18214	2	430	UID945	D3Z4X2;Q91ZD4;D3YY75	103;103;103	D3Z4X2	Vang-like protein 2	Vangl2;Vangl2;Vangl2	IPR009539	Strabismus	Strabismus							1	i107-129o	TM	TM	Cytoplasmic
14.4261	14.7681	13.5064	10.7806	14.9111	13.8732	18.8622	15.2045	18.4832	18.282	18.3286	17.5896	3	6	+	0.000301007	4.08077	15.8155	1	215.14	135.14	110	C	___2	4.34e-41	234.9	840.926	-0.43402	2	2469	UID13631	Q8BJ52-2;Q8BJ52	110;110	Q8BJ52-2	Lipid phosphate phosphatase-related protein type 5	Lppr5	IPR000326;IPR016118	P_Acid_Pase/Cl_peroxidase_N;P_Acid_Pase_2/haloperoxidase								6	i7-29o66-88i122-144o196-213i225-242o252-274i	TM	TM
12.5121	16.0345	13.7367	11.6306	14.7814	16.4252	19.7671	NaN	NaN	19.2514	17.8125	18.6943	3	4	+	0.000934274	4.69457	15.8104	0.833257	120.7	92.792	397	C	___1	5.31e-06	123.36	815.71	0.0058608	3	2581	UID5947	Q8C4G9	397	Q8C4G9	Probable G-protein coupled receptor 123	Gpr123	IPR000832;IPR017981;IPR017983	GPCR_2_secretin-like;GPCR_2_secretin-like_CS;GPCR_2-like								7	o22-44i57-74o84-106i136-158o180-202i261-283o287-309i		TM
12.0675	12.8484	13.7645	11.4122	14.1073	17.2868	NaN	NaN	18.9897	19.422	19.2645	18.2602	1	4	+	0.000522718	5.40298	15.7882	1	83.42	42.738	288	C	___1	2.19e-08	85.185	1093.5	-1.7622	3	2376	UID5557	Q80XN0	288	Q80XN0	D-beta-hydroxybutyrate dehydrogenase, mitochondrial	Bdh1	IPR002198;IPR002347;IPR016040;IPR020904	DH_sc/Rdtase_SDR;Glc/ribitol_DH;NAD(P)-bd_dom;Sc_DH/Rdtase_CS
13.1114	15.1152	18.4033	15.1323	14.5477	16.3891	22.1144	17.3068	NaN	18.7958	NaN	18.8717	5	4	+	0.00688947	3.82234	15.7549	0.862458	61.344	63.694	116	C	___1	0.00167356	72.096	579.741	-0.79801	2	524	UID1105	D3Z641;P62080	116;187	D3Z641	Tetraspanin-5	Tspan5;Tspan5	IPR000301;IPR008952;IPR018499;IPR018503	Tetraspanin;Tetraspanin/Peripherin;Tetraspanin_CS;Tetraspanin_EC2	Tetraspannin							2	o22-44i165-187o	TM	TM	Extracellular
18.5044	19.1716	18.7102	16.9756	18.4591	19.9731	22.5493	18.0537	21.7896	24.3647	22.2504	23.1312	6	6	+	0.00273934	3.39082	15.7454	1	207.21	86.548	143	C	___1	1.54e-41	239.51	620.982	0.32041	3	116	UID255	I7HJQ8;Q8BIF0-2;A2AP74;Q8BIF0	143;167;169;190	I7HJQ8	CD99 antigen-like protein 2	Cd99l2;Cd99l2;Cd99l2	IPR022078	CD99L2	CD99L2							2	i5-24o115-137i	TM	TM	Cytoplasmic
13.3612	11.3116	14.8354	11.7883	12.5598	13.5911	NaN	NaN	17.9422	17.4056	NaN	16.2566		3	+	0.000674204	4.29357	15.6901	1	64.77	67.655	303	C	___3	0.00943617	67.655	776.674	-0.71448	3	2874	UID22370	Q91YT8	303	Q91YT8	Transmembrane protein 63A	Tmem63a	IPR003864;IPR012677;IPR026957	DUF221;Nucleotide-bd_a/b_plait;TMEM63	DUF4463							11	o49-71i145-167o191-213i421-442o462-484i505-527o558-580i601-623o627-644i665-687o697-719i	TM	TM
17.884	14.5066	19.1256	14.9652	19.3945	15.8506	23.3825	19.3899	22.1215	21.6408	21.8494	20.9753	6	6	+	0.00057502	4.60548	15.6395	1	218.9	157.09	167	C	___2	1.79e-64	243.4	587.235	-0.17456	3	1805	UID12111	Q03717	167	Q03717	Potassium voltage-gated channel subfamily B member 1	Kcnb1	IPR000210;IPR003091;IPR003131;IPR003968;IPR003973;IPR004350;IPR005821;IPR011333;IPR027359	BTB/POZ_fold;BTB/POZ-like;Ion_trans_dom;K_channel_four-helix_dom;K_chnl;K_chnl_volt-dep_Kv;K_chnl_volt-dep_Kv2;K_chnl_volt-dep_Kv2.1;T1-type_BTB								5	i190-212o227-249i331-353o368-385i392-414o	TM	TM	Cytoplasmic
17.884	14.5066	19.1256	14.9652	19.3945	15.8506	23.3825	19.3899	22.1215	21.6408	21.8494	20.9753	6	6	+	0.00057502	4.60548	15.6395	1	282.34	157.09	168	C	___2	2.48e-88	298.7	587.235	-0.17456	3	1805	UID12112	Q03717	168	Q03717	Potassium voltage-gated channel subfamily B member 1	Kcnb1	IPR000210;IPR003091;IPR003131;IPR003968;IPR003973;IPR004350;IPR005821;IPR011333;IPR027359	BTB/POZ_fold;BTB/POZ-like;Ion_trans_dom;K_channel_four-helix_dom;K_chnl;K_chnl_volt-dep_Kv;K_chnl_volt-dep_Kv2;K_chnl_volt-dep_Kv2.1;T1-type_BTB								5	i190-212o227-249i331-353o368-385i392-414o	TM	TM	Cytoplasmic
12.8291	14.0996	13.832	12.2484	12.5753	13.3711	18.7613	14.4368	16.0148	17.0567	NaN	16.8959	3	5	+	0.000460587	3.47385	15.5662	1	21.548	58.433	6	C	___1	0.000541568	117.89	488.755	0.89498	2	385	UID867	D3YW04;Q9D6I7	6;6	D3YW04	Protein FAM69A	Fam69a;Fam69a	IPR022049	Uncharacterised_FAM69	PIP49_N									TM	TM	Cytoplasmic
15.0653	14.5226	13.5196	10.9369	15.975	14.985	18.9378	13.953	18.7979	19.516	18.7988	18.7373	4	6	+	0.0025824	3.95607	15.541	1	76.438	75.589	312	C	___1	0.000512756	83.877	543.284	0.2632	3	2344	UID5484	Q80UC6	312	Q80UC6	Probable G-protein coupled receptor 62	Gpr62	IPR000276;IPR017452	GPCR_Rhodpsn;GPCR_Rhodpsn_7TM								5	o15-37i49-71o91-113i126-148o175-197i	TM	TM	Cytoplasmic
12.953	13.0556	12.8081	11.0171	11.7701	13.3119	17.6802	NaN	16.3729	15.5582	15.9585	NaN		4	+	7.6936e-05	3.90648	15.508	1	58.133	69.216	251	C	___3	0.00657894	77.74	437.851	-0.60605	3	2676	UID21971	Q8K0W3	251	Q8K0W3	RING finger protein 208	Rnf208	IPR001841;IPR013083;IPR017907	Znf_RING;Znf_RING/FYVE/PHD;Znf_RING_CS
15.9722	14.3159	17.7586	14.0751	16.1428	15.0927	21.3363	18.0862	19.8163	19.9645	19.6586	19.8827	6	6	+	6.16642e-05	4.23122	15.468	1	103.05	73.887	311	C	___1	4.18e-05	156.83	527.766	-0.04478	2	2051	UID4758	Q60614	311	Q60614	Adenosine receptor A2b	Adora2b	IPR000276;IPR001435;IPR001634;IPR017452	Adeno_A2B_rcpt;Adenosn_rcpt;GPCR_Rhodpsn;GPCR_Rhodpsn_7TM								7	o15-37i44-66o79-101i122-144o181-203i238-260o270-292i	TM	TM	Cytoplasmic
12.9786	13.3423	14.5694	12.0143	13.2485	12.529	NaN	NaN	17.1129	17.8933	17.2093	16.6993	1	4	+	1.40098e-05	4.11502	15.4236	1	96.106	112.84	290	C	___1	2.22e-05	112.84	538.249	-0.06823	3	308	UID702	E9QAK6;F6TTJ9;E9Q387;E9PVS2;Q6PAQ8;Q3UFP5;E9PZ73;P30051;Q3USK5;P70210;B8JJC8;F8VPU0	290;307;323;327;344;348;348;359;369;372;372;398	E9QAK6	Transcriptional enhancer factor TEF-1;Transcriptional enhancer factor TEF-5	Tead1;Tead3;Tead1;Tead1;Tead1;Tead1;Tead1;Tead1;Tead1;Tead3;Tead3;Tead3	IPR000818;IPR016361;IPR027253	TEA/ATTS;TEF;TEF-5	TEA
13.464	13.148	15.4077	11.7831	14.5203	12.9891	NaN	NaN	NaN	18.3042	17.5412	17.9061		3	+	0.000378154	4.36513	15.3544	1	31.866	79.469	242	C	___1	0.00714642	79.469	470.229	-0.95094	2	3067	UID6982	Q9CZX7	242	Q9CZX7	Transmembrane protein 55A	Tmem55a	IPR019178	Transmembrane_protein_55A/B	Tmemb_55A							2	i192-214o224-246i	TM	TM
13.1143	14.2047	14.4448	10.3978	13.4342	12.7691	NaN	NaN	16.7054	18.148	17.1963	17.2994		4	+	0.000287924	4.27646	15.3094	1	74.576	41.51	261	C	___1	7.78e-07	79.586	1398.13	0.36281	2	728	UID1566	E9Q522;E9Q7T5;E9Q5S3;P58406;E9Q292;E9Q540	261;261;261;261;261;261	E9Q522	Histamine H3 receptor	Hrh3;Hrh3;Hrh3;Hrh3;Hrh3;Hrh3	IPR000276;IPR003980;IPR017452	GPCR_Rhodpsn;GPCR_Rhodpsn_7TM;Histamine_H3_rcpt	7tm_1							5	o38-60i72-94o109-128i156-178o198-220i	TM	TM	Cytoplasmic
15.0451	12.2799	13.3743	12.0522	13.2577	14.3065	14.2871	NaN	18.2724	17.9316	18.3253	17.2056	1	5	+	0.000797642	3.81845	15.2856	1	78.475	76.586	310	C	___2	0.000377613	90.442	744.336	-0.26989	3	1654	UID11729	P61793-2;P61793	310;328	P61793-2	Lysophosphatidic acid receptor 1	Lpar1	IPR000276;IPR002277;IPR004065;IPR017452	GPCR_Rhodpsn;GPCR_Rhodpsn_7TM;LPA_rcpt;LPA_rcpt_EDG2								7	o37-59i66-88o103-125i146-168o188-210i239-261o271-293i	TM	TM	Cytoplasmic
13.4422	12.9988	12.5581	12.6646	13.1413	13.2919	18.4685	14.8626	NaN	16.0137	NaN	15.826		4	+	0.000421349	3.27655	15.2279	1	44.511	53.211	275	C	___1	0.0212	53.211	685.314	0.67726	2	1693	UID3921	P62956	275	P62956	Voltage-dependent calcium channel gamma-7 subunit	Cacng7	IPR008368;IPR008371	VDCC_g7su;VDCC_gsu								4	i12-34o101-123i130-152o179-201i	TM	TM
12.1523	12.5026	13.718	10.2751	13.0944	13.4629	NaN	NaN	16.1201	17.6484	15.9994	NaN		3	+	0.000858719	4.05508	15.1722	1	57.616	50.957	917	C	___3	0.00406051	67.685	1002.93	-0.73531	2	2183	UID20925	Q6EDY6-3;F7AI27	917;507	Q6EDY6-3	Leucine-rich repeat-containing protein 16A	Lrrc16a;Lrrc16a
18.085	18.2506	17.9922	14.3785	18.0756	18.7184	22.8766	18.0036	21.1506	22.6353	21.1897	22.1838	6	6	+	0.00161414	3.75655	15.1707	1	243.78	168.55	283	C	___1	5.36e-80	263.45	955.949	-0.072429	2	630	UID1340	P42866-16;P42866-14;E9Q2X5;E9PVC1;P42866-15;P42866-7;E9Q7D4;P42866-2;P42866-3;P42866-5;P42866-9;E9Q7D3;P42866;P42866-19;P42866-10;P42866-4;P42866-12;P42866-18;P42866-6;P42866-8;P42866-11;E9QAQ1;P42866-13;P42866-17	283;283;287;287;283;351;351;351;351;351;351;351;351;351;351;351;351;351;351;351;351;351;351;351	P42866-16	Mu-type opioid receptor	Oprm1;Oprm1;Oprm1;Oprm1;Oprm1;Oprm1	IPR000105;IPR000276;IPR001418;IPR017452	GPCR_Rhodpsn;GPCR_Rhodpsn_7TM;Mu_opioid_rcpt;Opioid_rcpt								6	i37-59o74-95i116-138o166-188i214-233o248-270i		TM	Cytoplasmic
15.1715	15.3714	14.8024	11.568	17.595	16.1131	NaN	NaN	19.8519	20.2302	19.6409	19.6756	4	4	+	0.000836165	4.74608	15.1326	1	65.969	127.51	92	C	___1	1.33e-05	143.5	638.829	-0.3112	2	3122	UID7083	Q9D6G9	92	Q9D6G9	CKLF-like MARVEL transmembrane domain-containing protein 5	Cmtm5	IPR008253	Marvel								4	i35-56o60-82i95-114o119-136i	TM	TM
20.0558	18.5814	22.3459	20.2522	20.3302	18.8972	26.8631	21.611	22.6646	22.6178	22.543	22.1986	6	6	+	0.00490382	3.0059	15.1272	1	195.59	77.192	11	C	___1	4.74e-111	248.67	743.29	0.4793	2	2601	UID5998	Q8CA95-3;S4R197	11;11	Q8CA95-3	cAMP and cAMP-inhibited cGMP 3',5'-cyclic phosphodiesterase 10A	Pde10a;Pde10a;Pde10a
12.1908	13.4631	14.3934	11.4364	16.1266	13.9874	NaN	NaN	18.5401	18.1978	18.4804	17.8884	2	4	+	0.000302738	4.67706	15.1139	1	137.88	103.94	3135	C	___1	4.56e-15	147.17	852.079	-0.561	3	639	UID1354	E9QAH1;E9PVZ8	3135;3176	E9QAH1	Golgb1 protein	Golgb1;Golgb1	IPR026202	GOLGB1								1	o3174-3196i		TM
13.5428	14.3378	14.9107	12.047	12.9807	14.1971	18.162	NaN	NaN	17.623	NaN	17.7379	2	3	+	0.000148568	4.17162	15.0996	0.999871	126.47	104.94	267	C	___1	5.51e-12	131.86	749.298	-0.59513	3	2622	UID6033	Q8CFR5;Q9D2N4-2;Q9D2N4;Q9D2N4-6;Q9D2N4-5;Q9D2N4-7;Q9D2N4-4;Q9D2N4-3	267;267;267;267;267;267;267;267	Q8CFR5	Dystrobrevin alpha	Dtna;Dtna	IPR000433;IPR011992;IPR015153;IPR015154;IPR017432	Distrobrevin;EF-hand_dom_typ1;EF-hand_dom_typ2;EF-hand-like_dom;Znf_ZZ	ZZ
13.4112	14.0611	14.3312	11.8937	12.8578	12.951	NaN	NaN	17.6483	17.288	17.5072	16.9893		4	+	1.09324e-05	4.1072	15.0976	1	72.965	74.717	1927	C	___1	0.00440213	97.596	405.233	-0.99462	2	62	UID140	A2AGL3-2;A2AGL3;E9PW34	1927;1927;1947	A2AGL3-2	Ryanodine receptor 3	Ryr3;Ryr3	IPR000699;IPR001870;IPR002048;IPR003032;IPR003877;IPR005821;IPR008985;IPR009460;IPR011992;IPR013333;IPR013662;IPR014821;IPR015925;IPR016093;IPR018355	B30.2/SPRY;Ca-rel_channel;ConA-like_lec_gl_sf;EF_hand_dom;EF-hand-like_dom;Ins145_P3_rcpt;Ion_trans_dom;MIR_motif;RIH_assoc-dom;Ryan_recept;Ryanodine_rcpt;Ryanodine_recept-rel;Ryanrecept_TM4-6;SPla/RYanodine_receptor_subgr;SPRY_rcpt								4	o4178-4200i4577-4599o4634-4656i4715-4734o	TM	TM	Cytoplasmic
13.0392	15.2956	13.8212	11.4531	13.2856	15.7314	18.9494	NaN	NaN	17.986	NaN	17.717	2	3	+	0.00126096	4.44645	15.0615	0.999739	87.901	101.05	28	C	___1	0.000234	101.05	905.382	-0.50154	2	1589	UID3675	P53668	28	P53668	LIM domain kinase 1	Limk1	IPR000719;IPR001245;IPR001478;IPR001781;IPR011009;IPR017441	Kinase-like_dom;PDZ;Prot_kinase_cat_dom;Protein_kinase_ATP_BS;Ser-Thr/Tyr_kinase_cat_dom;Znf_LIM	LIM
15.28	13.4402	14.6544	11.9452	15.9783	14.0366	17.6091	14.6914	18.6577	19.7166	18.682	18.9618	4	6	+	0.00105688	3.83065	15.0169	1	150.27	87.667	193	C	___3	1.14e-13	171.67	645.257	0.7102	2	1675	UID19689	P62746	193	P62746	Rho-related GTP-binding protein RhoB	Rhob	IPR001806;IPR003578;IPR005225;IPR027417	P-loop_NTPase;Small_GTPase;Small_GTPase_Rho;Small_GTP-bd_dom
13.8605	12.8434	14.0731	12.2434	11.6667	12.3528	18.4399	13.4565	NaN	NaN	NaN	14.818		3	+	0.0229651	2.73148	14.9926	1	36.829	53.08	7	C	___2	0.00619443	73.499	560.257	0.96427	2	2580	UID13850	Q8C4G3	7	Q8C4G3	Probable phospholipid-transporting ATPase IIA	Atp9a	IPR001757;IPR006539;IPR008250;IPR018303;IPR023214;IPR023299	ATPase_P-typ_cyto_domN;ATPase_P-typ_P_site;ATPase_P-typ_Plipid-transp;ATPase_P-typ_transduc_dom_A;Cation_transp_P_typ_ATPase;HAD-like_dom								10	i47-69o84-104i282-304o314-333i827-849o854-876i906-928o932-951i958-980o990-1012i		TM
15.1057	13.3328	14.618	11.7304	14.9527	12.2449	NaN	11.6577	18.9813	17.9263	18.7625	17.3005	2	5	+	0.0214087	3.26158	14.918	1	138.93	55.353	46	C	___2	1.7e-07	187.99	525.247	0.13425	2	311	UID8612	B8JK56;Q8VHH7	46;46	B8JK56	Adenylate cyclase type 3	Adcy3;Adcy3	IPR001054;IPR018297	A/G_cyclase;A/G_cyclase_CS								12	i78-100o105-125i138-160o170-187i189-211o226-245i631-650o660-682i710-732o752-771i776-798o840-857i	TM	TM	Cytoplasmic
15.3308	12.9296	12.7036	11.7617	15.1155	13.6095	18.9873	13.7416	18.2923	NaN	17.6701	NaN	3	4	+	0.00775497	3.59771	14.8798	1	49.31	76.1	331	C	___1	0.00582	76.1	538.782	0.20259	2	2558	UID5897	Q8BZL1;Q8BZL1-1	331;354	Q8BZL1	Sialidase-4	Neu4	IPR011040;IPR026856;IPR026946	Sialidase_fam;Sialidase-4;Sialidases
13.1003	15.4793	14.5569	12.6286	14.5827	15.2325	NaN	NaN	NaN	19.3791	16.422	18.3214	3	3	+	0.00192436	3.77745	14.8339	1	74.951	82.774	329	C	___1	1.94e-05	82.774	811.102	-0.12908	3	3435	UID7807	Q9Z2I0	329	Q9Z2I0	LETM1 and EF-hand domain-containing protein 1, mitochondrial	Letm1	IPR011685;IPR018247	EF_Hand_1_Ca_BS;LETM1	LETM1							1	i205-227o	TM	TM	Mitochondrial matrix
12.5043	12.699	13.3383	11.0028	12.2753	13.4694	17.6802	NaN	16.3729	15.5582	15.9585	NaN		4	+	8.4218e-05	3.84427	14.823	1	58.133	69.216	253	C	___3	0.00657894	77.74	437.851	-0.60605	3	2676	UID21972	Q8K0W3	253	Q8K0W3	RING finger protein 208	Rnf208	IPR001841;IPR013083;IPR017907	Znf_RING;Znf_RING/FYVE/PHD;Znf_RING_CS
16.4822	17.628	14.274	9.75659	16.8505	17.8559	NaN	NaN	20.8166	21.1522	20.7955	19.2314	4	4	+	0.00704153	5.02439	14.8008	0.999403	88.23	103.28	123	C	___1	1.73e-06	103.28	869.11	-0.32068	3	2718	UID6239	Q8QZT1	123	Q8QZT1	Acetyl-CoA acetyltransferase, mitochondrial	Acat1	IPR002155;IPR016038;IPR016039;IPR020610;IPR020613;IPR020615;IPR020616;IPR020617	Thiolase;Thiolase_acyl_enz_int_AS;Thiolase_AS;Thiolase_C;Thiolase_CS;Thiolase_N;Thiolase-like;Thiolase-like_subgr	Thiolase_N	Acyl-thioester intermediate
12.0025	13.7625	13.5409	11.2356	14.4902	13.0252	NaN	NaN	16.8307	17.8213	16.839	17.2903		4	+	9.01165e-05	4.18584	14.7381	1	82.671	77.748	6	C	___3	0.0133632	91.584	926.397	0.013745	1	258	UID16408	Q80YE4-2;B1AZF9	6;6	Q80YE4-2	Serine/threonine-protein kinase LMTK1	Aatk	IPR000719;IPR001245;IPR008266;IPR011009;IPR017441	Kinase-like_dom;Prot_kinase_cat_dom;Protein_kinase_ATP_BS;Ser-Thr/Tyr_kinase_cat_dom;Tyr_kinase_AS										TM	TM
22.4465	20.8756	22.3723	20.0084	22.9756	21.5897	27.7657	22.8649	25.3265	25.0849	24.9003	24.8804	6	6	+	0.000697686	3.42577	14.7174	1	144.38	115.29	89	C	___1	3.14e-09	160.91	572.24	-0.14388	2	3097	UID7036	Q9D1X9	89	Q9D1X9	Transmembrane protein 50B	Tmem50b	IPR007919	UPF0220	UPF0220							4	i25-47o57-76i97-119o129-151i	TM	TM
12.4635	14.1261	13.9904	9.94379	12.9322	14.2802	NaN	NaN	17.9422	17.4056	NaN	16.2566		3	+	0.00227924	4.24543	14.7083	1	64.77	67.655	308	C	___3	0.00943617	67.655	776.674	-0.71448	3	2874	UID22372	Q91YT8	308	Q91YT8	Transmembrane protein 63A	Tmem63a	IPR003864;IPR012677;IPR026957	DUF221;Nucleotide-bd_a/b_plait;TMEM63	DUF4463							11	o49-71i145-167o191-213i421-442o462-484i505-527o558-580i601-623o627-644i665-687o697-719i	TM	TM
14.7307	15.1893	16.1207	14.5625	14.9241	16.6913	21.1358	17.607	15.6972	20.0014	17.3918	19.0742	6	6	+	0.00260635	3.1148	14.5848	0.922791	140.82	179.6	155	C	___1	5.89e-14	179.6	738.288	0.36124	2	939	UID2079	F7BWT7;F7BWT7-2	155;155	F7BWT7	Tetraspanin-15	Tspan15	IPR000301;IPR008952;IPR018499	Tetraspanin;Tetraspanin/Peripherin;Tetraspanin_EC2	Tetraspannin							4	o22-44i57-79o94-116i235-257o	TM	TM	Extracellular
15.2153	14.3415	16.6471	13.3157	15.3085	15.7189	16.7649	NaN	19.8988	19.2311	19.9149	19.003	6	5	+	0.000259178	3.87137	14.5103	1	57.188	55.776	218	C	___1	0.00289587	81.017	640.801	1.0495	2	2638	UID6078	Q8CI71-2;Q8CI71-3;Q8CI71	218;218;218	Q8CI71-2	Coiled-coil domain-containing protein 132	Ccdc132	IPR019514;IPR019515	DUF2451_C;Vacuolar_sorting-assoc_54	DUF2450
14.9817	14.8253	13.7675	11.3716	15.299	16.2945	NaN	NaN	18.3317	19.1561	19.0539	18.8206	4	4	+	0.000515873	4.41731	14.5063	1	179.1	136.18	247	C	___1	2.76e-52	195.41	1167.53	0.36351	2	354	UID804	D3YZV4;D3YUC7;Q63959;D3YZV2;E9QKI2;Q63959-2	247;247;246;247;247;246	D3YZV4	Potassium voltage-gated channel subfamily C member 3	Kcnc3;Kcnc3;Kcnc3;Kcnc3;Kcnc3	IPR000210;IPR003091;IPR003131;IPR003968;IPR003974;IPR005404;IPR005821;IPR011333;IPR027359	BTB/POZ_fold;BTB/POZ-like;Ion_trans_dom;K_channel_four-helix_dom;K_chnl;K_chnl_volt-dep_Kv;K_chnl_volt-dep_Kv3;K_chnl_volt-dep_Kv3.3;T1-type_BTB								4	o290-312i449-471o491-508i515-537o	TM	TM	Cytoplasmic
16.5243	12.879	13.7872	12.9058	17.0847	15.1115	NaN	NaN	20.3123	18.5516	19.8508	17.9231	3	4	+	0.00126173	4.44403	14.4983	1	84.028	82.578	467	C	___1	0.000227	87.363	516.477	-0.024767	4	2335	UID5457	Q80TN5	467	Q80TN5	Palmitoyltransferase ZDHHC17	Zdhhc17	IPR001594;IPR002110;IPR020683	Ankyrin_rpt;Ankyrin_rpt-contain_dom;Znf_DHHC_palmitoyltrfase	zf-DHHC	S-palmitoyl cysteine intermediate						6	i305-323o328-350i357-379o384-403i484-506o540-562i	TM	TM	Cytoplasmic
12.5451	12.8786	14.6286	10.9549	13.5481	13.1262	NaN	NaN	15.9406	18.2148	16.3614	17.1427		4	+	0.000321631	3.96796	14.4799	1	89.781	63.546	125	C	___1	8.7e-06	109.36	734.703	0.40356	3	1562	UID3611	P49817-2;P49817	125;156	P49817-2	Caveolin-1	Cav1	IPR001612;IPR015504;IPR018361	Caveolin;Caveolin_1;Caveolin_CS	Caveolin							1	i66-88o		TM	Cytoplasmic
12.6836	13.2114	14.804	13.5413	13.2877	13.4547	18.2822	15.5467	NaN	17.8555	NaN	17.156	3	4	+	0.000126484	3.71298	14.4539	1	63.645	50.04	504	C	___1	0.00259	91.853	485.252	0.081702	2	2977	UID6827	Q99MX7	504	Q99MX7	Cat eye syndrome critical region protein 6 homolog	Cecr6	IPR026624	CECR6	CECR6_TMEM121							3	o219-241i311-333o418-440i		TM
12.2469	13.766	13.6912	12.8652	12.4616	14.0609	NaN	NaN	16.3106	18.0893	16.6752	16.9852	1	4	+	2.61152e-05	3.83311	14.3355	1	47.954	56.956	373	C	___1	0.0121789	56.956	811.433	-0.02504	2	1824	UID4254	Q0GA42	373	Q0GA42	Metal transporter CNNM1	Cnnm1	IPR000644;IPR002550	Cysta_beta_synth_core;DUF21	DUF21									TM	TM
18.5845	15.1949	15.1505	11.1875	19.3981	16.4811	NaN	NaN	21.6226	21.6301	21.7391	20.9171	5	4	+	0.00328113	5.47779	14.3269	1	51.32	91.584	3	C	___2	0.004666	106.76	477.711	-1.4421	2	1324	UID10857	P06837	3	P06837	Neuromodulin	Gap43	IPR000048;IPR001422;IPR017454;IPR018243;IPR018947	IQ_motif_EF-hand-BS;Neuromodulin;Neuromodulin_C;Neuromodulin_gap-junction_N;Neuromodulin_palmitoyl/P_site	Neuromodulin_N
14.3213	16.1105	14.3655	11.844	16.3494	13.8927	NaN	NaN	18.4264	19.0051	19.8742	17.6192	2	4	+	0.000846086	4.25066	14.257	1	87.02	96.016	160	C	___1	1.36e-06	96.016	866.416	-0.10806	3	3079	UID7004	Q9D0M3-2;Q9D0M3	160;219	Q9D0M3-2	Cytochrome c1, heme protein, mitochondrial	Cyc1	IPR002326;IPR009056;IPR021157	Cyt_c_dom;Cyt_c1;Cyt_c1_TM_anchor_C	Cytochrom_C1									TM	TM
13.467	13.2825	14.7245	12.3618	11.836	13.091	NaN	NaN	16.6403	17.6907	17.715	16.5463		4	+	5.167e-05	4.02094	14.1939	1	76.322	82.651	92	C	___3	0.000969522	91.867	538.582	0.67716	3	1643	UID19620	P60879-2	92	P60879-2	Synaptosomal-associated protein 25	Snap25
13.8141	12.0705	13.3033	11.8221	12.6471	12.6617	NaN	12.7371	17.5995	17.0613	16.9102	16.1051		5	+	0.00171146	3.36284	14.1857	1	47.753	49.466	310	C	___1	0.00845	63.694	449.538	0.89582	3	3222	UID7308	Q9ERZ3	310	Q9ERZ3	Muscarinic acetylcholine receptor M3	Chrm3	IPR000276;IPR000995;IPR001183;IPR017452	GPCR_Rhodpsn;GPCR_Rhodpsn_7TM;Musac_Ach_M3_rcpt;Musac_Ach_rcpt	7tm_1							7	o69-91i104-126o141-163i184-206o229-251i488-510o525-547i	TM	TM	Cytoplasmic
13.5629	12.6145	14.5825	11.4435	13.7818	13.5176	NaN	NaN	17.9422	17.4056	NaN	16.2566		3	+	0.000481876	3.951	14.0907	1	64.77	67.655	307	C	___3	0.00943617	67.655	776.674	-0.71448	3	2874	UID22371	Q91YT8	307	Q91YT8	Transmembrane protein 63A	Tmem63a	IPR003864;IPR012677;IPR026957	DUF221;Nucleotide-bd_a/b_plait;TMEM63	DUF4463							11	o49-71i145-167o191-213i421-442o462-484i505-527o558-580i601-623o627-644i665-687o697-719i	TM	TM
18.6037	16.7473	14.1335	11.8734	16.5838	12.2459	21.5754	NaN	20.2475	NaN	NaN	16.3642	3	3	+	0.0283374	4.36443	14.0692	0.97132	68.386	69.256	264	C	___1	1.86e-05	69.256	630.558	-0.39191	4	2995	UID6860	Q9CPX6	264	Q9CPX6	Ubiquitin-like-conjugating enzyme ATG3	Atg3	IPR007134;IPR007135;IPR019461	Autophagy-rel_prot_3;Autophagy-rel_prot_3_C;Autophagy-rel_prot_3_N	Autophagy_act_C	Glycyl thioester intermediate
13.1922	14.168	15.4577	12.4895	13.3811	14.2718	19.2793	15.3725	17.9208	17.8501	17.7548	17.1692		6	+	0.000120384	3.73107	14.056	1	308.47	79.332	4	C	___2	1.86e-207	344.18	935.909	1.0428	2	3420	UID15682	Q9Z1M0;Q3UN00;F8WI93;Q6P5P0	4;4;4;4	Q9Z1M0	P2X purinoceptor 7;P2X purinoceptor;P2X purinoceptor	P2rx7;P2rx7;P2rx7;P2rx7	IPR001429;IPR003050;IPR027309	P2X_extracellular_dom;P2X_purnocptor;P2X7_purnocptor										TM	TM	Cytoplasmic
17.363	17.0892	17.0549	15.5779	18.1849	17.5783	21.1469	18.1536	21.6982	21.4023	21.6357	20.7833	6	6	+	0.000112028	3.66197	14.0365	1	92.228	75.229	575	C	___1	4.96e-09	134.57	599.865	0.8269	2	2039	UID4735	Q5U4D8	575	Q5U4D8	Sodium-dependent multivitamin transporter	Slc5a6	IPR001734;IPR018212;IPR019900	Na/solute_symporter;Na/solute_symporter_CS;Na/solute_symporter_subgr								13	o23-45i66-88o98-120i140-162o177-199i208-230o250-272i293-315o352-374i395-415o425-447i454-476o524-546i	TM	TM
13.0234	16.6953	17.6865	13.758	12.713	16.9945	21.2391	17.142	NaN	19.9141	NaN	19.674	4	4	+	0.00546565	4.34718	13.9895	1	111.35	100.02	73	C	___1	2.86e-05	156.51	546.785	-0.084226	2	784	UID1726	E9Q6L9;Q80TE7	73;68	E9Q6L9	Leucine-rich repeat-containing protein 7	Lrrc7;Lrrc7	IPR001478;IPR001611;IPR025875	Leu-rich_rpt;Leu-rich_rpt_4;PDZ
17.6364	18.4328	20.1742	15.0478	19.4136	18.9621	23.9981	18.0299	22.2087	23.3828	21.9211	22.2003	6	6	+	0.00421331	3.679	13.9418	1	172.21	122.13	60	C	___1	4.85e-26	210.44	766.728	0.2633	3	2303	UID5390	S4R2M4;S4R2E1;Q7TMS5	60;374;374	S4R2M4	ATP-binding cassette sub-family G member 2	Abcg2	IPR003439;IPR003593;IPR013525;IPR027417	AAA+_ATPase;ABC_2_trans;ABC_transporter-like;P-loop_NTPase								1	o80-102i	TM	TM	Cytoplasmic
13.0624	12.8785	15.2355	11.2303	12.5505	13.2123	NaN	NaN	17.9422	17.4056	NaN	16.2566		3	+	0.000810167	4.17322	13.8865	1	64.77	67.655	309	C	___3	0.00943617	67.655	776.674	-0.71448	3	2874	UID22373	Q91YT8	309	Q91YT8	Transmembrane protein 63A	Tmem63a	IPR003864;IPR012677;IPR026957	DUF221;Nucleotide-bd_a/b_plait;TMEM63	DUF4463							11	o49-71i145-167o191-213i421-442o462-484i505-527o558-580i601-623o627-644i665-687o697-719i	TM	TM
13.975	16.3982	14.9687	11.3876	14.3477	16.9659	NaN	NaN	16.6098	20.2956	17.552	20.0178	4	4	+	0.00655299	3.94495	13.8467	1	101.91	66.152	83	C	___1	5.44e-05	105.9	742.705	0.42301	3	438;2256;2797	UID959	D3YYN7;Q6PIE5;D3YVX6;Q6PIC6;Q8VCE0;Q8VDN2	91;91;91;83;83;93	D3YYN7;Q6PIC6;Q8VDN2	Sodium/potassium-transporting ATPase subunit alpha-2;Sodium/potassium-transporting ATPase subunit alpha-3;Sodium/potassium-transporting ATPase subunit alpha-1	Atp1a2;Atp1a2;Atp1a2;Atp1a3;Atp1a3;Atp1a1	IPR001757;IPR004014;IPR005775;IPR006068;IPR008250;IPR018303;IPR023214;IPR023298;IPR023299	ATPase_P-typ_cation-transptr_C;ATPase_P-typ_cation-transptr_N;ATPase_P-typ_cyto_domN;ATPase_P-typ_Na/K_IIC;ATPase_P-typ_P_site;ATPase_P-typ_TM_dom;ATPase_P-typ_transduc_dom_A;Cation_transp_P_typ_ATPase;HAD-like_dom	Cation_ATPase_N							6	i96-118o128-147i288-310o320-342i785-807o854-876i	TM	TM	Cytoplasmic
19.0902	19.6464	17.5994	11.6893	19.2707	20.4477	23.2755	16.226	22.1274	23.9701	22.6374	23.5841	5	6	+	0.0230483	4.0128	13.8186	1	223.24	40.432	269	C	___1	5.46e-72	236.68	767.071	0.58722	3	2198	UID5149	Q6NSQ9	269	Q6NSQ9	Glucose-6-phosphatase 3	G6pc3	IPR000326;IPR016118;IPR016275	Glucose-6-phosphatase;P_Acid_Pase/Cl_peroxidase_N;P_Acid_Pase_2/haloperoxidase								6	i55-77o140-159i164-186o196-218i284-302o317-336i	TM	TM
12.49	14.0844	14.4164	13.1497	13.6582	12.0436	17.0787	NaN	17.7792	17.5705	17.1607	16.8074		5	+	4.55755e-06	3.97225	13.8018	0.998732	53.465	69.345	69	C	___3	0.00807423	71.879	549.24	-0.13693	3	2400	UID21424	Q8BFU8	69	Q8BFU8	Vesicular glutamate transporter 3	Slc17a8	IPR011701;IPR016196;IPR020846	MFS;MFS_dom;MFS_dom_general_subst_transpt			Cys-rich					10	i91-113o142-164i169-191o257-279i323-345o365-387i400-422o427-449i461-483o493-515i	TM	TM	Cytoplasmic
14.7921	15.2907	13.9048	11.4562	15.3065	15.9506	17.2844	NaN	17.682	20.0263	17.7261	19.0288	3	5	+	0.000728975	3.89937	13.7951	1	144.47	43.841	319	C	___1	3.72e-23	163.49	824.075	0.12472	3	2288	UID5355	Q75N73	319	Q75N73	Zinc transporter ZIP14	Slc39a14	IPR003689	ZIP	Zip							7	o153-175i184-206o216-233i349-371o391-413i420-442o457-479i	TM	TM	Cytoplasmic
15.28	13.4402	15.3686	11.0493	15.9783	14.0366	17.6091	14.6914	18.6577	19.7166	18.682	18.9618	4	6	+	0.00194287	3.86093	13.7679	1	150.27	87.667	192	C	___3	1.14e-13	171.67	645.257	0.7102	2	1675	UID19688	P62746	192	P62746	Rho-related GTP-binding protein RhoB	Rhob	IPR001806;IPR003578;IPR005225;IPR027417	P-loop_NTPase;Small_GTPase;Small_GTPase_Rho;Small_GTP-bd_dom
18.7717	18.773	17.6796	15.7378	20.08	19.7654	23.1566	16.8063	22.5935	23.0539	23.6129	22.4788	6	6	+	0.00878675	3.48242	13.6647	1	122.04	136.24	43	C	___1	1.2e-20	185.2	579.933	0.030487	3	3226	UID7320	Q9ES97-3	43	Q9ES97-3	Reticulon-3	Rtn3										2	i69-91o171-193i		TM
17.6377	17.7937	14.5424	12.3156	18.6347	18.5647	17.7903	15.4784	21.9346	22.3422	21.956	21.6709	6	6	+	0.022108	3.61393	13.5514	1	147.24	44.847	218	C	___1	1.09e-14	205.12	498.594	0.52933	3	3053	UID6948	Q9CYS6;Q9CYS6-2	218;219	Q9CYS6	Uncharacterized protein C2orf72 homolog	C2orf72			DUF4630
14.6881	15.3995	13.2705	12.2623	15.4343	16.2358	NaN	NaN	19.9812	18.0187	18.8432	16.4101	4	4	+	0.00231242	3.76488	13.5376	0.999636	71.055	82.505	288	C	___1	0.000738	82.505	506.944	0.079276	3	546	UID1146	D3Z7P3-2;D3Z7P3;D3Z7P4	288;288;105	D3Z7P3-2	Glutaminase kidney isoform, mitochondrial	Gls;Gls	IPR002110;IPR012338;IPR015868;IPR020683	Ankyrin_rpt;Ankyrin_rpt-contain_dom;Beta-lactam/transpept-like;Glutaminase	Glutaminase
14.3426	13.5706	14.792	12.2292	14.4897	14.0558	NaN	NaN	17.3631	18.6594	17.7581	17.2254	4	4	+	4.79876e-05	3.83818	13.5312	1	152.48	45.885	214	C	___1	2.39e-16	156.29	1217.05	0.64857	2	1944	UID4529	Q3UMW8	214	Q3UMW8	Ceroid-lipofuscinosis neuronal protein 5 homolog	Cln5	IPR026138	CLN5	CLN5
15.3029	13.1015	14.0016	11.2212	16.2219	12.6264	19.6804	14.5311	17.9909	NaN	17.8169	NaN	2	4	+	0.00881595	3.75891	13.4847	1	64.879	81.017	16	C	___1	0.00302	81.017	630.246	-0.61297	2	217	UID528	B1ASP3;P52332;B1ASP2	16;16;16	B1ASP3	Tyrosine-protein kinase JAK1;Tyrosine-protein kinase	Jak1;Jak1;Jak1	IPR000299;IPR000719;IPR000980;IPR001245;IPR008266;IPR011009;IPR016251;IPR017441;IPR019748;IPR019749;IPR020635;IPR020776	Band_41_domain;FERM_central;FERM_domain;Kinase-like_dom;Prot_kinase_cat_dom;Protein_kinase_ATP_BS;Ser-Thr/Tyr_kinase_cat_dom;SH2;Tyr_kinase_AS;Tyr_kinase_cat_dom;Tyr_kinase_non-rcpt_Jak/Tyk2;Tyr_kinase_non-rcpt_Jak1									i
15.0451	12.429	14.746	11.6274	13.8684	13.2859	14.2871	NaN	18.2724	17.9316	18.3253	17.2056	1	5	+	0.00137498	3.7041	13.481	1	78.475	76.586	309	C	___2	0.000377613	90.442	744.336	-0.26989	3	1654	UID11728	P61793-2;P61793	309;327	P61793-2	Lysophosphatidic acid receptor 1	Lpar1	IPR000276;IPR002277;IPR004065;IPR017452	GPCR_Rhodpsn;GPCR_Rhodpsn_7TM;LPA_rcpt;LPA_rcpt_EDG2								7	o37-59i66-88o103-125i146-168o188-210i239-261o271-293i	TM	TM	Cytoplasmic
12.3738	13.3281	14.0085	11.457	12.3022	15.3735	NaN	NaN	16.9376	18.3435	16.4398	17.5368	1	4	+	0.000364896	4.17391	13.4222	1	135.95	114.7	122	C	___1	1.55e-09	159.66	744.861	0.74003	2	1500	UID3465	P35802	122	P35802	Neuronal membrane glycoprotein M6-a	Gpm6a	IPR001614;IPR018237	Myelin_PLP;Myelin_PLP_CS	Myelin_PLP							4	i21-43o83-105i126-148o213-235i	TM	TM	Cytoplasmic
14.767	13.5035	13.4796	10.699	13.2993	12.991	NaN	NaN	17.5993	15.0568	17.8705	NaN	1	3	+	0.00355088	3.71897	13.3414	1	86.631	87.652	28	C	___1	1.58e-06	87.652	1262.14	0.92221	2	296	UID677	Q923X4-2;Q923X4;B7ZC40	28;61;61	Q923X4-2	Glutaredoxin-2, mitochondrial	Glrx2;Glrx2	IPR002109;IPR011899;IPR012336;IPR014025;IPR015450	Glutaredoxin;Glutaredoxin_euk/vir;Glutaredoxin_subgr;Grx-2;Thioredoxin-like_fold
14.8552	14.9327	14.3632	11.2988	16.4486	15.2867	15.2327	NaN	19.887	17.1123	20.0958	16.5714	5	5	+	0.0104565	3.24897	13.2821	1	93.69	59.154	115	C	___1	2.94e-06	110.61	751.016	0.37587	3	1065	UID2357	Q9D8B4;G5E814	115;117	Q9D8B4	NADH dehydrogenase [ubiquinone] 1 alpha subcomplex subunit 11	Ndufa11;Ndufa11	IPR003397	Tim17/Tim22/Tim23/PMP24	Tim17									TM	TM
12.9944	14.8316	14.8763	12.2521	13.274	15.1031	19.3443	16.3345	15.0512	18.6255	15.7583	18.2604	3	6	+	0.00156293	3.34045	13.2573	1	63.149	80.871	31	C	___1	0.00222686	80.871	684.342	0.59599	2	476	UID1038	Q8CBH5-2;Q8CBH5;D3Z183	31;31;31	Q8CBH5-2	Major facilitator superfamily domain-containing protein 6	Mfsd6;Mfsd6	IPR011701;IPR016196;IPR024989	MFS;MFS_assoc_dom;MFS_dom_general_subst_transpt								11	i69-91o106-125i134-153o289-311i332-354o369-388i453-475o510-530i543-565o580-602i609-628o	TM	TM
13.6002	14.1764	15.0896	12.4703	13.5575	14.5354	16.0537	13.2323	18.3046	18.7309	18.4984	17.701	2	6	+	0.00351631	3.18192	13.2355	1	99.8	83.206	244	C	___1	0.000392	119.41	591.781	-0.55457	2	690	UID1481	E9PYQ9;Q9ES07;E9QMN8	244;264;275	E9PYQ9	Solute carrier family 15 member 2	Slc15a2;Slc15a2;Slc15a2	IPR000109;IPR004768;IPR016196;IPR018456	MFS_dom_general_subst_transpt;Oligopep_transport;POT_fam;PTR2_symporter_CS	PTR2							10	o69-88i95-114o124-146i163-182o197-216i278-296o326-348i360-377o628-650i655-677o	TM	TM
20.9406	20.235	22.4118	17.3172	22.34	20.3651	26.8062	20.1559	24.3977	24.7928	24.2549	24.0448	6	6	+	0.00694601	3.47377	13.228	1	180.79	92.039	871	C	___1	2.12e-20	198.48	516.261	0.33893	3	1059	UID2340	Q01097;G3X9V4	871;871	Q01097	Glutamate receptor ionotropic, NMDA 2B	Grin2b;Grin2b	IPR001320;IPR001508;IPR001638;IPR001828;IPR018884;IPR019594	ANF_lig-bd_rcpt;Glu_rcpt_Glu/Gly-bd;Iontro_glu_rcpt;NMDA_rcpt;NMDAR2_C;SBP_bac_3	NMDAR2_C							4	o558-580i599-621o631-653i821-843o	TM	TM	Cytoplasmic
21.0118	21.3203	14.5181	11.3375	21.2716	20.9969	NaN	NaN	23.6609	24.9038	24.2973	24.0561	4	4	+	0.0157721	5.82016	13.2224	1	185.15	131.86	104	C	___1	3.21e-54	197.05	1231.6	0.1066	2	2065	UID4812	Q60930;D3YZT5;G3UX26	104;104;92	Q60930	Voltage-dependent anion-selective channel protein 2	Vdac2;Vdac2;Vdac2	IPR001925;IPR023614;IPR027246	Porin_dom;Porin_Euk;Porin_Euk/Tom40	Porin_3									TM	TM
11.9414	13.0962	13.5739	9.36081	12.9335	13.2837	14.9589	12.4691	17.4277	17.3272	16.8613	16.1859		6	+	0.00294173	3.50676	13.1959	1	58.333	44.391	18	C	___3	0.00324807	68.576	1021.43	0.4253	2	302	UID16502	B7ZNY8;Q5Y5T3	18;18	B7ZNY8	Probable palmitoyltransferase ZDHHC23	Zdhhc23;Zdhhc23	IPR001594	Znf_DHHC_palmitoyltrfase								6	i82-99o103-125i132-151o161-180i291-313o336-358i	TM	TM
13.5558	12.916	13.8599	11.3869	12.7116	12.4015	NaN	NaN	NaN	17.6959	14.7069	16.3557		3	+	0.00146288	3.44755	13.0648	1	43.891	47.208	302	C	___1	0.00401	47.208	1089.21	0.49699	3	1750	UID4072	P80316	302	P80316	T-complex protein 1 subunit epsilon	Cct5	IPR002194;IPR002423;IPR012718;IPR017998;IPR027409;IPR027410;IPR027413	Chap_CCT_epsi;Chaperone_TCP-1;Chaperonin_TCP-1_CS;Cpn60/TCP-1;GroEL-like_apical_dom;GROEL-like_equatorial;TCP-1-like_intermed	Cpn60_TCP1
14.7526	18.0399	13.5202	14.0308	16.3857	14.4189	15.3468	NaN	19.4827	21.2087	19.5244	19.4735	5	5	+	0.00484187	3.81587	12.9664	1	102.49	50.029	234	C	___1	1.14e-07	103.31	767.163	0.4238	4	1349	UID3039	P10126;D3YZ68	234;234	P10126	Elongation factor 1-alpha 1	Eef1a1;Eef1a1	IPR000795;IPR004160;IPR004161;IPR004539;IPR009000;IPR009001;IPR027417	EF_GTP-bd_dom;P-loop_NTPase;Transl_elong_EF1A/Init_IF2_C;Transl_elong_EF1A_euk/arc;Transl_elong_EFTu/EF1A_2;Transl_elong_EFTu/EF1A_C;Transl_elong_init/rib_B-barrel	GTP_EFTU
21.1005	20.1872	22.7842	18.116	20.9453	20.9207	25.2612	20.4709	24.7416	25.6943	24.7175	25.2403	6	6	+	0.00219649	3.67865	12.7886	1	127.83	75.998	16	C	___1	1.11e-10	140.03	914.408	-0.37394	2	1611	UID3731	P56528	16	P56528	ADP-ribosyl cyclase 1	Cd38	IPR003193;IPR016040	ADP-ribosyl_cyclase;NAD(P)-bd_dom								1	i23-45o	TM	TM	Cytoplasmic
12.4204	13.5022	14.8878	10.5523	14.1146	13.325	17.0787	NaN	17.7792	17.5705	17.1607	16.8074		5	+	0.000110349	4.14558	12.7832	0.999722	53.465	69.345	70	C	___3	0.00807423	71.879	549.24	-0.13693	3	2400	UID21425	Q8BFU8	70	Q8BFU8	Vesicular glutamate transporter 3	Slc17a8	IPR011701;IPR016196;IPR020846	MFS;MFS_dom;MFS_dom_general_subst_transpt			Cys-rich					10	i91-113o142-164i169-191o257-279i323-345o365-387i400-422o427-449i461-483o493-515i	TM	TM	Cytoplasmic
21.0599	18.5952	18.0177	16.5792	21.2365	19.3212	22.2364	20.1761	24.9622	23.0042	24.6018	22.1578	6	6	+	0.00236304	3.72147	12.7433	1	85.359	85.359	123	C	___1	0.0253695	85.359	438.76	-0.47448	2	372	UID851	D3YVF0;H3BIV5	123;130	D3YVF0	A-kinase anchor protein 5	Akap5;Akap5	IPR001573	Pkinase-A_anch_WSK-motif
16.5617	15.2002	16.4443	13.7075	16.8266	15.9311	20.0169	17.2914	20.2405	20.0925	19.915	19.4579	6	6	+	0.000105872	3.7238	12.72	1	68.56	64.776	172	C	___1	0.00546	94.669	393.239	-0.04278	2	2764	UID6323	Q8R4V2	172	Q8R4V2	Dual specificity protein phosphatase 15	Dusp15	IPR000340;IPR000387;IPR016130;IPR020417;IPR020422;IPR024950	Atypical_DUSP;Dual-sp_phosphatase_cat-dom;Dual-sp_phosphatase_subgr_cat;DUSP;Tyr/Dual-sp_Pase;Tyr_Pase_AS
15.4777	14.2018	14.1844	11.6204	13.3115	14.409	18.7935	14.9656	NaN	18.2275	18.1218	17.3576	1	5	+	0.00100213	3.62573	12.6587	1	146.39	91.093	393	C	___1	3.4e-09	179.94	621.313	-0.40515	2	2121	UID4984	Q61762-2;Q61762	393;593	Q61762-2	Potassium voltage-gated channel subfamily A member 5	Kcna5	IPR000210;IPR003091;IPR003131;IPR003968;IPR003972;IPR004052;IPR005821;IPR011333;IPR027359	BTB/POZ_fold;BTB/POZ-like;Ion_trans_dom;K_channel_four-helix_dom;K_chnl;K_chnl_volt-dep_Kv;K_chnl_volt-dep_Kv1;K_chnl_volt-dep_Kv1.5;T1-type_BTB								4	i42-64o115-137i223-245o284-306i	TM	TM
13.1457	12.951	14.0809	11.9308	13.0752	12.2563	NaN	NaN	16.9482	17.0736	16.646	16.0751		4	+	9.78026e-06	3.77907	12.6401	1	98.608	103.02	363	C	___3	5.04e-07	103.02	1220.05	-0.23619	2	1560	UID19422	P49660	363	P49660	Somatostatin receptor type 4	Sstr4	IPR000276;IPR000586;IPR001512;IPR017452	GPCR_Rhodpsn;GPCR_Rhodpsn_7TM;Somatstn_rcpt;Somatstn_rcpt_4								7	o47-69i82-104o124-146i159-181o209-231i257-279o289-311i	TM	TM	Cytoplasmic
26.5626	25.3336	26.4366	24.7156	26.769	25.9795	30.9033	27.8883	30.1783	28.49	29.935	29.2839	6	6	+	5.06929e-05	3.48032	12.5569	1	289.27	159.44	10	C	___1	1.8e-124	314.68	1047	-0.57914	2	1375	UID3112	P14231	10	P14231	Sodium/potassium-transporting ATPase subunit beta-2	Atp1b2	IPR000402	Na/K_ATPase_sub_beta	Na_K-ATPase							1	i39-61o	TM	TM	Cytoplasmic
12.37	12.6323	14.2262	10.1328	13.7288	12.6981	NaN	NaN	16.9482	17.0736	16.646	16.0751		4	+	0.000307294	4.05436	12.5395	1	113.17	84.327	358	C	___3	5.04e-07	119.72	1220.05	0.0085039	2	1560	UID19421	P49660	358	P49660	Somatostatin receptor type 4	Sstr4	IPR000276;IPR000586;IPR001512;IPR017452	GPCR_Rhodpsn;GPCR_Rhodpsn_7TM;Somatstn_rcpt;Somatstn_rcpt_4								7	o47-69i82-104o124-146i159-181o209-231i257-279o289-311i	TM	TM	Cytoplasmic
14.4701	13.5018	13.5963	9.97881	15.1318	12.7643	19.2875	13.7276	17.5385	16.5655	17.0528	15.7543	3	6	+	0.00447176	3.41385	12.5023	1	160.47	185.96	331	C	___1	4.88e-36	190.8	948.907	-0.76503	2	1482	UID3425	P32299-2;P32299	331;357	P32299-2	B2 bradykinin receptor	Bdkrb2	IPR000276;IPR000496;IPR001504;IPR017452	Brdyknn_2_rcpt;Brdyknn_rcpt;GPCR_Rhodpsn;GPCR_Rhodpsn_7TM								7	o36-58i70-92o107-128i148-170o201-223i244-266o288-310i	TM	TM	Cytoplasmic
17.5789	18.0867	16.9245	10.4519	18.7498	18.9039	21.6098	NaN	21.2928	22.1656	21.2673	21.4927	5	5	+	0.00456068	4.78302	12.4985	1	234.48	257.71	119	C	___1	3.19e-94	257.71	1026.98	0.32778	2	698	UID1499	E9PZA9;E9PVZ4;E9Q8U7;E9QAX3;Q7TPB0-2;Q7TPB0	119;119;119;119;119;119	E9PZA9	Lipid phosphate phosphatase-related protein type 3	BC005764;BC005764;BC005764;BC005764;Lppr3	IPR000326;IPR016118	P_Acid_Pase/Cl_peroxidase_N;P_Acid_Pase_2/haloperoxidase								2	i17-39o69-91i	TM	TM
15.4658	16.6235	13.0286	11.1154	17.1476	17.2751	NaN	NaN	17.7966	21.1659	17.6231	19.9902	4	4	+	0.0119865	4.03462	12.4527	1	123.55	79.614	78	C	___1	4.25e-09	127.03	704.696	0.019295	3	667	UID1432	E9PXF5;Q8VDQ8-2;Q8VDQ8	78;111;148	E9PXF5	NAD-dependent protein deacetylase sirtuin-2	Sirt2;Sirt2	IPR003000;IPR017328;IPR026590	NAD-dep_deAcase_SIR2_class_I;Sirtuin;Ssirtuin_cat_dom	SIR2
15.817	14.6367	16.9862	13.6427	15.9556	14.7617	20.1151	15.3842	19.1989	19.8468	19.3155	19.1208	6	6	+	0.00103949	3.53023	12.4413	1	86.87	74.475	165	C	___1	4.4e-10	147.56	681.864	-0.007445	2	2517	UID5815	Q8BS40	165	Q8BS40	Glycolipid transfer protein domain-containing protein 1	Gltpd1	IPR014830	Glycolipid_transfer_prot_dom	GLTP
16.98	15.7577	17.4314	14.1632	17.2582	16.0397	21.3221	16.912	20.3839	20.2056	20.3275	19.7171	6	6	+	0.000623141	3.53967	12.4196	0.999973	111.44	150.15	566	C	___1	8e-06	150.15	587.273	0.24518	2	2608	UID6011	Q8CBX0	566	Q8CBX0	Transmembrane protein 63C	Tmem63c	IPR003864;IPR026957	DUF221;TMEM63	DUF221							10	o35-57i137-159o187-209i408-430o450-472i493-515o541-563i604-626o653-675i682-704o	TM	TM
13.1952	13.476	13.3185	11.2284	13.9158	13.7538	NaN	NaN	16.1916	17.5181	16.9549	16.9623	2	4	+	6.12504e-05	3.75878	12.3836	1	75.341	65.064	339	C	___1	1.8e-05	76.744	1316.62	0.98608	2	1471	UID3408	P30873	339	P30873	Somatostatin receptor type 1	Sstr1	IPR000276;IPR000586;IPR001116;IPR017452	GPCR_Rhodpsn;GPCR_Rhodpsn_7TM;Somatstn_rcpt;Somatstn_rcpt_1								7	o61-83i96-118o138-160i173-195o225-247i268-290o305-327i	TM	TM	Cytoplasmic
13.9183	20.2783	13.4484	14.7764	12.1318	20.1229	NaN	15.8118	NaN	22.5662	NaN	23.0979	4	3	+	0.0569276	4.71262	12.3309	0.999875	93.687	82.069	161	C	___1	9.74e-05	102.33	517.543	-0.7065	3	1626	UID3764	P59268	161	P59268	Palmitoyltransferase ZDHHC9	Zdhhc9	IPR001594	Znf_DHHC_palmitoyltrfase	zf-DHHC							4	i36-55o59-81i184-206o230-252i	TM	TM	Cytoplasmic
14.7395	16.6482	17.6463	15.9774	15.1559	16.9803	21.7153	17.9343	16.8041	20.9887	16.2374	19.8958	6	6	+	0.0120171	2.738	12.2745	0.955415	63.847	73.951	115	C	___1	0.00167	73.951	579.741	-0.26268	2	524	UID1104	D3Z641;P62080	115;186	D3Z641	Tetraspanin-5	Tspan5;Tspan5	IPR000301;IPR008952;IPR018499;IPR018503	Tetraspanin;Tetraspanin/Peripherin;Tetraspanin_CS;Tetraspanin_EC2	Tetraspannin							2	o22-44i165-187o	TM	TM	Extracellular
12.0926	16.6009	13.3107	11.383	17.5699	13.7736	NaN	NaN	19.5109	19.4258	19.7615	18.1999	2	4	+	0.00209104	5.10274	12.1843	0.999994	56.871	65.085	49	C	___1	0.000145	65.085	792.724	0.39133	3	57	UID130	A2AFW6;Q791V5;Q9D050	49;49;49	A2AFW6	Mitochondrial carrier homolog 2	Mtch2;Mtch2;Mtch2	IPR018108;IPR023395	Mitochondrial_sb/sol_carrier;Mt_carrier_dom										TM	TM
13.3277	14.3565	13.7244	12.5745	16.2697	14.5943	NaN	NaN	18.2194	18.3108	18.4978	17.9559	3	4	+	0.000120009	4.10479	12.1717	1	62.291	74.783	205	C	___1	0.00100517	74.783	591.322	-0.075645	3	3423	UID7782	Q9Z1Q2	205	Q9Z1Q2	Abhydrolase domain-containing protein 16A	Abhd16a	IPR026604	ABHD16								2	o60-82i95-117o	TM	TM
13.3612	14.926	17.8326	13.7445	12.9587	15.4357	20.7594	17.3997	NaN	18.708	NaN	18.5523	4	4	+	0.00236301	4.14507	12.1403	0.919448	113.03	131.03	128	C	___1	0.00112252	146.54	492.213	0.064867	2	3137	UID7114	Q9D8C2;A7NSI0	128;123	Q9D8C2	Tetraspanin-13	Tspan13;Tspan13	IPR000301;IPR018499	Tetraspanin;Tetraspanin/Peripherin	Tetraspannin							4	i13-35o45-67i74-93o165-187i	TM	TM	Extracellular
15.0281	13.6067	14.8385	11.4309	15.219	14.4643	NaN	NaN	18.0455	18.1756	18.3359	17.7729	4	4	+	0.00031075	3.98456	12.1291	1	97.471	92.265	440	C	___1	6.32e-06	121.18	800.403	0.40387	2	2707	UID6217	Q8K441	440	Q8K441	ATP-binding cassette sub-family A member 6	Abca6	IPR003439;IPR003593;IPR026082;IPR027417	AAA+_ATPase;ABC_A;ABC_transporter-like;P-loop_NTPase								15	i31-50o220-242i263-285o290-312i325-347o357-376i395-417o854-876i971-990o1005-1027i1047-1069o1098-1120i1127-1142o1152-1174i1191-1213o	TM	TM
22.7373	21.2129	22.9158	21.6097	22.7977	21.9663	27.1302	23.0183	25.892	26.116	25.5122	25.5372	6	6	+	0.000176737	3.3277	12.1203	1	151.92	110.98	14	C	___1	2.52e-11	208.33	473.6	-0.23709	3	1928	UID4489	Q3UHG5;Q62283	14;14	Q3UHG5	Tetraspanin-7	Tspan7;Tspan7	IPR000301;IPR008952;IPR018499;IPR018503	Tetraspanin;Tetraspanin/Peripherin;Tetraspanin_CS;Tetraspanin_EC2	Tetraspannin							3	i17-39o59-78i90-112o	TM	TM	Cytoplasmic
15.9571	15.0618	15.1982	10.9639	15.9981	15.3079	19.8949	15.4285	18.6858	19.3826	18.45	18.8334	4	6	+	0.00211328	3.69803	12.1164	1	109.62	86.463	1433	C	___1	2.08e-09	158.05	674.324	0.35377	2	580	UID1209	E0CXK2;E9Q7P2	1433;1433	E0CXK2	Voltage-dependent T-type calcium channel subunit alpha-1I	Cacna1i;Cacna1i;Cacna1i;Cacna1i;Cacna1i;Cacna1i	IPR002077;IPR005445;IPR005821;IPR027359	Ion_trans_dom;K_channel_four-helix_dom;VDCC_T_a1su;VDCCAlpha1								16	i119-138o211-233i341-363o373-395i720-742o764-786i798-820o1126-1148i1168-1190o1205-1227i1265-1287o1368-1390i1443-1465o1480-1502i1578-1600o1667-1689i		TM
16.7121	16.1677	13.114	13.2477	16.7487	15.0762	20.7606	15.8475	19.4087	19.2396	19.099	18.7506	5	6	+	0.00154921	3.67327	12.0647	0.999985	125.14	131.09	569	C	___1	3.37e-05	131.09	587.273	0.067524	2	2608	UID6012	Q8CBX0	569	Q8CBX0	Transmembrane protein 63C	Tmem63c	IPR003864;IPR026957	DUF221;TMEM63	DUF221							10	o35-57i137-159o187-209i408-430o450-472i493-515o541-563i604-626o653-675i682-704o	TM	TM
13.0517	14.8652	13.7505	10.6172	13.8707	15.0462	NaN	NaN	NaN	18.5815	14.8939	17.546	2	3	+	0.011622	3.47355	11.9819	1	96.954	62.823	180	C	___1	1.49e-05	103.24	896.48	0.3744	3	1402	UID3218	P19096	180	P19096	Fatty acid synthase;[Acyl-carrier-protein] S-acetyltransferase;[Acyl-carrier-protein] S-malonyltransferase;3-oxoacyl-[acyl-carrier-protein] synthase;3-oxoacyl-[acyl-carrier-protein] reductase;3-hydroxyacyl-[acyl-carrier-protein] dehydratase;Enoyl-[acyl-carrier-protein] reductase;Oleoyl-[acyl-carrier-protein] hydrolase	Fasn	IPR001031;IPR001227;IPR006162;IPR009081;IPR011032;IPR013149;IPR013217;IPR013968;IPR014030;IPR014031;IPR014043;IPR016035;IPR016036;IPR016038;IPR016039;IPR016040;IPR018201;IPR020842;IPR020843;IPR023102	Ac_transferase_dom;Acyl_carrier_prot-like;Acyl_transferase;Acyl_Trfase/lysoPLipase;ADH_C;Fatty_acid_synthase_dom_2;GroES-like;Ketoacyl_synth_AS;Ketoacyl_synth_C;Ketoacyl_synth_N;Malonyl_transacylase_ACP-bd;Methyltransf_12;NAD(P)-bd_dom;PKS/FAS_KR;PKS_ER;PKS_KR;PPantetheine_attach_site;Thioesterase;Thiolase-like;Thiolase-like_subgr	ketoacyl-synt			potential false positive
14.5162	17.5308	13.605	11.4193	15.5906	18.2881	NaN	NaN	20.5016	20.5316	20.3172	18.7639	4	4	+	0.00334626	4.87024	11.9309	0.761152	167.5	166.34	122	C	___1	1.84e-32	177.02	1074.53	-0.96831	2	1867	UID4340	Q3TIR3	122	Q3TIR3	Synembryn-A	Ric8a	IPR008376;IPR016024;IPR019318	ARM-type_fold;Gua_nucleotide_exch_fac_Ric8;Synembryn	Ric8
13.2523	15.9085	14.2777	11.0375	15.4681	17.0199	18.479	14.87	16.5291	20.4999	16.1492	20.1653	4	6	+	0.0139626	3.28808	11.8668	0.799686	104.36	58.107	147	C	___1	1.61e-10	139.2	1280.56	0.12794	2	419	UID930	D3YXN7;Q8BJU2	147;147	D3YXN7	Tetraspanin-9	Tspan9;Tspan9	IPR000301;IPR008952;IPR018499;IPR018503	Tetraspanin;Tetraspanin/Peripherin;Tetraspanin_CS;Tetraspanin_EC2	Tetraspannin							3	i12-34o54-76i83-105o	TM	TM	Extracellular
12.9455	12.9367	14.9159	12.6746	13.969	13.5189	NaN	14.8719	17.4869	17.1123	18.1349	17.2385	2	5	+	0.00017982	3.47547	11.8266	1	56.671	108.43	586	C	___1	0.000943	108.43	529.268	-0.32057	2	404	UID907	D3YWV5;Q62178	586;718	D3YWV5	Semaphorin-4A	Sema4a;Sema4a	IPR001627;IPR002165;IPR003659;IPR015943;IPR016201;IPR027231	Plexin_repeat;Plexin-like;Plexin-like_fold;Semaphorin;Semaphorin/CD100_Ag;WD40/YVTN_repeat-like_dom								1	o548-570i	TM	TM	Cytoplasmic
21.3231	20.1973	20.7311	17.8947	20.4701	20.9525	25.3682	21.3581	23.765	24.3923	23.6048	23.8071	6	6	+	0.000424309	3.45445	11.807	1	132.85	70.438	20	C	___1	8.46e-06	185.33	695.349	-0.084193	2	2817	UID6420	Q8VHL0;Q8VHL0-2	20;76	Q8VHL0	Urea transporter 1	Slc14a1	IPR004937	Urea_transporter								9	o60-82i87-106o111-133i138-160o170-192i239-261o276-298i305-327o331-348i	TM	TM
22.6955	20.6961	21.0772	19.6591	22.756	21.4921	25.5439	22.8439	25.8142	25.7796	25.2618	25.2561	6	6	+	0.000130155	3.68725	11.7485	1	209.25	47.429	66	C	___1	1.99e-22	226.42	459.198	0.52682	3	1290	UID2865	O89013	66	O89013	Leptin receptor gene-related protein	Leprot	IPR007262	VPS55	Vps55							4	i7-26o30-52i69-91o101-120i	TM	TM
14.9603	15.7234	17.139	14.0111	13.6023	16.1352	20.6123	18.2414	15.3788	19.394	NaN	19.1857	5	5	+	0.00455364	3.30056	11.7405	1	223.71	269.14	33	C	___1	5.57e-59	269.14	753.332	-0.51878	2	3114	UID7069	Q9D428	33	Q9D428	Golgin subfamily A member 7B	GOLGA7B	IPR019383	Golgin_A_7/ERF4	Erf4
12.72	15.6267	14.1905	12.9293	13.1722	15.2176	18.9415	14.7739	NaN	17.8532	NaN	NaN	3	3	+	0.0111989	3.21348	11.7137	1	79.115	106.54	36	C	___1	1.21e-06	106.54	713.826	0.28162	2	2928	UID6733	Q99JB8;B1AW95;B1AW92;B1AW94;B1AW93;B1AW91;A6PWR1	36;36;36;36;36;36;36	Q99JB8	Protein kinase C and casein kinase II substrate protein 3	Pacsin3;Pacsin3;Pacsin3;Pacsin3;Pacsin3;Pacsin3;Pacsin3	IPR001060;IPR001452	FCH_dom;SH3_domain	FCH
16.8179	14.0907	13.2489	9.65039	16.0039	13.2639	NaN	NaN	NaN	18.809	18.1263	19.0324	3	3	+	0.0078865	4.80995	11.7007	1	55.989	80.508	153	C	___1	0.00396118	83.252	621.96	-0.18805	3	2570	UID5916	Q8C145	153	Q8C145	Zinc transporter ZIP6	Slc39a6	IPR003689	ZIP								6	o334-356i363-385o435-454i667-689o694-713i733-755o	TM	TM	Extracellular
12.7855	13.4422	13.1287	12.1254	13.3454	13.6426	NaN	NaN	17.083	16.6166	16.86	16.0189	1	4	+	2.63034e-06	3.56633	11.6217	1	56.159	54.205	204	C	___2	0.00979663	81.297	421.207	0.41326	2	2267	UID13194	Q6WQJ1	204	Q6WQJ1	Sn1-specific diacylglycerol lipase alpha	Dagla	IPR002921	Lipase_3								5	i21-43o63-85i97-119o134-156i292-309o	TM	TM	Cytoplasmic
12.6587	14.1958	14.822	11.3013	12.4386	12.8997	NaN	NaN	NaN	18.1832	15.0395	16.1255		3	+	0.00497254	3.39672	11.5231	0.999921	56.558	64.538	15	C	___1	0.00177094	64.538	1083.56	-0.85771	2	816	UID1807	E9Q9X4;P70313	15;15	E9Q9X4	Nitric oxide synthase;Nitric oxide synthase, endothelial	Nos3;Nos3	IPR001094;IPR001433;IPR001709;IPR003097;IPR004030;IPR008254;IPR012144;IPR017927;IPR017938;IPR023173;IPR026009	FAD-binding_1;Fd_Rdtase_FAD-bd;Flavdoxin;Flavodoxin/NO_synth;Flavoprot_Pyr_Nucl_cyt_Rdtase;NADPH_Cyt_P450_Rdtase_dom3;NO_synthase_oxygenase_dom;NOS;NOS_met;OxRdtase_FAD/NAD-bd;Riboflavin_synthase-like_b-brl
21.7329	20.7018	21.8365	19.6945	21.4493	21.1183	26.2287	21.8129	24.007	24.9541	24.1357	24.3641	6	6	+	0.000427422	3.16153	11.5055	1	282.73	149.12	34	C	___1	1.22e-129	294.94	901.032	0.1104	3	1347	UID3037	S4R2T3;P0C8K7	34;34	S4R2T3	Small integral membrane protein 1	Smim1												TM	TM
17.0173	17.6853	13.714	11.9299	16.9045	18.8045	20.5782	13.7605	20.1901	21.7607	20.5021	21.5161	4	6	+	0.0225845	3.7087	11.4876	0.999995	218.53	183.63	517	C	___1	4.37e-82	220.48	1371.59	0.28068	2	1075	UID2374	G5E890;P48381	517;542	G5E890	Transcription factor RFX3	Rfx3;Rfx3	IPR003150;IPR007668;IPR011991	DNA-bd_RFX;RFX1_trans_act;WHTH_DNA-bd_dom
18.1441	19.491	21.9891	18.7232	17.7094	20.046	25.2514	21.657	19.4234	24.1831	18.7937	23.9123	6	6	+	0.0236664	2.85302	11.4529	1	114.21	123.62	16	C	___1	6.2e-08	148.13	509.274	0.32667	2	1675	UID3871	P62746	16	P62746	Rho-related GTP-binding protein RhoB	Rhob	IPR001806;IPR003578;IPR005225;IPR027417	P-loop_NTPase;Small_GTPase;Small_GTPase_Rho;Small_GTP-bd_dom	Ras
13.206	13.5455	17.113	11.341	13.8145	16.0618	19.6546	NaN	16.5103	19.7245	16.0158	18.9744	2	5	+	0.00407941	3.99562	11.4239	0.99999	104.11	83.359	171	C	___1	1.25e-06	104.52	880.38	-0.22102	3	939	UID2080	F7BWT7;F7BWT7-2	171;171	F7BWT7	Tetraspanin-15	Tspan15	IPR000301;IPR008952;IPR018499	Tetraspanin;Tetraspanin/Peripherin;Tetraspanin_EC2	Tetraspannin							4	o22-44i57-79o94-116i235-257o	TM	TM	Extracellular
13.0199	14.2347	14.2892	10.9205	14.1111	16.7757	NaN	NaN	15.8273	19.72	15.7203	18.5608	2	4	+	0.0108923	3.56525	11.389	0.993408	49.586	67.902	104	C	___1	0.000190219	67.902	780.395	-0.3303	3	2546	UID5863	Q8BY89-2;Q8BY89	104;106	Q8BY89-2	Choline transporter-like protein 2	Slc44a2	IPR007603	Choline_transptr-like								10	i32-54o229-251i253-275o312-334i355-377o453-475i496-518o560-582i598-620o635-657i	TM	TM	Extracellular
13.1087	14.4226	15.3218	11.7987	11.1285	13.1185	17.0787	NaN	17.7792	17.5705	17.1607	16.8074		5	+	0.000146336	4.1295	11.3722	0.999428	53.465	65.038	65	C	___3	0.00807423	71.879	549.24	-1.3666	3	2400	UID21422	Q8BFU8	65	Q8BFU8	Vesicular glutamate transporter 3	Slc17a8	IPR011701;IPR016196;IPR020846	MFS;MFS_dom;MFS_dom_general_subst_transpt			Cys-rich					10	i91-113o142-164i169-191o257-279i323-345o365-387i400-422o427-449i461-483o493-515i	TM	TM	Cytoplasmic
16.9439	13.4828	14.4619	11.6534	16.9504	12.5226	NaN	NaN	19.7968	16.1235	19.4106	NaN	4	3	+	0.0158841	4.1078	11.3517	1	37.594	110.63	397	C	___1	0.00241	110.63	473.229	0.2177	2	1492	UID3446	P35363	397	P35363	5-hydroxytryptamine receptor 2A	Htr2a	IPR000276;IPR000455;IPR002231;IPR017452	5HT_rcpt;5HT2A_rcpt;GPCR_Rhodpsn;GPCR_Rhodpsn_7TM								7	o77-99i112-134o149-171i192-214o234-256i325-347o357-379i	TM	TM	Cytoplasmic
13.0385	16.4261	12.4878	11.7005	15.3453	17.3356	NaN	NaN	NaN	20.0828	17.8468	18.6903	3	3	+	0.00844868	4.48433	11.3207	1	126.72	99.313	197	C	___1	6.5e-07	135.29	896.426	-0.095333	3	1574	UID3648	P51863	197	P51863	V-type proton ATPase subunit d 1	Atp6v0d1	IPR002843;IPR016727	ATPase_V0-cplx_csu/dsu;ATPase_V0-cplx_dsu	vATP-synt_AC39
13.3932	16.1669	18.2524	13.0902	17.1187	13.3098	21.4629	NaN	NaN	19.8576	17.9632	16.7087	4	4	+	0.0141351	3.77623	11.3033	0.997685	84.067	90.882	259	C	___1	1.13e-05	90.882	840.408	0.023182	3	2995	UID6859	Q9CPX6	259	Q9CPX6	Ubiquitin-like-conjugating enzyme ATG3	Atg3	IPR007134;IPR007135;IPR019461	Autophagy-rel_prot_3;Autophagy-rel_prot_3_C;Autophagy-rel_prot_3_N	Autophagy_act_C
12.8983	15.085	14.0419	10.9751	11.4723	16.0687	NaN	NaN	NaN	18.9846	14.9176	17.5734	2	3	+	0.0175451	3.73498	11.2118	1	100.61	103.44	2464	C	___1	1.57e-05	117.86	541.592	-0.1738	3	3247	UID7359	Q9JHU4	2464	Q9JHU4	Cytoplasmic dynein 1 heavy chain 1	Dync1h1	IPR003593;IPR004273;IPR011704;IPR013594;IPR013602;IPR024317;IPR024743;IPR025290;IPR026983;IPR027417	AAA+_ATPase;ATPase_dyneun-rel_AAA;DHC_fam;DUF4151;Dynein_HC_stalk;Dynein_heavy_chain_D4_dom;Dynein_heavy_dom;Dynein_heavy_dom-1;Dynein_heavy_dom-2;P-loop_NTPase
18.858	17.6286	19.0003	17.0443	18.6329	18.3373	22.8847	20.2723	21.9815	22.0518	21.4398	21.4494	6	6	+	1.36709e-05	3.42968	11.1841	1	127.37	62.466	53	C	___1	0.000271	143.37	720.826	1.0106	2	2921	UID6723	Q99J21;E0CZ07;Q99J21-2	53;53;53	Q99J21	Mucolipin-1	Mcoln1;Mcoln1	IPR013122	PKD1_2_channel								6	i70-92o299-321i348-370o385-407i428-450o495-517i	TM	TM
12.8836	13.3689	14.4589	13.2951	13.651	13.2762	18.7363	14.0355	15.4577	NaN	15.5796	NaN	1	4	+	0.00898355	2.46332	11.1742	1	70.822	100.04	188	C	___1	0.000370234	100.04	690.344	0.40846	2	1229	UID2705	O54928	188	O54928	Suppressor of cytokine signaling 5	Socs5	IPR000980;IPR001496;IPR022252	SH2;SOCS;SOCS_C	SOCS
17.9295	15.4643	18.5302	14.9125	17.2179	15.8154	22.0735	18.4287	20.8224	19.6325	20.7235	19.9766	6	6	+	0.000451161	3.63123	11.1514	1	115.32	125.71	772	C	___1	6.04e-05	130.66	546.253	0.99438	2	779	UID1714	E9Q6G4;Q91V24	772;772	E9Q6G4	ATP-binding cassette sub-family A member 7	Abca7;Abca7	IPR003439;IPR003593;IPR017871;IPR026082;IPR027417	AAA+_ATPase;ABC_A;ABC_transporter_CS;ABC_transporter-like;P-loop_NTPase								11	i23-42o548-567i588-610o625-647i652-674o1249-1271i1558-1580o1605-1627i1640-1659o1669-1691i1751-1773o	TM	TM
19.2071	18.9002	18.3906	16.2953	19.4989	19.4224	23.2087	18.2945	22.2336	22.9018	22.2921	22.2838	6	6	+	0.00212875	3.25	11.1496	1	157.18	127.29	145	C	___1	2.86e-27	184.01	801.93	0.43191	2	3391	UID7702	Q9WVC3	145	Q9WVC3	Caveolin-2	Cav2	IPR001612;IPR018361	Caveolin;Caveolin_CS	Caveolin							1	i92-114o		TM	Cytoplasmic
13.3141	15.9085	14.2777	11.9223	15.4681	17.2549	18.7934	14.87	16.5291	20.4999	16.1492	20.1653	4	6	+	0.014149	3.14355	11.1393	0.82346	104.36	73.448	148	C	___1	1.61e-10	139.2	854.042	0.070229	3	419	UID931	D3YXN7;Q8BJU2	148;148	D3YXN7	Tetraspanin-9	Tspan9;Tspan9	IPR000301;IPR008952;IPR018499;IPR018503	Tetraspanin;Tetraspanin/Peripherin;Tetraspanin_CS;Tetraspanin_EC2	Tetraspannin							3	i12-34o54-76i83-105o	TM	TM	Extracellular
12.5604	14.628	13.9401	9.47658	13.1287	14.5395	17.8501	13.5461	NaN	18.1395	NaN	15.848	2	4	+	0.0170032	3.30038	11.0968	0.978434	43.225	87.789	598	C	___1	0.00119379	87.789	692.331	0.26155	2	822	UID1821	Q9ESN6;Q3UHH4;E9QKC6	598;615;624	Q9ESN6	Tripartite motif-containing protein 2	Trim2;Trim2;Trim2	IPR000315;IPR001258;IPR001298;IPR001841;IPR003649;IPR011042;IPR013017;IPR013083;IPR013783;IPR014756;IPR017868;IPR017907	6-blade_b-propeller_TolB-like;Bbox_C;Filamin;Filamin/ABP280_repeat-like;Ig_E-set;Ig-like_fold;NHL_repeat;NHL_repeat_subgr;Znf_B-box;Znf_RING;Znf_RING/FYVE/PHD;Znf_RING_CS	NHL
14.8357	13.1752	13.9764	13.0314	15.7575	14.6764	19.0644	13.9313	NaN	18.0629	NaN	17.8024	4	4	+	0.010609	2.97315	11.0637	1	114.81	86.803	50	C	___1	1.05e-08	135.04	768.347	-0.21064	2	1578	UID3656	Q8R435;P52189	50;50	Q8R435	Inward rectifier potassium channel 4	Kcnj4;Kcnj4	IPR003273;IPR013518;IPR014756;IPR016449	Ig_E-set;K_chnl_inward-rec_Kir;K_chnl_inward-rec_Kir_cyto;K_chnl_inward-rec_Kir2.3	IRK							3	i59-81o116-138i145-167o	TM	TM	Cytoplasmic
14.5999	13.6066	17.1149	13.8749	14.5681	14.3186	20.4988	15.6844	17.9353	18.6049	17.7084	17.9012	6	6	+	0.00100487	3.375	11.0575	1	73.914	49.097	6	C	___1	0.00299	87.181	499.794	-0.24081	2	1120	UID2467	H7BX91;Q9D8B1-2;Q9D8B1	6;6;6	H7BX91	Androgen-induced gene 1 protein	Aig1;Aig1	IPR006838	Far-17a_AIG1								3	o45-67i88-110o156-173i	TM	TM
15.9891	14.3401	16.6233	11.1803	15.6378	15.0312	20.3708	14.8462	18.4817	19.0046	18.6718	18.3259	5	6	+	0.00479898	3.4832	11.054	1	178.85	144.97	76	C	___1	4.8e-28	178.85	854.381	-0.25253	2	1159	UID2545	O08576;O08576-3;O08576-4	76;76;76	O08576	RUN domain-containing protein 3A	Rundc3a	IPR004012	Run	RUN
15.3488	13.0434	13.4763	12.6885	16.9499	13.0957	20.2404	16.4629	18.3459	17.6099	18.0408	16.8421	4	6	+	0.000719131	3.82323	11.0523	1	210.09	117.2	182	C	___2	1.18e-27	232.17	676.808	-0.259	2	2850	UID14418	Q91WL6	182	Q91WL6	Sorting nexin-11	Snx11	IPR001683	Phox
18.9043	16.7892	17.6583	11.4029	18.1077	17.5894	22.7146	NaN	20.3871	20.0967	20.4892	19.9624	5	5	+	0.00679376	3.98803	11.0141	1	36.87	82.029	51	C	___1	0.0212065	82.029	383.55	-1.9787	3	407	UID910	D3YX25	51	D3YX25	Protein Gm7257	Gm7257
12.9334	13.2277	13.999	12.0915	13.5785	13.974	NaN	NaN	14.7743	17.7256	15.9445	17.4485	1	4	+	0.000657751	3.17254	10.9818	1	80.022	61.444	114	C	___1	0.00046742	97.223	849.425	0.092365	2	2405	UID5618	Q8BFZ2-2;Q8BFZ2	114;114	Q8BFZ2-2	Lipid phosphate phosphatase-related protein type 1	Lppr1	IPR000326;IPR016118	P_Acid_Pase/Cl_peroxidase_N;P_Acid_Pase_2/haloperoxidase								4	i13-35o66-88i200-217o227-249i	TM	TM
13.4009	17.0751	19.145	15.1669	13.3381	17.5515	21.9249	16.0773	NaN	20.758	NaN	20.2587	4	4	+	0.0208528	3.80847	10.9704	0.999995	158.63	202.32	54	C	___1	2.08e-30	202.32	863.922	0.25014	2	1863	UID4333	Q3UBW1;Q3TFQ1	54;54	Q3UBW1	SPRY domain-containing protein 7	Spryd7;Spryd7	IPR001870;IPR003877;IPR008985;IPR018355	B30.2/SPRY;ConA-like_lec_gl_sf;SPla/RYanodine_receptor_subgr;SPRY_rcpt								1	o130-152i		TM
14.0525	18.888	13.8646	11.8375	15.311	19.496	NaN	NaN	16.3292	22.2709	16.6726	22.0178	4	4	+	0.0496211	3.74769	10.9482	1	237.11	182.7	41	C	___1	1.43e-55	244.57	921.413	-0.37114	2	1270	UID2811	O88444	41	O88444	Adenylate cyclase type 1	Adcy1	IPR001054;IPR018297	A/G_cyclase;A/G_cyclase_CS								9	i58-80o95-112i124-146o161-178i180-202o212-234i608-630o634-656i676-698o	TM	TM	Cytoplasmic
14.5627	12.5731	15.4355	11.5582	15.2258	14.0026	15.4746	NaN	16.2752	19.3773	17.5205	17.6902	3	5	+	0.00255971	3.37458	10.9281	1	196.06	55.66	719	C	___1	2.55e-22	199.38	892.354	-0.23388	2	578;1441	UID1202	Q61301-2;Q61301-3;Q61301;E0CXB9;P26231	719;732;719;732;720	Q61301-2;P26231	Catenin alpha-2;Catenin alpha-1	Ctnna2;Ctnna2;Ctnna1	IPR000633;IPR001033;IPR006077	Alpha_catenin;Vinculin/catenin;Vinculin_CS	Vinculin
12.7597	14.7464	14.151	11.8496	13.0255	13.3315	NaN	NaN	15.7756	18.4127	16.1099	16.0974	1	4	+	0.000860237	3.28828	10.9252	0.999933	69.503	71.524	205	C	___1	3.24e-08	71.524	1092.48	-0.10314	3	1655	UID3823	P61922;P61922-2;F7C9G3	205;205;174	P61922	4-aminobutyrate aminotransferase, mitochondrial	Abat;Abat	IPR004631;IPR005814;IPR015421;IPR015422;IPR015424	4NH2But_aminotransferase_euk;Aminotrans_3;PyrdxlP-dep_Trfase;PyrdxlP-dep_Trfase_major_sub1;PyrdxlP-dep_Trfase_major_sub2	Aminotran_3
16.0037	13.6777	16.237	13.3421	15.9395	14.1806	19.5599	16.0307	19.2096	18.489	19.1286	18.2531	6	6	+	0.000385607	3.54838	10.8924	1	125.76	134.4	10	C	___1	2.56e-08	144.17	834.358	0.30919	2	168	UID390	A2CG35	10	A2CG35	Ras-related protein Rab-12	Rab12;Rab12	IPR001806;IPR003579;IPR005225;IPR027417	P-loop_NTPase;Small_GTPase;Small_GTPase_Rab_type;Small_GTP-bd_dom
13.2412	14.3137	14.7759	11.2494	14.0831	13.045	NaN	NaN	16.8307	17.8213	16.839	17.2903		4	+	0.000258431	3.74394	10.8699	1	82.671	77.748	7	C	___3	0.0133632	91.584	926.397	0.013745	1	258	UID16409	Q80YE4-2;B1AZF9	7;7	Q80YE4-2	Serine/threonine-protein kinase LMTK1	Aatk	IPR000719;IPR001245;IPR008266;IPR011009;IPR017441	Kinase-like_dom;Prot_kinase_cat_dom;Protein_kinase_ATP_BS;Ser-Thr/Tyr_kinase_cat_dom;Tyr_kinase_AS										TM	TM
12.8813	13.0274	14.5046	9.64297	13.8222	13.177	NaN	NaN	16.305	17.4749	16.5839	16.6042	1	4	+	0.00109911	3.89942	10.858	1	101.71	94.259	484	C	___1	8.13e-07	130.07	1204.11	-0.19369	2	2009	UID4664	Q5ND28	484	Q5ND28	Scavenger receptor class F member 1	Scarf1	IPR000742;IPR002049;IPR009030;IPR013032	EGF_laminin;EGF-like_CS;EG-like_dom;Growth_fac_rcpt_N_dom								1	o424-446i	TM	TM	Cytoplasmic
17.985	15.372	16.8918	11.468	20.1417	15.1331	18.8017	NaN	23.3482	17.6927	21.5713	17.3703	5	5	+	0.0315349	3.59157	10.8458	1	144.64	40.986	75	C	___1	1.06e-21	148.64	936.737	-0.18466	3	505	UID1081	Q8CFV4;D3Z4E2	75;91	Q8CFV4	Neuritin	Nrn1;Nrn1	IPR026144	Neuritin_fam	NRN1
18.6495	16.1482	19.0097	15.1573	17.4877	16.242	22.3529	18.3874	21.6386	20.825	21.0937	20.1188	6	6	+	0.000757211	3.62033	10.8427	1	200.23	213.63	343	C	___1	3.35e-17	213.63	707.819	-0.094468	2	2991	UID6852	Q9CPV7-2;Q9CPV7-3;Q9CPV7;Q9CPV7-4	343;343;343;343	Q9CPV7-2	Palmitoyltransferase ZDHHC6	Zdhhc6	IPR001452;IPR001594;IPR011511	SH3_2;SH3_domain;Znf_DHHC_palmitoyltrfase	SH3_2							4	i19-41o51-73i146-168o204-226i	TM	TM
14.801	16.1249	13.7385	10.556	15.0744	15.5716	NaN	NaN	16.5346	19.6003	17.5025	NaN	4	3	+	0.0160497	3.56807	10.8422	1	72.472	77.505	333	C	___1	5.25e-05	77.505	719.7	-0.095821	3	1742	UID4055	P70404	333	P70404	Isocitrate dehydrogenase [NAD] subunit gamma 1, mitochondrial	Idh3g	IPR001804;IPR004434;IPR019818;IPR024084	IsoCit/isopropylmalate_DH_CS;Isocitrate/isopropylmalate_DH;Isocitrate_DH_NAD;IsoPropMal-DH-like_dom	Iso_dh
12.972	12.5576	14.2176	11.5179	13.5509	12.0644	NaN	NaN	16.5592	16.7773	16.3751	16.3446		4	+	4.28751e-05	3.70065	10.8091	1	108.32	78.529	402	C	___3	0.000285708	108.32	773.267	0.23118	2	1426	UID19104	Q3UVW2;P22723-2;P22723	402;423;431	Q3UVW2	Gamma-aminobutyric acid receptor subunit gamma-2	Gabrg2;Gabrg2	IPR005437;IPR005439;IPR006028;IPR006029;IPR006201;IPR006202;IPR018000	GABAA_rcpt;GABBAg_rcpt;GABBAg2_rcpt;Neur_chan_lig-bd;Neur_channel;Neurotrans-gated_channel_TM;Neurotransmitter_ion_chnl_CS								4	o252-274i281-300o315-337i421-443o	TM	TM	Cytoplasmic
15.9614	18.0789	20.02	16.5981	16.2469	18.5413	23.1299	19.0735	17.8315	22.5911	17.5971	22.0985	6	6	+	0.0211459	2.8125	10.6867	1	189.04	59.225	140	C	___1	4.57e-15	201.38	539.269	0.47606	3	1338	UID3010	P08752	140	P08752	Guanine nucleotide-binding protein G(i) subunit alpha-2	Gnai2	IPR001019;IPR001408;IPR011025;IPR027417	Gprotein_alpha_I;Gprotein_alpha_su;GproteinA_insert;P-loop_NTPase	G-alpha
16.5839	15.4252	17.847	14.7616	17.1545	16.0282	22.1119	18.1191	19.0583	18.6643	18.9743	18.2281	6	6	+	0.00173552	2.8926	10.6723	1	87.295	88.734	29	C	___1	0.0022	124.32	379.223	-0.26636	2	2387	UID5579	Q80ZW2	29	Q80ZW2	Protein THEM6	Them6										1	o4-26i		TM
18.5736	17.9261	14.9294	10.6674	16.6078	16.7141	NaN	NaN	16.5372	21.1596	20.9744	20.7421	4	4	+	0.0243202	3.95026	10.6636	1	131.78	132.81	341	C	___1	1.16e-15	132.81	1584.6	0.028275	2	1945	UID4531	Q3UN16	341	Q3UN16	Probable G-protein coupled receptor 162	Gpr162	IPR000276;IPR017452;IPR022347;IPR022348	GCR_153/162;GPCR_Rhodpsn;GPCR_Rhodpsn_7TM;GPR162								7	o15-37i50-72o92-114i134-156o185-207i272-294o304-326i	TM	TM	Cytoplasmic
15.3488	13.3876	14.018	12.6885	16.9499	13.0957	20.2404	16.4629	18.3459	17.6099	18.0408	16.8421	4	6	+	0.000793621	3.67558	10.6611	1	210.09	117.2	181	C	___2	1.18e-27	232.17	676.808	-0.259	2	2850	UID14417	Q91WL6	181	Q91WL6	Sorting nexin-11	Snx11	IPR001683	Phox
13.1193	13.343	13.9178	11.3301	14.2302	12.615	NaN	NaN	16.6985	17.3767	16.5044	16.1997	1	4	+	0.000106736	3.60226	10.618	1	57.239	57.694	49	C	___1	0.000108	57.694	1009.12	0.59788	3	1124	UID2471	I7HLV2;Q6ZWV3;P86048;B7FAU6	49;49;49;49	I7HLV2	60S ribosomal protein L10;60S ribosomal protein L10-like	Rpl10;Rpl10;Rpl10l;Rpl10	IPR001197;IPR016180;IPR018255	Ribosomal_L10e;Ribosomal_L10e/L16;Ribosomal_L10e_CS	Ribosomal_L16
15.0986	14.6286	14.1891	10.528	15.1003	14.5669	19.0523	14.2588	NaN	18.1845	NaN	16.9364	4	4	+	0.0172403	3.08942	10.5727	1	61.015	68.515	840	C	___1	0.00204	73.435	498.92	0.37098	3	657	UID1414	Q925I8;E9PX28;E9PXQ7	840;840;840	Q925I8	OL-protocadherin isoform	Pcdh10;Pcdh10;Pcdh10	IPR002126;IPR013164;IPR015919;IPR020894	Cadherin;Cadherin_CS;Cadherin_N;Cadherin-like								1	o716-738i		TM
12.8759	13.4329	14.2422	11.968	14.4524	14.4295	16.9412	NaN	NaN	17.3528	17.2231	17.31	2	4	+	5.43478e-05	3.63996	10.5623	0.99967	89.567	98.887	124	C	___1	1.22e-07	98.887	946.097	-0.1709	3	2731	UID6271	Q8R127	124	Q8R127	Saccharopine dehydrogenase-like oxidoreductase	Sccpdh	IPR005097;IPR016040	NAD(P)-bd_dom;Saccharopine_DH/HSpermid_syn	Saccharop_dh							1	o277-299i		TM
17.8469	15.5549	15.2116	11.5426	18.1235	16.7329	18.3069	NaN	20.7185	20.4071	21.076	19.3541	5	5	+	0.00331007	4.13712	10.5449	1	132.02	45.992	286	C	___1	1.47e-23	203.05	662.328	-0.57997	3	1218	UID2684	O35682	286	O35682	Myeloid-associated differentiation marker	Myadm	IPR008253;IPR021128	Marvel;MARVEL-like_dom	MARVEL							8	i30-52o62-84i97-119o129-151i164-186o201-220i233-255o296-318i	TM	TM
13.4904	12.3421	14.3554	11.6571	13.1089	13.9028	NaN	NaN	16.1201	17.6484	15.9994	NaN		3	+	0.000801411	3.44652	10.5219	1	57.616	50.957	921	C	___3	0.00406051	67.685	1002.93	-0.73531	2	2183	UID20926	Q6EDY6-3;F7AI27	921;511	Q6EDY6-3	Leucine-rich repeat-containing protein 16A	Lrrc16a;Lrrc16a
15.4396	14.196	17.3592	13.0803	15.8387	14.2675	19.7545	14.7414	19.9685	18.7903	19.5442	17.5583	6	6	+	0.0040158	3.36265	10.5198	1	97.042	104.21	462	C	___1	0.000338537	127.12	520.754	-1.585	2	1258	UID2772	O70342	462	O70342	Neuropeptide Y receptor type 5	Npy5r	IPR000276;IPR000393;IPR000611;IPR017452	GPCR_Rhodpsn;GPCR_Rhodpsn_7TM;NPY_rcpt;NPY5_rcpt								7	o64-86i99-121o136-158i178-200o228-250i386-405o425-447i	TM	TM	Cytoplasmic
15.1084	13.9997	13.826	11.9911	15.4765	14.6427	19.1267	14.064	17.804	17.8912	17.7421	17.647	4	6	+	0.00202232	3.2051	10.5037	1	109.67	113.07	310	C	___1	1.17e-05	123.26	743.825	0.067444	2	3230	UID7326	Q9ESG8	310	Q9ESG8	Probable palmitoyltransferase ZDHHC16	Zdhhc16	IPR001594	Znf_DHHC_palmitoyltrfase								4	o81-103i115-137o197-219i251-273o	TM	TM	Cytoplasmic
17.3358	15.9166	17.9983	13.0633	16.9596	16.7494	21.8034	17.1987	19.4937	20.1122	19.8673	19.9884	6	6	+	0.00224841	3.40678	10.4429	1	32.461	93.143	58	C	___1	0.0156	93.143	465.763	-0.36547	2	675	UID1447	M0QWJ1;E9PY25;M0QWF5;E9Q042;Q7TQC7-3;Q7TQC7-2;Q7TQC7	58;58;58;58;58;35;58	M0QWJ1	G patch domain-containing protein 2	Gpatch2;Gpatch2;Gpatch2;Gpatch2;Gpatch2	IPR000467;IPR026291	G_patch_dom;Gpatch2
16.764	15.5536	14.5669	10.2912	17.9515	15.6975	NaN	NaN	19.7312	19.7237	19.7796	19.5833	4	4	+	0.00476284	4.567	10.442	1	83.88	55.128	755	C	___1	8.64e-06	108.25	901.455	-0.11789	3	2186	UID5117	Q6GQT6	755	Q6GQT6	Sterol regulatory element-binding protein cleavage-activating protein	Scap	IPR000731;IPR001680;IPR015943;IPR017986;IPR019775;IPR026964	SCAP;SSD;WD40/YVTN_repeat-like_dom;WD40_repeat;WD40_repeat_CS;WD40_repeat_dom								7	i20-42o280-302i314-333o348-370i403-425o515-534i711-733o	TM	TM	Cytoplasmic
14.0663	13.2617	14.3742	11.826	13.2031	12.9706	NaN	NaN	17.719	16.5351	NaN	15.5722		3	+	0.000838003	3.32512	10.3734	0.999642	38.284	44.691	70	C	___1	0.0203	44.691	999.916	0.29876	2	2543	UID5859	Q8BXK4	70	Q8BXK4	UPF0532 protein C7orf60 homolog		IPR021867	DUF3321
12.9046	12.701	14.5953	10.8721	14.0549	12.4348	NaN	NaN	16.9482	17.0736	16.646	16.0751		4	+	0.000307997	3.75861	10.297	1	90.972	84.327	356	C	___3	5.04e-07	108.69	1220.05	0.0085039	2	1560	UID19420	P49660	356	P49660	Somatostatin receptor type 4	Sstr4	IPR000276;IPR000586;IPR001512;IPR017452	GPCR_Rhodpsn;GPCR_Rhodpsn_7TM;Somatstn_rcpt;Somatstn_rcpt_4								7	o47-69i82-104o124-146i159-181o209-231i257-279o289-311i	TM	TM	Cytoplasmic
12.7132	12.983	13.5994	12.5491	14.9102	13.6433	NaN	NaN	17.027	17.1221	NaN	16.8578		3	+	0.000112743	3.6026	10.2853	1	91.477	92.551	350	C	___1	2e-05	92.551	1277.09	0.56326	2	601	UID1261	E0CYZ3;O88427-2;E9Q6P9;O88427	350;456;456;456	E0CYZ3	Voltage-dependent T-type calcium channel subunit alpha-1H	Cacna1h;Cacna1h;Cacna1h	IPR005445;IPR005821;IPR027359	Ion_trans_dom;K_channel_four-helix_dom;VDCC_T_a1su								14	i36-55o128-150i258-280o290-312i806-828o881-903i1238-1260o1275-1297i1335-1357o1438-1460i1513-1535o1550-1572i1648-1670o1737-1759i	TM	TM	Cytoplasmic
14.7776	14.8082	13.9989	11.7791	12.0129	15.1062	16.7894	NaN	NaN	17.7895	NaN	17.9712	2	3	+	0.00226398	3.76955	10.2836	1	76.731	83.251	185	C	___1	2.95e-05	83.251	1107.02	0.010724	2	683	UID1463	E9PYF7	185	E9PYF7	AP1AR	Ap1ar
13.1425	13.3433	13.2389	10.9558	14.2535	13.2761	NaN	NaN	17.1685	NaN	17.1031	14.4138	1	3	+	0.00431232	3.19345	10.2385	0.981048	66.398	88.983	880	C	___1	3.55e-05	88.983	1113.52	-0.17371	2	960	UID2126	Q61595-2;Q61595-12;Q61595-16;Q61595-3;Q61595-14;Q61595-6;Q61595-4;Q61595-9;Q61595-8;Q61595-13;Q61595-5;Q61595-15;Q61595-10;Q61595-7;Q61595-11;Q61595;F8VQC7	880;880;880;880;880;903;880;903;880;880;903;903;880;880;880;903;903	Q61595-2	Kinectin	Ktn1;Ktn1	IPR024854	Kinectin								1	i7-29o	TM	TM	Lumenal
13.4716	16.7897	17.4579	15.7058	13.4842	15.6626	21.4606	14.2944	17.6259	19.2331	17.6349	18.5585	4	6	+	0.0220156	2.70593	10.2361	1	120.12	137.86	157	C	___1	6.48e-15	137.86	971.777	-0.12596	3	3100	UID7042	Q9D2C2-2;Q9D2C2	157;157	Q9D2C2-2	Protein SAAL1	Saal1	IPR000096;IPR011989;IPR016024	ARM-like;ARM-type_fold;Serum_amyloid_A
24.9346	23.7664	24.8278	21.3314	24.9611	24.1397	29.0306	24.8528	27.6059	27.7034	27.3741	27.1956	6	6	+	0.000983445	3.30023	10.2322	1	112.54	89.877	421	C	___1	1.41e-06	134.38	722.334	0.61213	3	1215	UID2676	O35633-2;O35633	421;421	O35633-2	Vesicular inhibitory amino acid transporter	Slc32a1	IPR013057	AA_transpt_TM	Aa_trans							10	o139-161i206-228o243-260i267-286o306-328i341-363o378-400i432-451o456-478i490-512o	TM	TM	Lumenal| vesicle
20.6798	20.092	14.4698	11.7141	21.3296	20.56	NaN	NaN	23.7344	23.3739	23.614	23.2567	4	4	+	0.0157243	5.35387	10.2119	1	201.12	166.52	35	C	___1	3.58e-46	229.23	921.413	-0.45061	2	1270	UID2810	O88444	35	O88444	Adenylate cyclase type 1	Adcy1	IPR001054;IPR018297	A/G_cyclase;A/G_cyclase_CS								9	i58-80o95-112i124-146o161-178i180-202o212-234i608-630o634-656i676-698o	TM	TM	Cytoplasmic
15.8631	12.8941	14.8868	11.9664	15.9612	12.4766	NaN	NaN	18.4433	15.8291	18.7988	NaN	2	3	+	0.00992051	3.68237	10.1831	1	83.825	97.631	109	C	___1	7.4e-05	104.41	805.364	0.74944	2	284	UID651	Q5DU41;B2RSI6	109;109	Q5DU41	Leucine-rich repeat-containing protein 8B	Lrrc8b;Lrrc8b	IPR001611;IPR003591;IPR021040	Leu-rich_rpt;Leu-rich_rpt_typical-subtyp;LRR_protein-8_N	DUF3733							4	o26-45i120-142o250-272i293-315o	TM	TM
11.7233	15.1983	18.0803	9.67048	11.8897	15.4889	20.3471	NaN	NaN	18.2777	NaN	17.7773	3	3	+	0.0161019	5.12554	10.1769	1	146.19	121.13	333	C	___1	3.14e-22	157.23	709.312	0.048938	3	1707;2166	UID3947	P63094-3;P63094-2;P63094;Q6R0H7-4;Q6R0H7;Q8CGK7;Q66L47	333;351;365;1090;1104;352;419	P63094-3;Q8CGK7	Guanine nucleotide-binding protein G(s) subunit alpha isoforms short;Guanine nucleotide-binding protein G(s) subunit alpha isoforms XLas;Guanine nucleotide-binding protein G(olf) subunit alpha	Gnas;Gnas;Gnal;Gnal	IPR000367;IPR001019;IPR011025;IPR027417	Gprotein_alpha_S;Gprotein_alpha_su;GproteinA_insert;P-loop_NTPase	G-alpha
20.8838	19.227	20.175	16.5104	21.2146	19.9562	24.1418	19.5125	24.0036	23.7958	23.8043	23.0598	6	6	+	0.00347026	3.3918	10.1744	1	122.53	134.26	64	C	___1	1.15e-05	147.4	390.874	0.79142	3	807	UID1782	E9Q933;Q8BK08	64;78	E9Q933	Transmembrane protein 11, mitochondrial	Tmem11;Tmem11	IPR026120	TMEM11	Mito_morph_reg									TM	TM
13.2038	13.8757	14.1336	10.9953	13.5251	13.2793	NaN	NaN	16.7559	17.1431	16.8061	16.2535	1	4	+	0.000153744	3.57085	10.152	1	89.351	46.89	911	C	___1	0.000182	106.6	826.422	0.14935	2	887	UID1986	F6RYD8;Q5DU28-3;Q5DU28	911;1045;1045	F6RYD8	Pecanex-like protein 2	Pcnxl2;Pcnxl2	IPR007735	Pecanex								5	o689-708i715-732o800-822i834-856o876-895i	TM	TM
13.0221	16.1521	15.6092	11.2665	17.5287	16.047	19.0622	13.7364	19.3887	19.9794	19.8809	19.444	3	6	+	0.0116841	3.64433	10.1435	1	132.43	70.761	333	C	___1	2.7e-15	141.69	969.794	0.32314	3	3369	UID7647	Q9WTW5	333	Q9WTW5	Solute carrier family 22 member 3	Slc22a3	IPR004749;IPR005828;IPR005829;IPR016196;IPR020846	MFS_dom;MFS_dom_general_subst_transpt;Orgcat_transp;Sub_transporter;Sugar_transporter_CS	Sugar_tr							12	i21-43o149-171i178-197o207-229i236-258o262-284i347-369o374-396i403-422o432-451i463-485o490-512i	TM	TM
12.2694	14.2825	14.4031	12.6609	12.9687	14.1156	16.2502	NaN	NaN	17.7815	NaN	16.5387	3	3	+	0.000516024	3.40677	10.1164	1	142.99	66.436	80	C	___1	3.75e-21	167.69	800.395	-0.0061002	2	1337	UID3007	Q9D091;P08556	80;80	Q9D091	GTPase NRas	Nras;Nras	IPR001806;IPR005225;IPR020849;IPR027417	P-loop_NTPase;Small_GTPase;Small_GTPase_Ras;Small_GTP-bd_dom	Ras
11.0148	13.1998	13.9138	12.2302	13.2538	12.8472	NaN	NaN	14.6396	17.3596	NaN	15.6807		3	+	0.00273802	3.15003	10.0802	1	47.645	52.402	286	C	___1	0.000121873	60.172	1506.21	0.26827	2	1720	UID3977	P68040	286	P68040	Guanine nucleotide-binding protein subunit beta-2-like 1	Gnb2l1	IPR001680;IPR015943;IPR017986;IPR019775;IPR020472	G-protein_beta_WD-40_rep;WD40/YVTN_repeat-like_dom;WD40_repeat;WD40_repeat_CS;WD40_repeat_dom	WD40
15.2535	13.6937	16.3357	12.2917	13.9437	12.9834	19.0419	13.843	NaN	18.1101	18.2133	17.8384	3	5	+	0.00607626	3.32572	10.0726	1	60.359	64.89	689	C	___1	0.000178471	99.392	906.935	-0.36792	2	2800	UID6394	Q8VDU5	689	Q8VDU5	SNF-related serine/threonine-protein kinase	Snrk	IPR000719;IPR002290;IPR008271;IPR011009;IPR015940;IPR017441	Kinase-like_dom;Prot_kinase_cat_dom;Protein_kinase_ATP_BS;Ser/Thr_dual-sp_kinase_dom;Ser/Thr_kinase_AS;UBA/transl_elong_EF1B_N_euk
16.0305	13.4497	13.9757	13.0882	16.9177	14.5394	20.0403	15.1298	18.5207	17.9865	19.1485	17.515	5	6	+	0.00215972	3.38993	10.0509	1	132.51	99.834	7	C	___1	8.01e-15	165.51	692.842	0.9332	2	565	UID1171	D6RGN5;E9Q9D8	7;7	D6RGN5	Protein Ankrd35	Ankrd35;Ankrd35	IPR002110;IPR020683	Ankyrin_rpt;Ankyrin_rpt-contain_dom
12.7067	15.1878	17.3087	15.5768	12.5831	15.4147	20.3954	15.6334	NaN	18.5078	NaN	17.8793	4	4	+	0.0130241	3.30767	10.0504	1	140.34	185.6	107	C	___1	1.85e-06	186.41	640.785	0.18161	2	593;3067	UID1243	E0CZF6;E0CZ18;F8WHW3;E0CYE6;Q3TWL2;Q9CZX7	133;140;133;140;140;107	E0CZF6;Q9CZX7	Transmembrane protein 55B;Transmembrane protein 55A	Tmem55b;Tmem55b;Tmem55b;Tmem55b;Tmem55b;Tmem55a	IPR019178	Transmembrane_protein_55A/B	Tmemb_55A	+								TM	TM
15.2125	13.215	15.0291	11.4606	15.6224	13.9002	NaN	NaN	18.3141	18.031	NaN	17.2571	4	3	+	0.0027046	3.7941	10.041	1	29.33	63.419	319	C	___1	0.0211006	63.419	436.226	1.6454	2	2181	UID5109	Q6DID5	319	Q6DID5	PWWP domain-containing protein MUM1	Mum1
13.852	12.6927	14.8515	11.9097	13.0367	13.84	NaN	NaN	17.1216	17.0636	NaN	16.731		3	+	0.000335502	3.6083	9.97256	1	57.274	64.565	1132	C	___2	0.00222242	67.415	663.298	0.24311	3	778	UID9615	E9Q6C7;Q8JZZ7;Q8JZZ7-2	1132;579;594	E9Q6C7	Latrophilin-2	Lphn2;Lphn2	IPR000203;IPR000832;IPR000922;IPR001879;IPR003112;IPR003334;IPR003924;IPR017981;IPR017983;IPR022624	DUF3497;GPCR_2_extracellular_dom;GPCR_2_latrophilin;GPCR_2_latrophilin_rcpt_C;GPCR_2_secretin-like;GPCR_2_secretin-like_CS;GPCR_2-like;GPS_dom;Lectin_gal-bd_dom;Olfac-like	Latrophilin							7	o854-876i889-906o921-943i956-975o995-1017i1064-1086o1091-1113i	TM	TM	Cytoplasmic
14.2401	14.1137	13.9784	12.8908	14.0778	15.1991	NaN	NaN	16.5575	18.2554	16.5937	17.9928	5	4	+	0.000114481	3.26653	9.96915	1	187.68	93.342	290	C	___1	3.58e-33	210.67	852.897	-0.48692	2	2008	UID4663	Q5NCU0;Q64018-2;Q64018	290;373;381	Q5NCU0	Glycine receptor subunit alpha-1	Glra1;Glra1	IPR006028;IPR006029;IPR006201;IPR006202;IPR008127;IPR008128;IPR018000	GABAA_rcpt;Glycine_rcpt_A;Glycine_rcpt_A1;Neur_chan_lig-bd;Neur_channel;Neurotrans-gated_channel_TM;Neurotransmitter_ion_chnl_CS	Neur_chan_memb							3	i167-189o230-252i338-355o	TM	TM	Cytoplasmic
13.7462	13.0766	13.8658	12.4687	15.2557	14.0073	17.9731	14.0533	NaN	17.3248	17.983	16.8869	5	5	+	0.00162579	3.1075	9.9677	1	38.961	86.189	442	C	___1	0.0016993	86.189	613.797	-0.47744	2	2647	UID6098	Q8CIW6-3;Q8CIW6-2;Q8CIW6	442;442;465	Q8CIW6-3	Solute carrier family 26 member 6	Slc26a6	IPR001902;IPR002645;IPR011547;IPR018045	S04_transporter_CS;STAS_dom;SulP_transpt;Sulph_transpt	Sulfate_transp							9	i88-110o120-142i163-185o240-262i269-288o324-346i358-380o395-412i452-484o	TM	TM
15.6899	17.1194	13.6888	10.9762	13.7087	16.8435	NaN	NaN	17.4806	20.3072	18.46	18.6916	3	4	+	0.00652995	4.06377	9.94707	1	116.23	100.98	250	C	___1	3.06e-15	121.76	1151.52	0.16837	3	825	UID1842	P62880;E9QKR0;D3YZX3;E9PWM7	250;292;206;150	P62880	Guanine nucleotide-binding protein G(I)/G(S)/G(T) subunit beta-2	Gnb2;Gnb2;Gnb2;Gnb2	IPR001632;IPR001680;IPR015943;IPR016346;IPR017986;IPR019775;IPR020472	Gprotein_B;G-protein_beta_WD-40_rep;Guanine_nucleotide-bd_bsu;WD40/YVTN_repeat-like_dom;WD40_repeat;WD40_repeat_CS;WD40_repeat_dom	WD40
23.1062	20.2336	22.068	18.5728	22.2582	20.8997	26.6554	22.1592	24.3479	24.5565	25.292	24.2156	6	6	+	0.00198344	3.34802	9.85278	1	297.7	137.27	297	C	___1	1.48e-278	331.8	642.304	-0.16166	3	3284	UID7459	Q9JLB0-2;Q9JLB0	297;311	Q9JLB0-2	MAGUK p55 subfamily member 6	Mpp6	IPR001452;IPR001478;IPR004172;IPR008144;IPR008145;IPR011511;IPR014775;IPR020590;IPR027417	Guanylate_kin;Guanylate_kin/L-typ_Ca_channel;Guanylate_kinase_CS;L27;L27_C;PDZ;P-loop_NTPase;SH3_2;SH3_domain
16.2098	20.6901	21.4825	13.1411	12.2896	19.3375	24.1985	18.0047	18.1584	24.3086	18.1194	23.5241	5	6	+	0.0464191	3.86052	9.84978	1	112.15	46.46	432	C	___1	7.7e-10	131.26	890.703	-0.047758	3	1540	UID3556	P47746	432	P47746	Cannabinoid receptor 1	Cnr1	IPR000276;IPR000810;IPR002230;IPR017452	Cnbnoid_rcpt;Cnoid_rcpt_1;GPCR_Rhodpsn;GPCR_Rhodpsn_7TM								7	o119-141i154-176o191-213i234-256o276-298i346-368o378-400i	TM	TM	Cytoplasmic
13.4155	13.4123	14.3898	11.654	15.2785	15.4058	NaN	NaN	17.4334	18.3028	NaN	17.0575	2	3	+	0.00203547	3.67192	9.82101	1	65.289	51.827	307	C	___1	1.91e-05	70.593	871.438	0.3276	3	209	UID498	Q8CCN5;B1AR74;Q8CCN5-2;Q0VF62;Q5SWI1;F7C0F2	307;307;307;307;61;87	Q8CCN5	Breast carcinoma-amplified sequence 3 homolog	Bcas3;Bcas3;Bcas3;Bcas3;Bcas3	IPR001680;IPR015943;IPR017986;IPR022175	BCAS3;WD40/YVTN_repeat-like_dom;WD40_repeat;WD40_repeat_dom
13.5499	13.2534	15.4743	10.3349	12.4817	13.9851	NaN	NaN	15.5839	18.1261	NaN	16.7322	1	3	+	0.00736769	3.63418	9.8129	1	72.309	51.044	140	C	___1	5.96e-06	76.614	1276.58	-0.045478	2	468	UID1028	D3Z0L1;Q8CH36	140;140	D3Z0L1	Proton-coupled amino acid transporter 4	Slc36a4;Slc36a4	IPR013057	AA_transpt_TM	Aa_trans							7	o86-108i150-172o206-223i230-252o272-290i303-325o350-372i	TM	TM
15.7836	15.9633	13.1499	11.5932	17.1042	17.1426	17.7442	NaN	18.9708	20.1214	19.1782	19.8543	4	5	+	0.00234719	4.05098	9.80264	1	163.44	130.49	1082	C	___1	2.64e-31	171.83	918.076	0.14486	3	2646	UID6096	Q8CIP5	1082	Q8CIP5	Protein dispatched homolog 2	Disp2	IPR000731	SSD								11	i123-145o444-462i464-486o496-518i543-565o575-597i657-679o914-936i943-965o975-997i1018-1040o	TM	TM
12.582	14.4661	12.9637	10.8482	13.0869	14.2268	NaN	NaN	NaN	17.3811	15.6775	16.6281	2	3	+	0.00202465	3.53328	9.76074	1	46.263	44.468	57	C	___1	0.000184	54.834	887.111	-0.57393	3	2589	UID5968	Q8C729;Q8C729-2;E0CZ67	57;57;57	Q8C729	Protein FAM126B	Fam126b;Fam126b	IPR018619	Hyccin	Hyccin
24.4366	23.4296	25.2284	19.9433	24.4745	23.9841	28.5656	23.2759	27.5282	27.6227	27.2855	27.0977	6	6	+	0.00580315	3.31318	9.76014	1	281.2	185.71	303	C	___1	4.92e-189	349.61	687.337	0.11285	3	1930	UID4494	Q3UHK1	303	Q3UHK1	Proton myo-inositol cotransporter	Slc2a13	IPR003663;IPR005828;IPR005829;IPR016196;IPR020846	MFS_dom;MFS_dom_general_subst_transpt;Sub_transporter;Sugar/inositol_transpt;Sugar_transporter_CS	Sugar_tr							12	i68-90o110-132i139-158o163-185i197-219o229-248i314-336o351-373i385-407o496-518i531-553o558-580i	TM	TM	Cytoplasmic
16.3273	14.9121	18.619	12.7434	17.1748	15.9228	21.537	19.3379	19.9525	19.8704	19.6375	19.3181	6	6	+	0.000563972	3.99233	9.7569	1	56.634	47.187	224	C	___1	0.00070705	107.69	492.242	-0.1065	2	1777	UID4136	Q80ZW1;P97813;Q6NV49	224;224;224	Q80ZW1	Phospholipase D2	Pld2;Pld2;Pld2	IPR001683;IPR001736;IPR001849;IPR011993;IPR015679;IPR016555;IPR025202	PH_like_dom;Phox;PLD-like_dom;Pleckstrin_homology;PLipase_D/transphosphatidylase;PLipase_D_euk;PLipase_D_fam
12.9385	13.4841	14.9679	12.1907	13.2516	14.6371	17.474	NaN	NaN	17.6102	NaN	15.9389	4	3	+	0.00101351	3.42938	9.75088	1	51.287	50.874	1145	C	___1	0.00316977	60.55	653.654	0.45621	3	1049	UID2326	G3X9K3	1145	G3X9K3	Brefeldin A-inhibited guanine nucleotide-exchange protein 1	Arfgef1	IPR000904;IPR011989;IPR015403;IPR016024;IPR023394	ARM-like;ARM-type_fold;DUF1981_SEC7_assoc;Sec7;SEC7_alpha_orthog
15.2646	13.9804	14.8219	12.2551	14.9519	13.1046	19.0849	16.2424	16.5797	17.9432	16.6411	17.4321	3	6	+	0.000265285	3.25748	9.72139	0.80597	100.93	97.734	155	C	___1	0.000146	129.89	575.244	0.25292	2	2754	UID6307	Q8R3S2-2;Q8R3S2	155;156	Q8R3S2-2	Tetraspanin-33	Tspan33	IPR000301;IPR008952;IPR018499	Tetraspanin;Tetraspanin/Peripherin;Tetraspanin_EC2	Tetraspannin							4	o25-47i54-76o96-118i233-255o	TM	TM	Extracellular
14.2417	15.5811	14.7139	10.9703	13.404	14.9433	19.141	NaN	15.7151	17.6713	NaN	15.9409	3	4	+	0.0087116	3.14136	9.7074	0.982097	87.876	81.017	679	C	___1	0.000144	119.22	629.789	-0.11127	2	2196	UID5144	Q6NS60	679	Q6NS60	F-box only protein 41	Fbxo41	IPR001810;IPR015880	F-box_dom_cyclin-like;Znf_C2H2-like
19.55	19.0333	19.6444	15.6278	19.2553	19.5242	23.3644	19.595	22.1401	22.7412	22.3446	22.4583	6	6	+	0.00120971	3.33477	9.6545	1	167.05	208.15	895	C	___1	6.75e-08	208.15	581.78	-0.77564	2	71	UID155	A2AI19;A2AI20;P35438;A2AI21	895;916;932;953	A2AI19	Glutamate receptor ionotropic, NMDA 1	Grin1;Grin1;Grin1;Grin1	IPR001320;IPR001508;IPR001638;IPR001828;IPR018882;IPR019594	ANF_lig-bd_rcpt;CaM-bd_C0_NMDA_rcpt_NR1;Glu_rcpt_Glu/Gly-bd;Iontro_glu_rcpt;NMDA_rcpt;SBP_bac_3								3	o561-580i635-657o815-837i	TM	TM	Cytoplasmic
13.3736	13.085	13.6921	11.8571	13.205	13.9761	NaN	NaN	14.1853	17.6574	14.7637	17.1391	2	4	+	0.00385588	2.73822	9.64767	1	114.07	56.819	236	C	___1	2.15e-05	116.61	680.366	0.22556	3	1111	UID2450	Q8C172;H3BL08	236;236	Q8C172	Ceramide synthase 6	Cers6;Cers6	IPR001356;IPR006634;IPR009057;IPR016439	Homeodomain;Homeodomain-like;Longevity_assurance_LAG1_LAC1;TLC-dom	TRAM_LAG1_CLN8							5	o38-55i178-200o205-224i262-284o299-321i	TM	TM	Cytoplasmic
14.0365	14.1418	13.7876	12.3673	13.9598	15.0404	16.8604	14.3061	16.269	18.7044	17.0553	17.7396	5	6	+	0.000953007	2.93357	9.62517	1	133.23	103.08	341	C	___1	1.23e-06	158.47	603.339	0.10421	2	1398	UID3201	P18762	341	P18762	Beta-2 adrenergic receptor	Adrb2	IPR000276;IPR000332;IPR002233;IPR017452	Adrgc_rcpt_B2;Adrnrgc_rcpt;GPCR_Rhodpsn;GPCR_Rhodpsn_7TM								7	o32-54i67-89o109-131i152-174o201-223i275-297o307-326i	TM	TM	Cytoplasmic
16.7802	13.1659	13.5043	11.1663	16.7151	12.8989	17.4943	NaN	18.253	19.5937	18.2863	NaN	2	4	+	0.0032641	4.36838	9.61372	1	47.204	41.921	834	C	___1	0.00141	49.988	1317.94	-0.29889	3	134	UID306	Q9QYR6;Q9QYR6-2;A2ARP8	834;1058;1072	Q9QYR6	Microtubule-associated protein 1A;MAP1A heavy chain;MAP1 light chain LC2	Map1a;Map1a	IPR001279;IPR015656;IPR026074	Beta-lactamas-like;MAP1;MAP1A
15.1694	16.8224	14.3448	11.1485	15.6625	16.4608	NaN	NaN	17.4	20.0843	17.8523	18.9764	4	4	+	0.00668329	3.64352	9.61225	1	54.151	65.808	278	C	___1	0.0116571	65.808	1124.05	-1.1829	2	3439	UID7817	Q9Z2Q6	278	Q9Z2Q6	Septin-5	2005-09-01	IPR000038;IPR016491;IPR027417	Cell_div_GTP-bd;P-loop_NTPase;Septin	Septin
17.7351	12.3849	16.2707	10.8203	12.8417	13.6491	NaN	NaN	19.3702	15.9314	19.6426	NaN	1	3	+	0.0197657	4.36443	9.60412	0.984331	88.653	89.99	533	C	___1	3.57e-12	89.99	1266.87	0.57404	3	2017	UID4684	Q5SVE1;Q9R1V7-3;Q9R1V7-2;Q9R1V7;Q5SRA0;F6ZXL8	533;717;717;717;717;53	Q5SVE1	Disintegrin and metalloproteinase domain-containing protein 23	Adam23;Adam23;Adam23;Adam23	IPR000742;IPR001590;IPR001762;IPR002870;IPR006586;IPR013032;IPR024079	ADAM_Cys-rich;Blood-coag_inhib_Disintegrin;EGF-like_CS;EG-like_dom;MetalloPept_cat_dom;Peptidase_M12B;Peptidase_M12B_N								1	o607-629i	TM	TM	Extracellular
13.6536	13.7188	15.9365	10.7405	12.7283	14.0797	19.1984	14.6215	16.3469	16.969	17.4775	16.2606	1	6	+	0.00250037	3.33608	9.56904	1	36.529	82.417	16	C	___1	0.00164	88.056	574.794	-0.35737	2	2018	UID4685	Q5SRY7;Q5SRY7-2	16;16	Q5SRY7	F-box/WD repeat-containing protein 11	Fbxw11	IPR001680;IPR001810;IPR015943;IPR017986;IPR019775;IPR020472;IPR021977	Beta-TrCP_D;F-box_dom_cyclin-like;G-protein_beta_WD-40_rep;WD40/YVTN_repeat-like_dom;WD40_repeat;WD40_repeat_CS;WD40_repeat_dom
15.2674	13.0308	14.7257	12.5667	18.9762	13.6341	19.9383	NaN	21.1394	16.082	20.4329	15.5232	3	5	+	0.0136103	3.92301	9.54369	1	52.959	56.461	340	C	___1	0.000799079	56.688	688.369	0.40507	4	3344	UID7597	Q9R0M4	340	Q9R0M4	Podocalyxin	Podxl	IPR013836;IPR017403	CD34/Podocalyxin;Podocalyxin-like_p1	CD34_antigen							1	o405-427i	TM	TM	Extracellular
13.1631	13.1841	13.2464	11.5233	12.9172	13.9866	NaN	NaN	15.4986	17.0353	NaN	16.3268	1	3	+	0.000327052	3.28345	9.53801	1	71.268	65.954	14	C	___1	7.94e-06	77.1	1250.57	0.34014	2	1288	UID2862	O88983;Q8BS59;Q9D0J1	14;14;14	O88983	Syntaxin-8	Stx8;Stx8;Stx8	IPR000727;IPR015640	Syntax_8;T_SNARE_dom								1	i211-233o	TM	TM	Cytoplasmic
14.0156	15.4843	16.4189	12.7433	13.2427	15.9647	16.0104	NaN	NaN	19.1954	NaN	18.7121	4	3	+	0.0102653	3.32772	9.50711	1	104.16	94.409	457	C	___1	2.62e-05	124.94	562.265	3.2869	2	438	UID957	D3YYN7;Q6PIE5;D3YVX6	457;457;457	D3YYN7	Sodium/potassium-transporting ATPase subunit alpha-2	Atp1a2;Atp1a2;Atp1a2	IPR001757;IPR004014;IPR005775;IPR006068;IPR008250;IPR018303;IPR023214;IPR023298;IPR023299	ATPase_P-typ_cation-transptr_C;ATPase_P-typ_cation-transptr_N;ATPase_P-typ_cyto_domN;ATPase_P-typ_Na/K_IIC;ATPase_P-typ_P_site;ATPase_P-typ_TM_dom;ATPase_P-typ_transduc_dom_A;Cation_transp_P_typ_ATPase;HAD-like_dom	Hydrolase;Hydrolase_like2							6	i96-118o128-147i288-310o320-342i785-807o854-876i	TM	TM	Cytoplasmic
12.2357	14.074	17.3564	15.0399	17.572	12.9044	19.8732	18.3481	20.0524	NaN	19.612	17.4923	4	5	+	0.00204954	4.21187	9.48307	1	23.717	145.46	38	C	___1	0.000187485	145.9	460.735	0.16934	2	2185	UID5116	Q6GQT5	38	Q6GQT5	Transmembrane protein 151A	Tmem151a	IPR026767	Tmem151	TMEM151									TM	TM
15.0937	16.2718	16.4088	11.2501	15.578	17.2885	20.155	15.5031	17.6022	20.5568	16.9867	19.6312	5	6	+	0.0136165	3.09068	9.44724	1	161.58	120.15	183	C	___1	4.37e-32	176.61	741.704	-0.25624	3	1843	UID4303	Q2TBE6	183	Q2TBE6	Phosphatidylinositol 4-kinase type 2-alpha	Pi4k2a	IPR000403	PI3/4_kinase_cat_dom	PI3_PI4_kinase
16.254	16.8339	14.133	12.2526	17.624	15.597	NaN	NaN	19.2788	20.3448	18.9908	18.8294	4	4	+	0.00272905	3.91187	9.44168	0.999981	59.238	79.489	56	C	___1	2.61e-05	79.489	792.724	0.031569	3	57	UID131	A2AFW6;Q791V5;Q9D050	56;56;56	A2AFW6	Mitochondrial carrier homolog 2	Mtch2;Mtch2;Mtch2	IPR018108;IPR023395	Mitochondrial_sb/sol_carrier;Mt_carrier_dom										TM	TM
13.7565	13.0306	13.5417	10.8916	14.7602	13.9428	16.373	NaN	17.1583	17.4878	16.9102	16.377	5	5	+	0.000156759	3.54069	9.40363	1	89.736	71.342	315	C	___1	0.00104	97.602	564.276	-0.95725	2	543	UID1139	D3Z7H4	315	D3Z7H4	Germ cell-specific gene 1-like protein	Gsg1l	IPR012478	GSG-1								4	i9-31o133-155i162-184o210-232i	TM	TM	Cytoplasmic
19.415	18.6487	17.0051	16.9088	19.6243	18.489	20.4813	19.0993	22.5935	22.7412	22.3056	21.6592	6	6	+	0.00096713	3.13153	9.39162	1	52.855	91.307	103	C	___1	0.000255	98.253	659.806	0.62633	2	2569	UID5915	Q8C129	103	Q8C129	Leucyl-cystinyl aminopeptidase	Lnpep	IPR001930;IPR014782;IPR024571	DUF3358;Peptidase_M1;Peptidase_M1_N								1	i110-132o	TM	TM	Cytoplasmic
12.7657	14.6878	14.6265	14.3822	13.0523	13.9514	NaN	NaN	16.6666	18.6365	16.2255	15.9823	3	4	+	0.000802662	2.96674	9.38629	1	91.015	88.176	86	C	___1	9.74e-06	95.429	821.102	0.19521	3	1512	UID3490	P39053-5;P39053-3;P39053-2;P39053-6;P39053-4;P39053	86;86;86;86;86;86	P39053-5	Dynamin-1	Dnm1	IPR000375;IPR001401;IPR001849;IPR003130;IPR011993;IPR019762;IPR020850;IPR022812;IPR027417	Dynamin;Dynamin_central;Dynamin_GTPase;Dynamin_GTPase_CS;GED;GTPase_effector_domain_GED;PH_like_dom;Pleckstrin_homology;P-loop_NTPase	Dynamin_N
12.6125	12.7192	14.6294	11.7804	15.5866	12.9443	NaN	NaN	17.7211	16.2159	17.3935	NaN	1	3	+	0.00221665	3.73143	9.38489	1	68.147	60.382	61	C	___1	5e-08	76	1105.52	0.26039	3	3110	UID7060	Q9D3P9	61	Q9D3P9	Neurotensin/neuromedin N;Large neuromedin N;Neuromedin N;Neurotensin;Tail peptide	Nts	IPR008055	NeurotensiN	Pro-NT_NN
16.4858	14.8403	17.0151	14.0248	16.7645	15.9121	20.1492	16.9195	19.5325	19.4896	19.6804	19.01	6	6	+	0.000308487	3.28977	9.36194	1	96.292	83.182	393	C	___1	3.24e-06	157.97	503.261	-0.14872	2	1520	UID3506	P41588	393	P41588	Vasoactive intestinal polypeptide receptor 2	Vipr2	IPR000832;IPR001571;IPR001879;IPR002284;IPR017981;IPR017983	GPCR_2_extracellular_dom;GPCR_2_secretin-like;GPCR_2_secretin-like_CS;GPCR_2_VIP_rcpt;GPCR_2_VIP_rcpt_2;GPCR_2-like								7	o128-150i159-177o212-234i241-260o280-302i329-351o356-378i	TM	TM	Cytoplasmic
14.0244	12.3553	13.5763	11.2126	13.1387	14.4426	14.7606	NaN	16.5273	17.7049	16.4916	16.551	2	5	+	0.000481216	3.2821	9.27798	1	56.965	63.606	183	C	___1	0.000100353	63.606	827.424	0.069467	3	1295	UID2881	O89112	183	O89112	LanC-like protein 1	Lancl1	IPR007822;IPR008928;IPR012341;IPR020464	6-hairpin_glycosidase-like;6hp_glycosidase;LANC-like;LanC-like_prot_euk	LANC_like
13.5429	14.1934	14.805	11.5181	14.3874	14.0852	NaN	NaN	16.6403	17.6907	17.715	16.5463		4	+	0.00039775	3.39274	9.27213	1	75.556	82.651	84	C	___3	0.0250274	85.909	538.582	0.67716	3	1643	UID19617	P60879-2	84	P60879-2	Synaptosomal-associated protein 25	Snap25
14.8773	13.2072	15.0173	13.7658	15.0425	14.9314	18.999	15.2107	17.2124	18.2421	17.4652	17.5842	5	6	+	0.000324691	2.97868	9.24031	1	108.84	136.27	350	C	___1	4.09e-07	136.27	699.827	-0.68978	2	2910	UID6704	Q924H0	350	Q924H0	Neuropeptide FF receptor 2	Npffr2	IPR000276;IPR005395;IPR005397;IPR017452	GPCR_Rhodpsn;GPCR_Rhodpsn_7TM;NPFF_rcpt;NPFF_rcpt_2								7	o48-70i82-104o119-141i161-183o218-240i271-293o313-335i	TM	TM	Cytoplasmic
14.7009	13.1899	15.0736	11.0106	14.8661	16.5483	18.4667	NaN	15.4797	17.5685	15.7055	19.7276	4	5	+	0.0104149	3.15803	9.22552	0.776307	32.638	40.616	986	C	___1	0.0128175	44.831	732.011	-0.070049	3	824	UID1827	E9QKH8;O35927;O35927-2	986;987;962	E9QKH8	Catenin delta-2	Ctnnd2;Ctnnd2	IPR000225;IPR011989;IPR016024	Armadillo;ARM-like;ARM-type_fold
20.7181	19.676	19.8232	16.3848	20.7019	20.1367	24.4355	19.068	22.9552	23.292	23.1518	22.9993	6	6	+	0.00587169	3.07685	9.22335	1	188.21	188.48	166	C	___1	3.38e-22	225.63	724.332	0.50135	2	2932	UID6743	Q99JW1-2;Q99JW1	166;230	Q99JW1-2	Alpha/beta hydrolase domain-containing protein 17A	Abhd17a			Abhydrolase_5
19.1266	16.4851	18.2662	16.1545	18.4496	17.0066	22.0765	20.2485	21.5527	21.0775	20.913	20.208	6	6	+	6.70373e-05	3.43127	9.17198	1	115.04	112.71	783	C	___1	1.94e-05	159.79	491.276	0.87498	2	2195	UID5140	Q6NS52-2;Q6NS52	783;790	Q6NS52-2	Diacylglycerol kinase beta	Dgkb	IPR000756;IPR001206;IPR002048;IPR002219;IPR011992;IPR018247	Diacylglycerol_kin_accessory;Diacylglycerol_kinase_cat_dom;EF_Hand_1_Ca_BS;EF_hand_dom;EF-hand-like_dom;Prot_Kinase_C-like_PE/DAG-bd
12.3434	16.4553	18.6567	15.4728	14.0759	16.1588	21.3317	17.0101	NaN	19.2905	NaN	18.9981	4	4	+	0.0119132	3.63045	9.16477	1	141.85	120.31	74	C	___1	1.13e-07	211.48	563.76	0.5853	2	3195	UID7233	Q9EPK2-4;Q9EPK2-3;Q9EPK2;Q9EPK2-2	74;111;111;111	Q9EPK2-4	Protein XRP2	Rp2	IPR001564;IPR006599;IPR012945;IPR016098;IPR017332;IPR017901	CAP/MinC_C;CARP_motif;C-CAP_CF_C-like;Nucleoside_diP_kinase;Protein_XRP2;Tubulin-bd_cofactor_C	TBCC
15.0321	14.8642	14.506	11.7501	16.7581	15.2451	NaN	NaN	18.9253	18.6887	18.5703	17.1875	4	4	+	0.00173017	3.65035	9.12874	1	95.05	63.398	277	C	___1	1.9e-05	110.57	909.801	0.71728	3	2905	UID6688	Q922Q8	277	Q922Q8	Leucine-rich repeat-containing protein 59	Lrrc59	IPR001611	Leu-rich_rpt								1	o244-266i	TM	TM	Lumenal
13.1559	13.1212	13.6082	11.552	13.9235	13.76	17.3667	12.9193	NaN	16.7755	NaN	16.5158	1	4	+	0.00887434	2.70752	9.11939	0.998956	58.877	87.863	403	C	___1	0.00216	87.863	818.817	0.2317	2	1548	UID3573	P48302	403	P48302	Endothelin B receptor	Ednrb	IPR000276;IPR000499;IPR001112;IPR017452	Endthln_rcpt;ETB_rcpt;GPCR_Rhodpsn;GPCR_Rhodpsn_7TM								8	i7-26o102-123i135-157o177-196i217-239o275-297i325-347o367-389i	TM	TM	Cytoplasmic
12.7483	12.8963	13.8528	11.5824	13.0062	12.3795	NaN	NaN	16.4775	16.3584	15.9975	15.2323		4	+	3.78889e-05	3.27218	9.11929	1	68.231	74.505	146	C	___2	0.000431158	74.505	1052.46	-0.31598	2	3190	UID15132	Q9DCW2	146	Q9DCW2	Phospholipid scramblase 2	Plscr2	IPR005552	Scramblase	Scramblase									TM	TM	Cytoplasmic
17.6327	17.4336	21.9547	16.2129	12.2727	17.9084	24.3266	19.3143	NaN	22.0142	NaN	21.507	5	4	+	0.0171067	4.55469	9.08693	1	206.68	42.947	122	C	___1	7.77e-55	236.75	636.316	-0.19991	3	2511	UID5806	Q8BQP9	122	Q8BQP9	Regulator of G-protein signaling 7-binding protein	Rgs7bp	IPR026512	RGS7BP/RGS9BP
21.7348	19.5282	14.3919	10.5205	22.2254	19.7546	NaN	16.3764	24.6285	22.8723	25.021	23.0012	4	5	+	0.0585363	4.35398	9.08507	0.999845	31.187	54.199	294	C	___1	0.0214	54.199	757.372	0.21543	2	2728	UID6261	Q8R0T2	294	Q8R0T2	Zinc finger protein 768	Znf768	IPR007087;IPR013087;IPR015880	Znf_C2H2;Znf_C2H2/integrase_DNA-bd;Znf_C2H2-like	zf-C2H2
12.4574	12.0041	14.6438	10.6637	13.3017	14.2979	17.6802	NaN	16.3729	15.5582	15.9585	NaN		4	+	0.00162475	3.49768	9.08181	1	58.133	69.216	247	C	___3	0.00657894	77.74	437.851	-0.60605	3	2676	UID21970	Q8K0W3	247	Q8K0W3	RING finger protein 208	Rnf208	IPR001841;IPR013083;IPR017907	Znf_RING;Znf_RING/FYVE/PHD;Znf_RING_CS
14.056	16.566	13.5971	11.9719	14.2329	16.8727	NaN	NaN	16.5051	20.0023	16.8472	18.4751	3	4	+	0.00883102	3.40799	9.04023	0.998929	94.259	88.176	113	C	___1	2.09e-06	96.379	885.121	0.01036	3	3397;3398	UID7713	Q9Z0E0;Q9Z0E0-2	113;96	Q9Z0E0;Q9Z0E0-2	Neurochondrin	Ncdn	IPR008709	Neurochondrin	Neurochondrin
13.5104	12.6573	14.122	10.5356	13.5592	12.4344	NaN	NaN	16.5592	16.7773	16.3751	15.2074		4	+	0.000636118	3.4266	9.03883	1	108.32	78.529	398	C	___3	0.000285708	108.32	773.267	0.23118	2	1426	UID19103	Q3UVW2;P22723-2;P22723	398;419;427	Q3UVW2	Gamma-aminobutyric acid receptor subunit gamma-2	Gabrg2;Gabrg2	IPR005437;IPR005439;IPR006028;IPR006029;IPR006201;IPR006202;IPR018000	GABAA_rcpt;GABBAg_rcpt;GABBAg2_rcpt;Neur_chan_lig-bd;Neur_channel;Neurotrans-gated_channel_TM;Neurotransmitter_ion_chnl_CS	Neur_chan_memb							4	o252-274i281-300o315-337i421-443o	TM	TM	Cytoplasmic
12.9152	15.7781	13.3859	11.5301	12.4018	16.0328	NaN	NaN	15.3032	18.9274	NaN	17.0307	2	3	+	0.0167619	3.41312	8.96974	0.951575	62.682	65.298	130	C	___1	0.000359	65.298	566.503	-0.24255	4	646	UID1391	Q3TT92;Q62188;E9PWE8	130;132;245	Q3TT92	Dihydropyrimidinase-related protein 3	Dpysl3;Dpysl3;Dpysl3	IPR006680;IPR011059;IPR011778	Amidohydro_1;Hydantoinase/dihydroPyrase;Metal-dep_hydrolase_composite	Amidohydro_1
12.5332	16.0722	14.2318	14.5	14.9146	16.2311	19.3781	14.4381	NaN	18.2751	NaN	18.2751	3	4	+	0.0162338	2.84445	8.91834	1	109.97	108.63	140	C	___1	4.91e-12	144.41	898.901	-0.70273	2	481	UID1045	D3Z289;Q8BXT1	140;142	D3Z289	Regulator of G-protein signaling 8	Rgs8;Rgs8	IPR000342;IPR016137;IPR024066	Regulat_G_prot_signal;Regulat_G_prot_signal_dom1;Regulat_G_prot_signal_superfam	RGS								i
13.6626	15.8989	16.4779	15.0454	14.6034	12.2953	19.183	14.9588	NaN	18.7807	NaN	18.1148	3	4	+	0.0107066	3.09541	8.91356	1	84.61	105.65	42	C	___1	7.6e-05	105.65	713.826	-0.44263	2	2928	UID6734	Q99JB8;B1AW95;B1AW92;B1AW94;B1AW93;B1AW91;A6PWR1	42;42;42;42;42;42;42	Q99JB8	Protein kinase C and casein kinase II substrate protein 3	Pacsin3;Pacsin3;Pacsin3;Pacsin3;Pacsin3;Pacsin3;Pacsin3	IPR001060;IPR001452	FCH_dom;SH3_domain	FCH
20.8011	18.2732	20.2957	17.5745	21.0511	18.9752	24.6315	20.0971	23.2044	22.4858	23.0713	22.1419	6	6	+	0.00212091	3.1102	8.88349	1	94.984	128.35	10	C	___1	0.000107279	128.91	494.766	0.25926	2	706	UID1509	E9PZW6;E9Q4Z9;E9Q6V0;Q91WD3;Q8BLQ7	10;10;75;10;10	E9PZW6	Cationic amino acid transporter 4	Slc7a4;Slc7a4;Slc7a4;Slc7a4;Slc7a4	IPR002293;IPR015606	AA/rel_permease1;Cat-AATrans								1	i44-63o	TM	TM
14.7109	14.0809	14.5376	11.9954	15.8205	13.5713	NaN	NaN	18.5948	17.1531	NaN	16.4449	3	3	+	0.00352984	3.27817	8.88206	1	34.2	44.193	116	C	___1	0.024	44.193	533.954	0.076478	3	3018	UID6893	Q9CR09	116	Q9CR09	Ubiquitin-fold modifier-conjugating enzyme 1	Ufc1	IPR014806;IPR016135	UBQ-conjugating_enzyme/RWD;Ufc1	UFC1	Glycyl thioester intermediate		potential false positive
14.5477	16.1671	13.2117	10.7768	16.4701	15.7779	NaN	NaN	18.0411	19.4428	18.48	17.3417	4	4	+	0.00554059	3.83452	8.88056	1	131.22	51.431	391	C	___1	4.63e-07	132.39	736.331	-0.4871	4	2157	UID5052	Q64332-2;Q64332	391;391	Q64332-2	Synapsin-2	Syn2	IPR001359;IPR013815;IPR013816;IPR016185;IPR019735;IPR019736;IPR020897;IPR020898	ATP_grasp_subdomain_1;ATP_grasp_subdomain_2;PreATP-grasp_dom;Synapsin;Synapsin_ATP-bd_dom;Synapsin_CS;Synapsin_P_site;Synapsin_pre-ATP-grasp_dom	Synapsin_C
16.0689	15.3956	14.6803	14.0384	16.0756	15.4438	18.4792	14.6221	17.9149	19.5921	18.4121	19.1958	6	6	+	0.00305584	2.75227	8.85241	1	250.26	108.36	276	C	___1	7.11e-75	269.05	853.908	0.014747	2	2992	UID6855	Q9CPV9	276	Q9CPV9	P2Y purinoceptor 12	P2ry12	IPR000276;IPR002286;IPR005394;IPR017452	GPCR_Rhodpsn;GPCR_Rhodpsn_7TM;P2Y12_purnocptor;purinergic_P2Y_rcpt	7tm_1							7	o30-52i65-87o102-124i145-167o197-219i240-262o289-308i	TM	TM	Extracellular
13.3328	15.9548	15.044	12.7686	15.4324	16.713	19.1056	14.6332	17.1616	19.7366	16.952	19.2417	5	6	+	0.00775432	2.93085	8.8507	1	204.81	77.137	880	C	___1	4.03e-40	221.34	1005.46	0.22528	2	1201	UID2644	O35375-2;O35375-3;O35375-4;O35375	880;885;897;902	O35375-2	Neuropilin-2	Nrp2	IPR000421;IPR000859;IPR000998;IPR008979;IPR008985;IPR014648;IPR022579;IPR027143	Coagulation_fac_5/8-C_type_dom;ConA-like_lec_gl_sf;CUB_dom;Galactose-bd-like;MAM_dom;Neuropilin;Neuropilin1_C;Neuropilin-2	DUF3481							1	o846-868i	TM	TM	Cytoplasmic
14.1251	14.0725	13.6929	10.5751	14.929	15.0655	NaN	NaN	17.0965	17.9835	16.9305	17.2526	4	4	+	0.00156206	3.57242	8.84744	1	85.67	47.603	491	C	___1	0.00258398	85.67	573.329	-0.030319	2	843	UID1886	E9QN92	491	E9QN92	Metalloreductase STEAP3	Steap3	IPR004455;IPR013130;IPR016040	Fe3_Rdtase_TM_dom;NAD(P)-bd_dom;NADP_OxRdtase_F420								5	o252-269i290-312o342-361i399-421o470-492i		TM
12.5067	14.8777	13.8959	11.302	13.4506	15.3401	18.3948	12.8664	NaN	17.0531	NaN	17.0659	2	4	+	0.0259671	2.78288	8.81817	1	155.4	159.5	544	C	___1	1.59e-18	160.76	992.452	1.1041	2	2921	UID6724	Q99J21	544	Q99J21	Mucolipin-1	Mcoln1	IPR013122	PKD1_2_channel								6	i70-92o299-321i348-370o385-407i428-450o495-517i	TM	TM
14.3519	12.3444	13.1026	11.7741	13.5891	12.7606	16.2168	NaN	NaN	16.6509	NaN	16.1981		3	+	0.00025202	3.36815	8.8171	1	42.338	47.729	111	C	___1	0.0128	47.729	1037.5	-1.4215	2	2531	UID5834	Q8BVP5	111	Q8BVP5	Casein kinase I isoform gamma-2	Csnk1g2	IPR000719;IPR008271;IPR011009;IPR017441;IPR022247	Casein_kinase-1_gamma_C;Kinase-like_dom;Prot_kinase_cat_dom;Protein_kinase_ATP_BS;Ser/Thr_kinase_AS	Pkinase
13.3192	15.6714	13.84	11.5968	15.725	15.7651	15.2397	NaN	18.0643	18.893	18.5374	17.6542	3	5	+	0.00346506	3.35814	8.75485	1	199.67	73.057	455	C	___1	6.23e-42	226.79	949.946	-0.069265	2	2337	UID5463	Q80TZ3;Q80TZ3-2;Q80TZ3-3	455;417;485	Q80TZ3	Putative tyrosine-protein phosphatase auxilin	Dnajc6	IPR001623;IPR008973;IPR014019;IPR014020	C2_Ca/lipid-bd_dom_CaLB;DnaJ_domain;Phosphatase_tensin-typ;Tensin_phosphatase_C2-dom
16.8075	14.6134	14.8531	11.2497	16.7465	15.1467	NaN	NaN	19.3537	18.4485	19.146	17.8371	4	4	+	0.003767	3.79351	8.68789	1	55.117	55.261	353	C	___1	0.0215698	64.121	437.903	0.11355	3	2787	UID6365	Q8VCY8-2	353	Q8VCY8-2	Lipid phosphate phosphatase-related protein type 2	Lppr2										6	i12-34o69-91i129-151o210-232i239-256o266-288i	TM	TM
14.8694	15.2266	14.8136	13.1869	16.1128	15.6231	17.3755	NaN	NaN	18.7707	18.0194	18.7277	6	4	+	0.000236884	3.25126	8.67535	1	56.322	63.462	52	C	___1	3.9e-05	63.462	1004.79	0.039186	3	3004	UID6875	Q9CQI6	52	Q9CQI6	Coactosin-like protein	Cotl1	IPR002108	Actin-bd_cofilin/tropomyosin	Cofilin_ADF
13.0231	14.8426	13.879	9.51173	14.3475	15.7344	NaN	NaN	NaN	18.3658	15.9462	17.2672	3	3	+	0.0168819	3.63668	8.6708	1	94.653	51.554	254	C	___1	1.97e-05	113.59	1163.56	-0.99154	2	2397	UID5605	Q8BFS6-2;Q8BFS6;Q8BFS6-5	254;268;128	Q8BFS6-2	Calcineurin-like phosphoesterase domain-containing protein 1	Cpped1	IPR004843	Metallo_PEstase_dom
11.2491	13.169	15.8301	13.4389	13.2301	12.9721	17.8932	13.3208	17.3999	NaN	NaN	NaN	2	3	+	0.0301491	2.88975	8.64915	0.971208	110.65	88.283	822	C	___1	2.31e-06	123.19	1113.95	0.37721	2	2345	UID5485	Q80UG2	822	Q80UG2	Plexin-A4	Plxna4	IPR001627;IPR002165;IPR002909;IPR003659;IPR008936;IPR013548;IPR013783;IPR014756;IPR015943;IPR016201	Ig_E-set;Ig-like_fold;IPT_TIG_rcpt;Plexin_cytoplasmic_RasGAP_dom;Plexin_repeat;Plexin-like;Plexin-like_fold;Rho_GTPase_activation_prot;Semaphorin/CD100_Ag;WD40/YVTN_repeat-like_dom	PSI							1	o1237-1259i	TM	TM	Extracellular
18.8818	18.2263	18.8185	14.8238	19.3534	19.1526	22.4669	17.322	21.672	22.2143	21.671	22.046	6	6	+	0.00835604	3.02263	8.61911	1	187.78	88.706	94	C	___1	7.51e-23	206.45	858.901	0.057716	2	470	UID1030	D3Z0R6;D3Z314;P49282-2;P49282;P49282-3;P49282-4	94;64;64;64;94;94	D3Z0R6	Natural resistance-associated macrophage protein 2	Slc11a2;Slc11a2;Slc11a2	IPR001046	NRAMP-like										TM	TM	Cytoplasmic
13.4737	16.5119	18.3293	13.3365	17.4856	18.0398	20.6649	NaN	17.089	21.1612	NaN	19.9189	5	4	+	0.0159851	3.51237	8.58728	1	51.53	48.597	56	C	___1	0.000116	68.676	735.081	-1.7312	4	2990	UID6851	Q9CPU4	56	Q9CPU4	Microsomal glutathione S-transferase 3	Mgst3	IPR001129;IPR023352	MAPEG-like_dom;Membr-assoc_MAPEG	MAPEG							4	o10-27i64-81o85-104i117-139o	TM	TM
16.0543	16.395	15.7623	12.489	13.9089	15.2429	NaN	NaN	NaN	19.3618	17.8733	17.865	3	3	+	0.00458421	3.3913	8.54653	1	38.938	50.188	269	C	___1	0.00185559	54.953	750.681	0.44722	3	3360	UID7629	Q9R1T4;Q9R1T4-2;Q9R1T4-3	269;269;269	Q9R1T4	Septin-6	2006-09-01	IPR000038;IPR016491;IPR027417	Cell_div_GTP-bd;P-loop_NTPase;Septin	Septin
13.2448	12.9984	13.4128	11.4065	13.4168	13.396	NaN	NaN	15.274	16.9149	15.4971	16.5167		4	+	0.000155319	3.07146	8.5446	1	50.649	55.899	380	C	___1	0.00484	62.088	573.92	-0.49478	3	2307	UID5397	Q7TNC8	380	Q7TNC8	Glycine receptor subunit alpha-2	Glra2	IPR006028;IPR006029;IPR006201;IPR006202;IPR008127;IPR008129;IPR018000	GABAA_rcpt;Glycine_rcpt_A;Glycine_rcpt_A2;Neur_chan_lig-bd;Neur_channel;Neurotrans-gated_channel_TM;Neurotransmitter_ion_chnl_CS	Neur_chan_memb							4	o256-278i285-304o319-341i424-441o	TM	TM	Cytoplasmic
15.5387	15.4993	14.143	11.3981	15.4454	15.7425	NaN	NaN	17.6155	18.7728	17.5462	18.53	4	4	+	0.00226582	3.48829	8.53566	1	92.467	78.616	342	C	___1	0.0128	92.467	863.36	0.17948	1	3108	UID7058	Q9D3D0	342	Q9D3D0	Alpha-tocopherol transfer protein-like	Ttpal	IPR001071;IPR001251;IPR011074	CRAL/TRIO_N_dom;CRAL-bd_toc_tran;CRAL-TRIO_dom
13.1491	13.6402	14.2668	11.09	12.7737	14.0161	NaN	NaN	16.5354	17.0047	16.5612	15.8663		4	+	0.000316852	3.33592	8.53277	1	47.223	61.444	115	C	___2	0.000285062	100.11	849.425	0.092365	2	2405	UID13526	Q8BFZ2-2;Q8BFZ2	115;115	Q8BFZ2-2	Lipid phosphate phosphatase-related protein type 1	Lppr1	IPR000326;IPR016118	P_Acid_Pase/Cl_peroxidase_N;P_Acid_Pase_2/haloperoxidase								4	i13-35o66-88i200-217o227-249i	TM	TM
13.0379	16.4457	13.5824	11.4313	13.1469	14.3094	NaN	NaN	17.6262	18.3655	17.4374	16.4484	1	4	+	0.00146387	3.81044	8.52001	1	56.961	63.453	132	C	___1	1.91e-07	63.453	1333.34	0.34719	3	1109	UID2442	H3BK96;H3BLL4;P61979;P61979-2;D3YWG1	132;63;132;132;132	H3BK96	Heterogeneous nuclear ribonucleoprotein K	Hnrnpk;Hnrnpk;Hnrnpk;Gm7964	IPR004087;IPR004088;IPR012987	KH_dom;KH_dom_type_1;ROK_N
12.3717	13.0496	13.203	11.0685	13.1692	13.9773	NaN	NaN	16.0137	16.4364	15.8931	16.1322	1	4	+	0.00010104	3.3123	8.50752	1	107.72	43.696	597	C	___1	2.33e-05	120.33	1171.6	0.1198	2	2614	UID6022	Q8CDJ8	597	Q8CDJ8	Stonin-1	Ston1	IPR008968;IPR012320;IPR017110	Clathrin_mu_C;SHD;Stonin	Adap_comp_sub
14.862	13.2979	14.234	10.4433	13.4441	13.1389	NaN	NaN	16.1201	17.6484	15.9994	NaN		3	+	0.00531243	3.3526	8.48282	1	57.616	50.957	922	C	___3	0.00406051	67.685	1002.93	-0.73531	2	2183	UID20927	Q6EDY6-3;F7AI27	922;512	Q6EDY6-3	Leucine-rich repeat-containing protein 16A	Lrrc16a;Lrrc16a
15.4413	13.8021	18.4521	11.2865	15.7931	18.0575	21.2493	NaN	17.3501	20.3572	17.819	NaN	4	4	+	0.0221784	3.7218	8.47429	1	171.83	179.1	145	C	___1	3e-35	179.1	1080.04	0.32149	2	2752	UID6302	Q8R3P0;B0QZP3	145;145	Q8R3P0	Aspartoacylase	Aspa;Aspa	IPR007036;IPR016708	Aspartoacylase;Aste_AspA	AstE_AspA
13.8108	17.0662	18.8506	15.8195	13.4979	17.6447	21.7003	16.1468	NaN	19.8888	NaN	19.2452	4	4	+	0.0296847	3.13032	8.46677	0.999999	160.44	182.76	103	C	___1	2.14e-07	196.88	640.785	-1.7802	2	593;3067	UID1242	E0CZF6;E0CZ18;F8WHW3;E0CYE6;Q3TWL2;Q9CZX7	129;136;129;136;136;103	E0CZF6;Q9CZX7	Transmembrane protein 55B;Transmembrane protein 55A	Tmem55b;Tmem55b;Tmem55b;Tmem55b;Tmem55b;Tmem55a	IPR019178	Transmembrane_protein_55A/B	Tmemb_55A									TM	TM
20.0894	19.0443	20.1431	16.2373	20.4283	20.1002	24.1649	18.8434	22.7321	23.0509	21.8564	22.7467	6	6	+	0.00752184	2.89197	8.43478	1	144.92	173.19	242	C	___1	1.02e-14	199.4	703.818	-0.72271	2	2784	UID6356	Q8VCV1	242	Q8VCV1	Alpha/beta hydrolase domain-containing protein 17C	Abhd17c			Abhydrolase_5
16.0675	14.0135	16.3198	13.2672	16.1787	14.3766	19.6429	16.2294	17.6251	19.0524	17.6297	18.7857	6	6	+	0.000862817	3.12365	8.43141	0.999855	139.73	161.51	156	C	___1	6.33e-06	161.51	575.244	0.238	2	2754	UID6308	Q8R3S2-2;Q8R3S2	156;157	Q8R3S2-2	Tetraspanin-33	Tspan33	IPR000301;IPR008952;IPR018499	Tetraspanin;Tetraspanin/Peripherin;Tetraspanin_EC2	Tetraspannin							4	o25-47i54-76o96-118i233-255o	TM	TM	Extracellular
16.1157	15.4298	14.696	11.3236	17.2393	16.1476	17.634	13.3068	18.7758	19.9576	19.4263	19.4878	4	6	+	0.024813	2.93938	8.39766	0.991452	132.07	106.87	110	C	___1	1.16e-08	137.73	780.395	-1.0959	3	2546	UID5864	Q8BY89-2;Q8BY89	110;112	Q8BY89-2	Choline transporter-like protein 2	Slc44a2	IPR007603	Choline_transptr-like								10	i32-54o229-251i253-275o312-334i355-377o453-475i496-518o560-582i598-620o635-657i	TM	TM	Extracellular
17.2836	15.5498	15.9034	11.2136	17.6222	15.7388	18.6262	NaN	20.1598	19.3284	20.0065	18.5978	5	5	+	0.00324445	3.79184	8.37973	1	103.1	104.78	18	C	___1	1.14e-11	147.53	822.928	-0.58244	2	1103	UID2431	H3BJG8;H3BKA1;H3BKL5;Q921H8;H3BJZ9;Q8VCH0	18;123;123;123;123;123	H3BJG8	3-ketoacyl-CoA thiolase A, peroxisomal;3-ketoacyl-CoA thiolase B, peroxisomal	Acaa1a;Acaa1a;Acaa1a;Acaa1a;Acaa1a;Acaa1b	IPR002155;IPR016038;IPR016039;IPR020610;IPR020613;IPR020615;IPR020616;IPR020617	Thiolase;Thiolase_acyl_enz_int_AS;Thiolase_AS;Thiolase_C;Thiolase_CS;Thiolase_N;Thiolase-like;Thiolase-like_subgr	Thiolase_N	Acyl-thioester intermediate
14.2603	14.7644	16.9655	15.1683	17.2619	13.284	18.8718	18.5339	19.4722	NaN	NaN	NaN	4	3	+	0.00300316	3.67523	8.36374	1	46.737	93.162	123	C	___1	0.00326	93.162	409.713	-0.021464	2	1007	UID2236	G3UYK9;G3UZJ3;G3UXK0;G3UY34;Q8K0N0;Q8C8Z9;G3UZ87;O70585-2;G3UYM7;O70585	123;309;309;309;309;309;309;309;309;309	G3UYK9	Dystrobrevin beta	Dtnb;Dtnb;Dtnb;Dtnb;Dtnb;Dtnb;Dtnb;Dtnb;Dtnb	IPR000433;IPR011992;IPR015153;IPR015154;IPR017432	Distrobrevin;EF-hand_dom_typ1;EF-hand_dom_typ2;EF-hand-like_dom;Znf_ZZ
14.4653	15.8326	15.0181	11.2948	13.0703	14.7265	NaN	NaN	16.0689	18.3721	17.2864	18.1027	3	4	+	0.0032194	3.38959	8.36089	1	84.927	61.345	47	C	___1	2.9e-06	97.825	1331.11	-0.65188	2	2530	UID5833	Q8BVE3	47	Q8BVE3	V-type proton ATPase subunit H	Atp6v1h	IPR004908;IPR011987;IPR011989;IPR016024	ARM-like;ARM-type_fold;ATPase_V1-cplx_hsu;ATPase_V1-cplx_hsu_C	V-ATPase_H_N
15.8175	14.7089	16.6139	13.7117	15.2907	15.133	19.6844	14.896	18.7281	18.8479	17.6416	18.2279	6	6	+	0.00271762	2.7917	8.35196	1	192.91	159.67	6	C	___1	1.42e-54	212.55	967.929	0.8636	2	627	UID1336	E9PV59	6	E9PV59	Proline-rich protein 24	Prr24										1	i33-55o		TM
14.6436	15.1699	14.9783	11.7181	13.4085	15.6789	NaN	NaN	14.8953	19.1971	16.0016	17.5981	4	4	+	0.0178006	2.65681	8.32076	0.999943	84.011	78.228	134	C	___1	0.00013	98.804	668.659	-0.28178	3	1392	UID3180	P17426-2;P17426	134;134	P17426-2	AP-2 complex subunit alpha-1	Ap2a1	IPR002553;IPR003164;IPR008152;IPR009028;IPR011989;IPR013038;IPR013041;IPR015873;IPR016024;IPR017104	AP2_complex_asu;ARM-like;ARM-type_fold;Clathrin/coatomer_adapt-like_N;Clathrin_a/b/g-adaptin_app_Ig;Clathrin_a/coatomer_app_sub_C;Clathrin_a-adaptin_app_Ig-like;Clathrin_a-adaptin_app_sub_C;Coatomer/calthrin_app_sub_C;Coatomer/clathrin_app_Ig-like	Adaptin_N
16.1952	16.1165	13.9322	10.7639	15.6427	16.8068	NaN	NaN	NaN	19.4826	17.1333	18.9124	4	3	+	0.019677	3.59988	8.32023	1	69.196	42.663	411	C	___1	7.28e-07	90.762	994.478	-1.1192	3	1671	UID3859	P62631	411	P62631	Elongation factor 1-alpha 2	Eef1a2	IPR000795;IPR004160;IPR004161;IPR004539;IPR009000;IPR009001;IPR027417	EF_GTP-bd_dom;P-loop_NTPase;Transl_elong_EF1A/Init_IF2_C;Transl_elong_EF1A_euk/arc;Transl_elong_EFTu/EF1A_2;Transl_elong_EFTu/EF1A_C;Transl_elong_init/rib_B-barrel	GTP_EFTU_D3
13.0379	14.3746	14.6587	11.5768	13.384	15.6201	NaN	NaN	16.7211	18.5971	16.2381	16.2921	2	4	+	0.00276443	3.18675	8.30231	1	70.25	90.689	137	C	___1	0.000301	90.689	666.321	-0.27219	3	1538	UID3547	P47708	137	P47708	Rabphilin-3A	Rph3a	IPR000008;IPR001565;IPR003315;IPR008973;IPR010911;IPR011011;IPR013083;IPR017455;IPR018029;IPR020477	C2_Ca/lipid-bd_dom_CaLB;C2_Ca-dep;C2_dom;C2_membr_targeting;Rab-bd_domain;Rabphilin3A_effector_Zn-bd;Synaptotagmin;Znf_FYVE_PHD;Znf_FYVE-rel;Znf_RING/FYVE/PHD	FYVE_2
12.0333	14.6582	16.4825	12.8973	13.1436	15.2339	18.5938	NaN	NaN	17.8439	NaN	16.6445	3	3	+	0.00569777	3.61927	8.29447	1	43.864	41.386	446	C	___1	0.0091907	60.949	491.259	0.14081	4	2640	UID6083	Q8CI94	446	Q8CI94	Glycogen phosphorylase, brain form	Pygb	IPR000811;IPR011833	Glycg_phsphrylas;Glyco_trans_35	Phosphorylase
12.6008	13.205	15.1432	10.7811	12.5599	12.7067	NaN	NaN	15.9555	16.6715	16.6967	NaN		3	+	0.00194226	3.60845	8.26679	0.997935	79.771	81.696	91	C	___1	5.68e-06	81.696	1436.6	-0.20549	2	3310	UID7521	Q9QXY7	91	Q9QXY7	Membrane transport protein XK	Xk	IPR018629	Transport_prot_XK	XK-related							9	i7-26o36-58i139-161o171-190i211-230o235-257i278-300o315-337i350-372o	TM	TM	Extracellular
18.5804	16.4759	16.8976	12.6771	19.1688	17.3978	20.8322	14.1877	21.672	21.1358	21.2529	20.2925	6	6	+	0.0345234	3.02925	8.23566	1	93.993	98.407	169	C	___1	9.45e-05	105.25	552.578	0.042029	3	1626	UID3765	P59268	169	P59268	Palmitoyltransferase ZDHHC9	Zdhhc9	IPR001594	Znf_DHHC_palmitoyltrfase	zf-DHHC	S-palmitoyl cysteine intermediate						4	i36-55o59-81i184-206o230-252i	TM	TM	Cytoplasmic
12.204	17.4007	19.4527	16.2518	14.2388	17.8369	22.0694	18.0237	NaN	20.1509	NaN	19.759	4	4	+	0.0177502	3.76993	8.21533	1	80.36	115.29	139	C	___1	1.57e-05	147.28	520.235	-0.12631	2	3177	UID7192	Q9DC51	139	Q9DC51	Guanine nucleotide-binding protein G(k) subunit alpha	Gnai3	IPR001019;IPR001408;IPR011025;IPR027417	Gprotein_alpha_I;Gprotein_alpha_su;GproteinA_insert;P-loop_NTPase	G-alpha
12.3954	16.706	14.4853	11.2594	12.422	13.3304	NaN	NaN	15.9032	18.8165	16.7097	NaN	1	3	+	0.0117696	3.71005	8.21183	1	54.298	52.96	287	C	___1	5.16e-05	65.795	1166.89	0.66155	3	1399	UID3203	P18872;F6WC15	287;55	P18872	Guanine nucleotide-binding protein G(o) subunit alpha	Gnao1;Gnao1	IPR001019;IPR001408;IPR011025;IPR027417	Gprotein_alpha_I;Gprotein_alpha_su;GproteinA_insert;P-loop_NTPase	G-alpha
12.8037	13.6745	14.4432	10.4376	11.1511	13.6035	NaN	NaN	16.3222	16.3154	16.7132	15.5935		4	+	0.00127791	3.55047	8.19944	0.888166	56.614	45.735	529	C	___1	2.63e-05	63.376	1363.12	0.44646	2	1552	UID3589	P48379-2;P48379	529;554	P48379-2	DNA-binding protein RFX2	Rfx2	IPR003150;IPR007668;IPR011991	DNA-bd_RFX;RFX1_trans_act;WHTH_DNA-bd_dom
22.3588	21.5806	21.896	18.9202	22.5161	22.0623	25.9915	21.6656	24.7055	25.1295	24.5717	24.8648	6	6	+	0.00235715	2.93243	8.14019	1	192.86	195.72	210	C	___1	1.88e-36	255.39	717.324	0.44915	2	2298	UID5379	Q7M759	210	Q7M759	Alpha/beta hydrolase domain-containing protein 17B	Abhd17b			Abhydrolase_5
17.8169	17.6906	14.1584	11.2779	18.687	18.4113	18.4934	15.5993	21.1984	21.4316	21.0844	21.0415	4	6	+	0.0241471	3.46775	8.13325	1	213.83	49.595	206	C	___1	5.13e-41	233.28	627.65	-0.010788	3	2201	UID5154	Q6NVG1	206	Q6NVG1	Lysophospholipid acyltransferase LPCAT4	Lpcat4	IPR002123	Plipid/glycerol_acylTrfase	Acyltransferase							1	i40-62o	TM	TM
13.572	15.5008	13.8648	12.2705	12.0526	16.1541	NaN	NaN	15.2962	19.0088	15.567	17.7703	5	4	+	0.012996	3.00811	8.09737	1	72.316	82.859	134	C	___1	0.000332	82.859	950.98	-0.86874	2	1393	UID3189	P17427	134	P17427	AP-2 complex subunit alpha-2	Ap2a2	IPR002553;IPR003164;IPR008152;IPR009028;IPR011989;IPR013038;IPR013041;IPR015873;IPR016024;IPR017104	AP2_complex_asu;ARM-like;ARM-type_fold;Clathrin/coatomer_adapt-like_N;Clathrin_a/b/g-adaptin_app_Ig;Clathrin_a/coatomer_app_sub_C;Clathrin_a-adaptin_app_Ig-like;Clathrin_a-adaptin_app_sub_C;Coatomer/calthrin_app_sub_C;Coatomer/clathrin_app_Ig-like	Adaptin_N
13.7105	13.7466	14.6825	10.7859	13.1868	12.6002	14.9589	12.4691	17.4277	17.3272	16.8613	16.1859		6	+	0.00784386	2.75293	8.08359	1	58.333	44.391	20	C	___3	0.00324807	68.576	1021.43	0.4253	2	302	UID16504	B7ZNY8;Q5Y5T3	20;20	B7ZNY8	Probable palmitoyltransferase ZDHHC23	Zdhhc23;Zdhhc23	IPR001594	Znf_DHHC_palmitoyltrfase								6	i82-99o103-125i132-151o161-180i291-313o336-358i	TM	TM
18.6999	15.848	18.0689	13.9897	18.6909	15.8812	22.0921	17.0729	21.0196	19.2654	21.0409	19.2709	6	6	+	0.00810764	3.0972	8.06203	1	152.02	160.72	35	C	___1	2.17e-14	189.17	690.822	-0.57024	2	1995	UID4624	Q5DTT2-2	35	Q5DTT2-2	PH and SEC7 domain-containing protein 1	Psd
16.2273	18.4392	20.4688	16.0132	16.518	18.7624	23.2152	19.5468	18.2694	21.9065	17.6628	22.2711	6	6	+	0.021692	2.74048	8.0466	1	152.18	151.66	140	C	___1	9.62e-15	166.62	696.33	0.37022	2	1262	UID2785	O70443	140	O70443	Guanine nucleotide-binding protein G(z) subunit alpha	Gnaz	IPR001019;IPR001408;IPR011025;IPR027417	Gprotein_alpha_I;Gprotein_alpha_su;GproteinA_insert;P-loop_NTPase	G-alpha
18.3796	16.6297	13.4319	10.9638	18.4627	17.2213	NaN	NaN	20.748	19.957	20.2871	20.0822	4	4	+	0.0105409	4.42041	7.99591	1	246.57	113.52	87	C	___1	2.48e-62	266.77	750.823	-0.31314	2	3045	UID6934	Q9CXL1	87	Q9CXL1	Transmembrane protein 50A	Tmem50a	IPR007919	UPF0220	UPF0220							4	i21-40o55-74i95-117o127-149i	TM	TM
16.2429	14.8379	16.6618	14.3485	16.5552	15.1073	20.3969	16.9821	18.4104	18.5843	18.5021	18.0361	6	6	+	0.000402667	2.85972	7.96632	1	119.85	143.58	19	C	___1	8.3e-10	143.58	682.314	0.27472	2	2209	UID5166	Q9WVL6;Q6P1H4	19;19	Q9WVL6	Exostosin-like 3	Extl3;Extl3	IPR004263;IPR015338	Exostosin;HexNAc_Trfase_a								1	i29-51o	TM	TM	Cytoplasmic
13.0229	13.1208	13.3607	10.7569	13.6555	13.5242	16.7622	13.2035	16.447	16.6383	15.8225	15.8991		6	+	0.00101127	2.8886	7.95702	1	113.07	95.205	323	C	___3	6.32e-05	119.51	950.387	-0.17524	2	1213	UID18483	O35604	323	O35604	Niemann-Pick C1 protein	Npc1	IPR000731;IPR003392;IPR004765	NP_C_type;Patched;SSD								12	o269-291i353-375o621-643i656-678o683-705i726-748o763-785i1077-1094o1098-1117i1124-1146o1193-1215i1228-1250o	TM	TM	Cytoplasmic
11.8467	16.7873	21.3284	15.7594	13.8211	17.8453	23.9349	16.4238	NaN	21.4906	18.6006	19.5545	4	5	+	0.038	3.76951	7.94868	1	187.23	129.46	482	C	___1	6.62e-26	190.8	1094.98	0.073832	2	1328	UID2990	P07901	482	P07901	Heat shock protein HSP 90-alpha	Hsp90aa1	IPR001404;IPR003594;IPR019805;IPR020568;IPR020575	HATPase_ATP-bd;Heat_shock_protein_90_CS;Hsp90;Hsp90_N;Ribosomal_S5_D2-typ_fold	HSP90
15.531	15.9152	14.7269	11.7514	15.6145	16.4511	18.2251	NaN	17.0098	19.6341	16.66	18.9132	5	5	+	0.00406737	3.09009	7.94055	1	77.954	95.429	759	C	___1	7.97e-06	113.05	1088.02	0.082621	2	2195	UID5139	Q6NS52-2;Q6NS52	759;766	Q6NS52-2	Diacylglycerol kinase beta	Dgkb	IPR000756;IPR001206;IPR002048;IPR002219;IPR011992;IPR018247	Diacylglycerol_kin_accessory;Diacylglycerol_kinase_cat_dom;EF_Hand_1_Ca_BS;EF_hand_dom;EF-hand-like_dom;Prot_Kinase_C-like_PE/DAG-bd
18.1616	16.8207	20.6212	11.4992	18.6745	17.3257	22.0628	NaN	22.0361	21.444	21.738	21.0194	5	5	+	0.00547341	4.47624	7.89647	1	38.315	58.23	140	C	___1	0.0201	64.42	432.707	0.24312	2	2751	UID6301	Q8R3N6	140	Q8R3N6	THO complex subunit 1	Thoc1	IPR000488;IPR011029;IPR021861	Death_domain;DEATH-like_dom;THO_THOC1	efThoc1
13.1412	13.7491	14.8051	11.14	12.6288	14.6089	18.0237	NaN	NaN	15.3903	NaN	14.6118		3	+	0.0200652	2.66308	7.86921	1	163.15	140.96	86	C	___1	7.06e-26	169.58	1064.48	-0.62205	2	875	UID1956	F6QP10;Q91WC9	86;168	F6QP10	Sn1-specific diacylglycerol lipase beta	Daglb;Daglb	IPR002921	Lipase_3								2	o15-37i49-71o	TM	TM	Cytoplasmic
19.3596	17.2793	14.2246	10.8939	18.9568	17.3932	NaN	NaN	21.6794	19.1753	21.8558	18.1908	4	4	+	0.0316875	3.87409	7.86796	1	127.79	80.314	95	C	___1	2.6e-16	159.1	788.727	0.16175	3	1065	UID2355	Q9D8B4;G5E814	95;97	Q9D8B4	NADH dehydrogenase [ubiquinone] 1 alpha subcomplex subunit 11	Ndufa11;Ndufa11	IPR003397	Tim17/Tim22/Tim23/PMP24	Tim17									TM	TM
13.2017	16.1335	17.6557	13.2689	13.5983	16.0122	19.8052	NaN	NaN	18.5717	NaN	17.4057	4	3	+	0.0100718	3.61582	7.86564	1	123.81	156.96	182	C	___1	5.07e-13	156.96	912.902	-1.0561	2	3356	UID7621	Q9R1P4	182	Q9R1P4	Proteasome subunit alpha type-1	Psma1	IPR000426;IPR001353;IPR023332	Proteasome_asu_N;Proteasome_sua/b;Proteasome_suA-type	Proteasome
12.7589	13.0606	14.3593	10.5679	13.3322	12.4405	NaN	NaN	15.6204	16.7486	15.6389	NaN		3	+	0.0022358	3.2494	7.85088	1	61.483	54.167	166	C	___1	2.18e-05	63.291	1105.23	0.8938	3	2604	UID6007	Q8CAK1	166	Q8CAK1	Putative transferase CAF17 homolog, mitochondrial	Iba57	IPR006222;IPR013977;IPR017703	GCV_T_C;GCV_T_N;YgfZ/GcvT_CS	GCV_T
14.0005	15.1606	13.4025	11.5855	12.7265	15.287	18.1201	NaN	NaN	17.345	15.1619	16.6773	2	4	+	0.00377885	3.13231	7.82286	1	50.53	44.132	382	C	___1	0.00735431	55.66	637.672	0.14574	3	2772	UID6337	Q8VC30	382	Q8VC30	Bifunctional ATP-dependent dihydroxyacetone kinase/FAD-AMP lyase (cyclizing);ATP-dependent dihydroxyacetone kinase;FAD-AMP lyase (cyclizing)	Dak	IPR004006;IPR004007;IPR012734	Dak1;Dak2;DhaK_ATP
12.7353	13.117	14.6712	11.991	13.8625	13.3236	NaN	NaN	16.2525	17.0921	NaN	15.8663	1	3	+	0.000628734	3.1202	7.81637	0.999998	71.697	77.53	1449	C	___1	7.13e-06	77.53	821.095	0.1506	3	110	UID243	A2AN08-3;A2AN08;A2AN08-5;F6SSP6	1449;1449;1449;161	A2AN08-3	E3 ubiquitin-protein ligase UBR4	Ubr4;Ubr4	IPR003126;IPR025704	E3_Ub_ligase_UBR4;Znf_N-recognin										TM	TM
13.2309	13.3715	14.9262	11.4852	14.0601	13.692	17.7077	12.2464	15.7528	17.8068	15.4514	16.7751	1	6	+	0.0133571	2.49572	7.81267	1	107.78	127.03	241	C	___1	6.62e-07	127.03	817.377	0.36704	2	2038	UID4733	Q5U458;E9Q8B3	241;200	Q5U458	DnaJ homolog subfamily C member 11	Dnajc11;Dnajc11	IPR001623;IPR018253;IPR024586	DnaJ_domain;DnaJ_domain_CS;DnaJ-like_C11_C
12.8483	20.441	22.4551	19.535	13.0212	20.6526	24.5804	20.9851	NaN	23.65	NaN	23.1967	4	4	+	0.0276158	4.94418	7.80536	1	155.55	215.72	157	C	___1	6.06e-11	215.72	585.285	0.36148	2	1639	UID3796	P60766-1	157	P60766-1	Cell division control protein 42 homolog	Cdc42
12.1572	12.3752	14.6816	10.8647	11.7766	13.7869	16.7622	13.2035	16.447	16.6383	15.8225	15.8991		6	+	0.0011382	3.1884	7.74244	1	113.07	95.205	324	C	___3	6.32e-05	119.51	950.387	-0.17524	2	1213	UID18484	O35604	324	O35604	Niemann-Pick C1 protein	Npc1	IPR000731;IPR003392;IPR004765	NP_C_type;Patched;SSD								12	o269-291i353-375o621-643i656-678o683-705i726-748o763-785i1077-1094o1098-1117i1124-1146o1193-1215i1228-1250o	TM	TM	Cytoplasmic
16.256	20.7114	19.2852	18.453	18.5183	19.6663	23.6474	17.3013	21.2147	23.0371	21.2937	21.944	6	6	+	0.0199896	2.59133	7.73593	1	188.07	85.7	29	C	___1	1.54e-66	198.14	906.442	0.085355	3	1385	UID3155	P16330-2;P16330	29;49	P16330-2	2',3'-cyclic-nucleotide 3'-phosphodiesterase	Cnp	IPR008431;IPR009097;IPR027417	CNPase;P-loop_NTPase;RNA_ligase/cNuc_Pdiesterase
13.6659	13.5826	13.8511	11.8374	13.3182	13.0251	NaN	NaN	15.6229	16.4738	15.6586	16.9564		4	+	9.12592e-05	2.96454	7.71966	1	108.32	78.529	397	C	___3	0.000285708	108.32	773.267	0.23118	2	1426	UID19102	Q3UVW2;P22723-2;P22723	397;418;426	Q3UVW2	Gamma-aminobutyric acid receptor subunit gamma-2	Gabrg2;Gabrg2	IPR005437;IPR005439;IPR006028;IPR006029;IPR006201;IPR006202;IPR018000	GABAA_rcpt;GABBAg_rcpt;GABBAg2_rcpt;Neur_chan_lig-bd;Neur_channel;Neurotrans-gated_channel_TM;Neurotransmitter_ion_chnl_CS	Neur_chan_memb							4	o252-274i281-300o315-337i421-443o	TM	TM	Cytoplasmic
15.3185	13.9287	16.4465	11.3175	14.959	13.6631	18.3115	NaN	17.8947	NaN	17.3872	NaN	3	3	+	0.00598979	3.59225	7.6674	1	59.57	60.968	24	C	___1	0.00158138	69.261	621.968	-0.71832	3	3352	UID7613	Q9R111	24	Q9R111	Guanine deaminase	Gda	IPR006680;IPR014311	Amidohydro_1;Guanine_deaminase
16.2031	17.5154	12.5396	10.863	16.9039	18.3891	NaN	NaN	18.9604	20.7716	19.1908	19.7181	4	4	+	0.013114	4.25787	7.65964	1	102.3	70.114	110	C	___1	2.99e-07	130.01	1112.54	-0.045506	2	1162	UID2550	O08599;O08599-2	110;110	O08599	Syntaxin-binding protein 1	Stxbp1	IPR001619;IPR027482	Sec1-like;Sec-1-like_dom2	Sec1
18.9033	18.7588	20.769	17.3967	18.8778	18.7616	23.9335	18.8853	21.1766	22.4844	21.1785	21.024	6	6	+	0.00552419	2.53585	7.65807	0.999942	245.88	238.07	194	C	___1	2.64e-61	264.61	755.842	-0.0099329	2	1215	UID2678	O35633-2;O35633	194;194	O35633-2	Vesicular inhibitory amino acid transporter	Slc32a1	IPR013057	AA_transpt_TM	Aa_trans							10	o139-161i206-228o243-260i267-286o306-328i341-363o378-400i432-451o456-478i490-512o	TM	TM	Lumenal| vesicle
12.7342	15.3932	15.5341	11.9866	15.8016	14.7506	18.2015	NaN	17.1555	18.3528	NaN	17.295	4	4	+	0.00211159	3.38448	7.60336	0.999862	72.064	74.793	1370	C	___1	2.61e-05	84.03	812.73	-0.54017	3	2585	UID5955	Q8C547	1370	Q8C547	HEAT repeat-containing protein 5B	Heatr5b	IPR011989;IPR016024	ARM-like;ARM-type_fold
20.7739	19.6122	20.6924	17.4478	20.6679	20.1842	25.0296	21.1281	22.3197	22.3292	22.1118	21.959	6	6	+	0.0031793	2.58317	7.59804	1	124.31	110.38	3	C	___1	6.37e-05	179.42	641.801	-1.4497	2	784	UID1725	E9Q6L9	3	E9Q6L9	Leucine-rich repeat-containing protein 7	Lrrc7;Lrrc7	IPR001478;IPR001611;IPR025875	Leu-rich_rpt;Leu-rich_rpt_4;PDZ
15.1083	17.0626	14.6345	11.211	15.2655	13.535	17.8966	NaN	17.3627	19.0444	NaN	NaN	4	3	+	0.0102237	3.63175	7.58723	1	38.432	65.765	280	C	___1	8.81e-05	65.765	821.718	1.223	3	718;1242	UID1536	E9Q1G8;E9Q9F5;O55131	280;280;279	E9Q1G8;O55131	Septin-7	Sept7;Sept7;Sept7	IPR000038;IPR008115;IPR016491;IPR027417	Cell_div_GTP-bd;P-loop_NTPase;Septin;Septin7	Septin
13.5265	14.2401	13.2148	11.597	14.6641	13.2988	17.5285	15.0137	NaN	16.1423	NaN	16.7356		4	+	0.0013312	2.93147	7.5869	1	83.134	96.371	206	C	___1	0.000248698	96.371	706.858	-0.06694	2	3209	UID7283	Q9EQT3	206	Q9EQT3	Rho-related GTP-binding protein RhoU	Rhou	IPR001806;IPR003578;IPR005225;IPR027417	P-loop_NTPase;Small_GTPase;Small_GTPase_Rho;Small_GTP-bd_dom	Ras
14.3945	13.4276	13.449	12.2084	13.1268	13.4559	17.6097	13.3422	15.9494	16.8912	15.0752	16.4453	1	6	+	0.00194075	2.5418	7.55961	1	59.242	70.942	352	C	___1	0.00409363	78.342	570.762	-0.081034	2	274	UID629	F8VQM1;B2RPY5;B2RPY5-3;B2RPY5-2	352;355;368;371	F8VQM1	G-protein coupled receptor 161	Gpr161;Gpr161	IPR000276;IPR017452	GPCR_Rhodpsn;GPCR_Rhodpsn_7TM								7	o44-66i78-100o115-136i157-179o203-225i281-303o318-340i	TM	TM	Cytoplasmic
13.1161	13.677	17.5069	11.2796	15.8805	13.9113	19.6653	NaN	16.8544	NaN	16.9648	NaN	2	3	+	0.0203154	3.5996	7.52577	1	60.123	48.115	837	C	___1	0.00379588	73.36	695.798	0.54753	2	348	UID788	D3YU23;D3Z6J2;D3YWR3;D3Z4V0;D3YWB1;D3Z6H9;D3Z3X6;Q80TS3-2;D3Z6H7;D3Z634;D3Z593;D3Z3G4;Q80TS3-5;D3YTW7;Q80TS3;Q80TS3-3;D3YVT9;D3Z4S7;D3Z5M6;K3W4M8;F6WMY5;Q80TS3-4	837;837;837;837;837;905;905;905;905;837;837;837;905;905;905;905;905;905;905;905;250;666	D3YU23	Latrophilin-3	Lphn3;Lphn3;Lphn3;Lphn3;Lphn3;Lphn3;Lphn3;Lphn3;Lphn3;Lphn3;Lphn3;Lphn3;Lphn3;Lphn3;Lphn3;Lphn3;Lphn3;Lphn3	IPR000203;IPR000832;IPR000922;IPR001879;IPR003112;IPR003334;IPR003924;IPR015630;IPR017981;IPR017983;IPR022624	DUF3497;GPCR_2_extracellular_dom;GPCR_2_latrophilin;GPCR_2_latrophilin_rcpt_C;GPCR_2_latrophilin3;GPCR_2_secretin-like;GPCR_2_secretin-like_CS;GPCR_2-like;GPS_dom;Lectin_gal-bd_dom;Olfac-like	GPS							7	o880-902i915-932o947-969i982-1001o1021-1043i1063-1085o1095-1117i		TM	Extracellular
13.3651	14.8442	13.5739	10.5939	16.1709	14.7551	NaN	NaN	17.5522	18.1411	16.9334	17.376	3	4	+	0.00324649	3.61682	7.50828	1	113.85	121.14	94	C	___1	5.12e-07	121.14	953.413	0.411	3	2527	UID5826	Q8BUM6	94	Q8BUM6	Protein FAM163B	Fam163b			FAM163							1	o5-27i	TM	TM
17.18	16.7953	13.0529	11.051	17.426	17.4098	NaN	NaN	19.471	20.1328	19.3488	19.1216	4	4	+	0.0105939	4.03272	7.49787	1	57.432	60.641	122	C	___1	0.00290397	84.479	568.792	-0.49124	2	3081	UID7007	Q9D0N8	122	Q9D0N8	Transmembrane protein 88	Tmem88										2	i44-66o86-108i	TM	TM
16.9324	14.3874	14.2314	11.3416	15.0346	14.458	18.269	NaN	18.5827	18.2777	17.8922	16.994	4	5	+	0.0010804	3.60555	7.48691	1	48.476	63.639	62	C	___1	0.000164	63.639	812.042	0.11664	3	2415	UID5635	Q8BGA2;D3Z698	62;62	Q8BGA2	Lipoma HMGIC fusion partner-like 2 protein	Lhfpl2;Lhfpl2	IPR019372	Lipome_HGMIC_fus_partner-like	L_HGMIC_fpl							4	i13-35o92-114i127-149o175-197i	TM	TM
12.9671	13.0726	14.3367	11.3027	12.706	13.441	16.7622	13.2035	16.447	16.6383	15.8225	15.8991		6	+	0.000955804	2.82442	7.47706	1	113.07	119.51	334	C	___3	6.32e-05	119.51	921.876	-0.0066471	2	1213	UID18485	O35604	334	O35604	Niemann-Pick C1 protein	Npc1	IPR000731;IPR003392;IPR004765	NP_C_type;Patched;SSD								12	o269-291i353-375o621-643i656-678o683-705i726-748o763-785i1077-1094o1098-1117i1124-1146o1193-1215i1228-1250o	TM	TM	Cytoplasmic
13.2078	13.8188	14.0817	11.7732	14.1746	13.7083	14.9589	12.4691	17.4277	17.3272	16.8613	16.1859		6	+	0.00917765	2.41095	7.46303	1	58.333	44.391	19	C	___3	0.00324807	68.576	1021.43	0.4253	2	302	UID16503	B7ZNY8;Q5Y5T3	19;19	B7ZNY8	Probable palmitoyltransferase ZDHHC23	Zdhhc23;Zdhhc23	IPR001594	Znf_DHHC_palmitoyltrfase								6	i82-99o103-125i132-151o161-180i291-313o336-358i	TM	TM
14.8702	14.8153	13.624	11.6555	16.8837	14.3916	NaN	NaN	17.3306	17.8559	18.9912	17.193	4	4	+	0.00293426	3.46929	7.41546	1	48.721	58.172	875	C	___1	0.00293	66.267	533.938	0.80749	3	1244	UID2748	O55143;O55143-2;J3KMM5	875;875;875	O55143	Sarcoplasmic/endoplasmic reticulum calcium ATPase 2	Atp2a2;Atp2a2	IPR001757;IPR004014;IPR005782;IPR006068;IPR008250;IPR018303;IPR023214;IPR023298;IPR023299	ATPase_P-typ_cation-transptr_C;ATPase_P-typ_cation-transptr_N;ATPase_P-typ_Ca-transp_IIA;ATPase_P-typ_cyto_domN;ATPase_P-typ_P_site;ATPase_P-typ_TM_dom;ATPase_P-typ_transduc_dom_A;Cation_transp_P_typ_ATPase;HAD-like_dom	Cation_ATPase_C							8	i60-79o84-106i260-279o299-321i759-781o836-858i930-952o1015-1032i	TM	TM	Lumenal
13.3355	14.6454	15.2549	12.7934	16.9245	14.4615	16.0877	NaN	19.0203	17.7601	18.4812	17.7833	4	5	+	0.00136535	3.25732	7.41044	1	76.319	44.511	400	C	___1	0.0002666	91.307	545.618	-0.21395	3	2100	UID4917	Q61543;F8WHM5	400;389	Q61543	Golgi apparatus protein 1	Glg1;Glg1	IPR001893;IPR017873	Cys-rich_GLG1_repeat;Cys-rich_GLG1_repeat_euk	Cys_rich_FGFR							1	o1142-1164i	TM	TM	Extracellular
13.0754	13.7236	14.2168	12.2803	15.2621	13.8797	NaN	NaN	16.7068	17.1292	17.0182	16.7401	3	4	+	0.000156042	3.15893	7.34785	1	102.63	110.1	3151	C	___1	6.3e-07	110.1	852.079	-0.71452	3	639	UID1355	E9QAH1;E9PVZ8	3151;3192	E9QAH1	Golgb1 protein	Golgb1;Golgb1	IPR026202	GOLGB1								1	o3174-3196i		TM
19.1672	14.4413	16.9251	14.0516	17.9845	15.501	19.8229	16.0007	20.9947	20.4915	21.0764	19.936	6	6	+	0.00692667	3.37525	7.34429	1	116.6	107.97	195	C	___1	8.01e-07	136.81	617.272	-0.3563	2	2552	UID5890	Q8BYK4	195	Q8BYK4	Retinol dehydrogenase 12	Rdh12	IPR002198;IPR002347;IPR016040	DH_sc/Rdtase_SDR;Glc/ribitol_DH;NAD(P)-bd_dom	adh_short							1	i2-19o		TM
15.9862	14.458	15.4493	13.4522	17.0578	15.5403	19.2197	14.8874	18.7476	18.8608	18.2917	18.9913	6	6	+	0.00346462	2.84245	7.32651	1	84.615	83.647	52	C	___1	0.0178644	84.615	555.792	0.42833	2	857	UID1917	Q8VHK5;E9QP87	52;58	Q8VHK5	Membrane protein MLC1	Mlc1;Mlc1										7	i57-79o119-141i148-170o203-225i234-256o266-288i308-330o	TM	TM
13.7493	15.2803	13.761	11.3786	12.6652	15.1928	NaN	NaN	NaN	17.4525	16.466	17.1618	2	3	+	0.00397948	3.35557	7.30341	1	59.259	67.879	719	C	___1	0.00138565	80.318	457.887	-1.7002	3	2276	UID5310	Q6ZQ18-2;Q6ZQ18	719;763	Q6ZQ18-2	Protein EFR3 homolog B	Efr3b	IPR011989;IPR016024	ARM-like;ARM-type_fold
12.5357	13.4023	15.3185	11.5685	13.0269	16.1684	16.694	NaN	17.6065	17.7823	NaN	17.2724	2	4	+	0.00186881	3.66875	7.24788	1	40.689	49.066	140	C	___1	0.00880808	49.066	704.354	0.12896	3	2117	UID4966	Q61699;Q61699-2;D3Z3I9	140;140;47	Q61699	Heat shock protein 105 kDa	Hsph1;Hsph1	IPR013126;IPR018181	Heat_shock_70_CS;Hsp_70_fam	HSP70
20.7091	17.8838	19.9419	18.8865	20.9749	18.1838	23.9017	22.2979	23.0088	21.2869	22.9469	21.0254	6	6	+	0.000811541	2.98127	7.2412	1	55.619	57.55	245	C	___1	0.000281831	143.37	465.247	-0.71292	2	2803	UID6401	Q8VDZ4-2;Q8VDZ4	245;245	Q8VDZ4-2	Palmitoyltransferase ZDHHC5	Zdhhc5	IPR001594	Znf_DHHC_palmitoyltrfase								4	i13-35o45-67i149-171o186-208i	TM	TM	Cytoplasmic
12.6544	14.0616	14.1449	11.4061	14.4163	13.7239	NaN	NaN	16.2352	16.4296	17.2169	16.0384	2	4	+	0.000568596	3.07883	7.24055	1	81.037	94.82	108	C	___1	1.34e-06	132.32	680.874	0.27389	2	2919	UID6719	Q99246-3;Q99246-4;Q99246	108;130;108	Q99246-3	Voltage-dependent L-type calcium channel subunit alpha-1D	Cacna1d	IPR002077;IPR005446;IPR005452;IPR005821;IPR014873;IPR027359	Ion_trans_dom;K_channel_four-helix_dom;LVDCC_a1dsu;VDCC_a1su_IQ;VDCC_L_a1su;VDCCAlpha1								19	i130-149o164-186i199-218o272-294i351-373o383-405i519-541o561-583i650-672o726-748i882-904o924-946i953-972o1015-1037i1131-1153o1198-1220i1240-1259o1334-1353i1426-1448o	TM	TM	Cytoplasmic
13.9364	14.6518	13.0603	11.7642	13.2476	13.1535	NaN	NaN	NaN	16.69	15.575	16.7073	2	3	+	0.00096655	3.0218	7.23738	0.965043	49.129	43.476	37	C	___1	0.000254	54.15	1299.08	-0.4206	2	709	UID1514	E9Q0G1;Q9CQJ6	37;37	E9Q0G1	Density-regulated protein	Denr;Denr	IPR001950;IPR005873	Drp1;TIF_SUI1
17.1479	12.8742	18.5154	13.4774	12.3981	17.8581	21.554	14.7882	17.8312	20.2089	18.2679	19.5879	4	6	+	0.0238903	3.32783	7.23441	1	62.667	67.655	350	C	___1	1.09e-05	76.301	808.729	-0.1938	3	857	UID1918	Q8VHK5;E9QP87	350;356	Q8VHK5	Membrane protein MLC1	Mlc1;Mlc1										7	i57-79o119-141i148-170o203-225i234-256o266-288i308-330o	TM	TM
13.6503	15.2637	13.3686	11.2713	14.7554	15.0667	18.6885	13.9127	16.1207	17.5511	16.257	17.078	3	6	+	0.00658448	2.70533	7.21469	1	50.019	53.946	51	C	___1	0.00868982	62.287	722.352	1.4719	2	3345	UID7599	S4R1M8;Q9R0N3	51;117	S4R1M8	Synaptotagmin-11	Syt11	IPR000008;IPR001565;IPR008973;IPR018029	C2_Ca/lipid-bd_dom_CaLB;C2_Ca-dep;C2_membr_targeting;Synaptotagmin										TM	TM	Cytoplasmic
15.1761	15.7464	16.4981	12.8266	13.4048	16.1159	17.5647	NaN	16.7517	19.631	16.9936	18.6032	5	5	+	0.00318969	2.94752	7.21213	1	73.35	70.335	151	C	___1	5.09e-05	98.508	673.008	-0.86903	3	457	UID1005	E9Q7G1;D3YZZ5	151;151	E9Q7G1	Transmembrane emp24 domain-containing protein 7	Tmed7;Tmed7	IPR009038;IPR015718	GOLD;P24-related	EMP24_GP25L
20.9543	20.509	18.6182	15.7181	21.6833	21.4596	23.1294	19.061	23.7854	24.3179	23.8078	23.7344	6	6	+	0.0141009	3.1489	7.20646	1	216.74	118.05	167	C	___1	3.4e-82	246.32	1083.01	-0.058006	2	2300	UID5386	Q7TME0	167	Q7TME0	Lipid phosphate phosphatase-related protein type 4	Lppr4	IPR000326;IPR016118	P_Acid_Pase/Cl_peroxidase_N;P_Acid_Pase_2/haloperoxidase								5	i67-89o123-145i179-201o278-297i310-332o	TM	TM
19.0872	18.8656	21.3808	17.2955	18.9615	19.6494	24.0621	20.3415	21.9555	22.7564	21.932	21.8547	6	6	+	0.00125558	2.9437	7.1858	1	108.39	103.43	95	C	___1	3.2e-06	135.1	531.772	-0.70336	2	2001	UID4644	Q5GH67	95	Q5GH67	XK-related protein 4	Xkr4	IPR018629	Transport_prot_XK								10	i110-132o142-164i243-265o301-323i330-349o364-386i393-415o428-445i452-474o484-506i	TM	TM
13.6535	12.9978	14.0399	11.4534	14.5487	13.4157	NaN	NaN	16.6563	16.7733	15.8437	16.3718	4	4	+	0.000336825	3.05978	7.12056	1	55.218	56.036	897	C	___1	0.00103467	70.802	958.49	0.2939	2	824	UID1835	E9QKH8;O35927	897;898	E9QKH8	Catenin delta-2	Ctnnd2;Ctnnd2	IPR000225;IPR011989;IPR016024	Armadillo;ARM-like;ARM-type_fold
19.8049	20.3552	19.3255	16.5994	20.2608	20.6387	23.73	19.5517	22.1536	23.2441	22.3584	22.7926	6	6	+	0.00410212	2.80765	7.10306	1	141.21	138.19	109	C	___1	7.8e-21	159.41	771.379	0.30293	2	2512	UID5808	Q8BR63	109	Q8BR63	Protein FAM177A1	Fam177a1			FAM177
13.4658	13.0973	17.192	11.2172	12.2573	12.9798	NaN	11.1563	17.5498	18.7742	17.7132	17.8641	1	5	+	0.0328141	3.24329	7.10265	1	79.981	90.759	414	C	___1	5.54e-05	110.55	735.362	-0.11477	2	2806	UID6406	Q8VE88-2;Q8VE88	414;421	Q8VE88-2	Protein FAM114A2	Fam114a2	IPR007998	DUF719
13.8942	15.0076	14.4391	11.1047	13.674	15.3414	NaN	NaN	NaN	17.884	16.6276	16.7231	3	3	+	0.00603262	3.16807	7.09809	1	50.225	49.988	618	C	___1	0.000711888	78.508	622.989	-0.28543	3	3428	UID7794	Q9Z268	618	Q9Z268	RasGAP-activating-like protein 1	Rasal1	IPR000008;IPR001562;IPR001849;IPR001936;IPR008936;IPR008973;IPR011993;IPR018029;IPR023152	C2_Ca/lipid-bd_dom_CaLB;C2_Ca-dep;C2_membr_targeting;PH_like_dom;Pleckstrin_homology;RasGAP;RasGAP_CS;Rho_GTPase_activation_prot;Znf_Btk_motif	PH
12.918	13.2055	14.8596	11.9134	13.364	13.8401	17.8983	14.445	NaN	16.3994	14.6838	16.0289		5	+	0.0031565	2.54098	7.04748	0.998105	148.25	167.03	400	C	___2	1.29e-14	185.2	847.328	-0.46026	2	1548	UID11478	P48302	400	P48302	Endothelin B receptor	Ednrb	IPR000276;IPR000499;IPR001112;IPR017452	Endthln_rcpt;ETB_rcpt;GPCR_Rhodpsn;GPCR_Rhodpsn_7TM								8	i7-26o102-123i135-157o177-196i217-239o275-297i325-347o367-389i	TM	TM	Cytoplasmic
18.1869	17.2661	16.0508	14.5353	18.1934	17.8144	19.5238	15.5509	21.1046	20.2182	21.0722	20.0601	6	6	+	0.0157286	2.58048	7.02698	1	262.83	78.244	108	C	___1	1.34e-88	285.81	869.891	0.16736	2	814	UID1803	E9Q9U5	108	E9Q9U5	Immunoglobulin-like domain-containing receptor 2	Ildr2	IPR003599;IPR008664;IPR013783	Ig_sub;Ig-like_fold;LISCH7								2	i19-41o202-224i		TM
12.4016	13.9859	13.3574	13.9879	17.39	19.4601	17.6146	NaN	NaN	20.852	20.0987	20.1741	3	4	+	0.00777144	4.5877	7.00993	0.952082	95.036	83.332	127	C	___1	1.67e-11	96.515	1124.18	0.12577	3	3215	UID7291	Q9ERD7	127	Q9ERD7	Tubulin beta-3 chain	Tubb3	IPR000217;IPR002453;IPR003008;IPR008280;IPR013838;IPR017975;IPR018316;IPR023123	Beta_tubulin;Beta-tubulin_BS;Tub_FtsZ_C;Tubulin;Tubulin/FtsZ_2-layer-sand-dom;Tubulin_C;Tubulin_CS;Tubulin_FtsZ_GTPase	Tubulin
12.1023	13.1149	13.8982	10.701	12.8489	13.1541	NaN	NaN	15.3801	16.0894	16.1959	14.8991		4	+	0.000615977	3.00456	7.00291	1	22.453	64.82	175	C	___1	0.0168	68.515	479.259	0.55224	3	1489	UID3439	P35282	175	P35282	Ras-related protein Rab-21	Rab21	IPR001806;IPR003579;IPR005225;IPR027417	P-loop_NTPase;Small_GTPase;Small_GTPase_Rab_type;Small_GTP-bd_dom	Ras
12.5641	14.0843	14.2732	11.1279	11.5977	14.9092	NaN	NaN	NaN	17.1686	14.8973	16.6055	2	3	+	0.00942076	3.13107	6.99721	1	119.3	78.985	210	C	___1	4.19e-09	128.35	610.305	-0.31783	3	485	UID1051	D3Z2H7;E9Q986;D3Z7H6;E9Q906;E9Q907;E9Q905;E9Q8Z4;E9Q8Z9;D3Z2H2;E9Q903;E9Q901;P30999-2;E9Q904;P30999-3;G3X9V2;P30999;E9Q8Z5;E9Q8Z6;E9Q8Z8	210;432;432;432;432;432;469;479;479;479;479;533;479;533;533;533;533;533;533	D3Z2H7	Catenin delta-1	Ctnnd1;Ctnnd1;Ctnnd1;Ctnnd1;Ctnnd1;Ctnnd1;Ctnnd1;Ctnnd1;Ctnnd1;Ctnnd1;Ctnnd1;Ctnnd1;Ctnnd1;Ctnnd1;Ctnnd1;Ctnnd1;Ctnnd1	IPR000225;IPR011989;IPR016024	Armadillo;ARM-like;ARM-type_fold
26.3172	24.6358	26.9016	23.7929	26.2922	25.3284	29.9979	27.2628	28.2282	28.4342	28.5202	28.2459	6	6	+	0.000345735	2.90352	6.99044	1	155.19	73.887	5	C	___1	5.24e-14	220.82	388.874	-0.52094	3	1932	UID4508	Q3UHL1	5	Q3UHL1	CaM kinase-like vesicle-associated protein	Camkv	IPR000719;IPR002290;IPR011009;IPR020636	Ca/CaM-dep_Ca-dep_prot_Kinase;Kinase-like_dom;Prot_kinase_cat_dom;Ser/Thr_dual-sp_kinase_dom
15.3716	15.36	13.9398	10.7144	14.6887	16.1003	19.1011	13.7554	17.296	17.9164	17.1684	17.9505	4	6	+	0.0128439	2.8355	6.9775	1	145.23	177.12	11	C	___1	1.42e-16	177.12	1182.06	0.80313	2	1117	UID2464	H7BX09;Q6GQT7	11;11	H7BX09	Glutamate receptor-interacting protein 1	Grip1;Grip1	IPR001478	PDZ
18.0372	18.6105	14.8317	10.5549	17.7796	16.5856	NaN	NaN	19.4259	20.7943	19.8978	20.2449	4	4	+	0.0161336	4.02414	6.95177	1	125.12	61.039	13	C	___1	1.12e-09	133.51	1393.68	0.26233	2	479	UID1041	P70296;D3Z1V4;D6RHS6	13;13;13	P70296	Phosphatidylethanolamine-binding protein 1;Hippocampal cholinergic neurostimulating peptide	Pebp1;Pebp1;Pebp1	IPR001858;IPR008914	Phosphotidylethanolamine-bd_CS;PtdEtn-bd_prot_PEBP
13.0751	13.9184	13.5719	11.1747	13.5695	14.9901	NaN	NaN	17.0961	16.895	16.3357	15.3064	1	4	+	0.00144726	3.02502	6.93614	1	66.644	94.767	234	C	___1	0.00102	98.898	679.814	-1.0348	2	2263	UID5277	Q6TCG2	234	Q6TCG2	Progestin and adipoQ receptor family member 9	Paqr9	IPR004254	HlyIII-related	HlyIII							6	i83-105o120-142i149-171o204-226i238-260o340-362i	TM	TM	Cytoplasmic
13.2606	14.913	15.7549	11.3018	12.5328	13.7311	17.5245	NaN	NaN	17.0435	NaN	16.3785	2	3	+	0.00533232	3.3998	6.92861	1	171.97	175.93	479	C	___1	3.56e-31	175.93	856.081	-0.070229	3	2149	UID5038	Q63850	479	Q63850	Nuclear pore glycoprotein p62	Nup62	IPR007758;IPR026010	NSP1/NUP62;Nucleoporin_NSP1_C
25.4431	24.4047	23.8349	20.6375	25.2242	24.7761	28.1362	23.1518	27.5263	27.5186	27.5204	27.3577	6	6	+	0.0111507	2.81508	6.92103	1	249.88	133.94	310	C	___1	9.29e-100	283.49	967.996	0.13277	2	3383	UID7686	Q9WV34;Q9WV34-2	310;327	Q9WV34	MAGUK p55 subfamily member 2	Mpp2	IPR001452;IPR001478;IPR004172;IPR008144;IPR008145;IPR011511;IPR014775;IPR020590;IPR027417	Guanylate_kin;Guanylate_kin/L-typ_Ca_channel;Guanylate_kinase_CS;L27;L27_C;PDZ;P-loop_NTPase;SH3_2;SH3_domain
16.1452	13.28	16.4846	10.2145	16.5435	14.6736	19.8056	13.8043	18.4691	17.9923	18.4271	17.1159	4	6	+	0.0214595	3.04548	6.89928	0.999968	47.705	74.237	607	C	___1	0.00194	74.237	496.234	0.76782	3	1248	UID2755	O70146	607	O70146	Dual specificity testis-specific protein kinase 1	Tesk1	IPR000719;IPR001245;IPR008266;IPR011009;IPR015782;IPR017441	Kinase-like_dom;Prot_kinase_cat_dom;Protein_kinase_ATP_BS;Ser-Thr/Tyr_kinase_cat_dom;Testis-specific_kinase_1;Tyr_kinase_AS
14.5492	16.4975	11.8553	11.1757	16.18	16.7951	NaN	NaN	17.8845	18.9295	18.1842	18.5595	4	4	+	0.00771294	3.88063	6.8867	1	101.41	124.04	13	C	___1	1.46e-06	124.04	703.023	0.17653	3	3349	UID7609	Q9R0Q6;D3YVI5	13;13	Q9R0Q6	Actin-related protein 2/3 complex subunit 1A	Arpc1a;Arpc1a	IPR001680;IPR015943;IPR017383;IPR017986	ARPC2/3_su1;WD40/YVTN_repeat-like_dom;WD40_repeat;WD40_repeat_dom
14.8552	14.8075	12.9622	11.3504	14.915	14.9738	17.3137	12.8772	17.2329	17.8922	17.1576	17.5707	4	6	+	0.0103013	2.6967	6.88466	1	106.45	73.76	224	C	___1	2.58e-06	120.08	1051.47	0.13391	2	1693	UID3919	P62956	224	P62956	Voltage-dependent calcium channel gamma-7 subunit	Cacng7	IPR008368;IPR008371	VDCC_g7su;VDCC_gsu								4	i12-34o101-123i130-152o179-201i	TM	TM
14.1596	13.1584	19.0025	11.6066	14.3313	15.6633	21.372	15.2288	NaN	17.4228	17.1051	19.011	2	5	+	0.0236432	3.37432	6.8711	0.941731	58.122	93.716	102	C	___1	0.000726	93.716	504.891	-0.55907	3	126	UID281	A2AQN2;H3BKA5;Q99JP7	102;26;102	A2AQN2	Gamma-glutamyltransferase 7;Gamma-glutamyltransferase 7 heavy chain;Gamma-glutamyltransferase 7 light chain	Ggt7;Ggt7;Ggt7	IPR000101	GGT_peptidase								2	i109-131o167-189i	TM	TM	Cytoplasmic
15.5813	15.6942	16.6995	13.3387	15.6111	16.3938	19.2891	14.9047	17.6397	19.542	17.81	19.1114	6	6	+	0.00767516	2.49638	6.85949	1	179.81	111.4	12	C	___1	2.27e-63	224.8	1001.98	-0.36162	2	3229	UID7325	Q9ESD6-2;Q9ESD6	12;12	Q9ESD6-2	CKLF-like MARVEL transmembrane domain-containing protein 7	Cmtm7	IPR008253;IPR021128	Marvel;MARVEL-like_dom								3	o33-55i67-89o99-121i	TM	TM
12.4544	16.3991	13.2683	10.5268	13.5076	16.7577	NaN	NaN	16.4813	18.8589	NaN	17.6575	2	3	+	0.018341	3.84692	6.85183	1	62.878	66.845	22	C	___1	2.22e-05	66.845	887.426	0.61015	3	3204	UID7273	Q9EQF6;Q3SYJ1	22;22	Q9EQF6	Dihydropyrimidinase-related protein 5	Dpysl5;Dpysl5	IPR006680;IPR011059;IPR011778	Amidohydro_1;Hydantoinase/dihydroPyrase;Metal-dep_hydrolase_composite
12.5682	12.7092	13.5806	10.9578	13.638	13.86	NaN	NaN	16.232	NaN	16.2674	14.8921		3	+	0.00230008	2.91153	6.81933	1	177.16	42.639	448	C	___2	4.46e-52	207.81	1022.49	0.46281	2	2947	UID14674	Q99KI0	448	Q99KI0	Aconitate hydratase, mitochondrial	Aco2	IPR000573;IPR001030;IPR006248;IPR015928;IPR015931;IPR015932;IPR015937;IPR018136	Acnase/IPM_dHydase_lsu_aba_1/3;Acoase/IPM_deHydtase;Acoase/IPM_deHydtase_lsu_aba;Aconitase/3IPM_dehydase_swvl;Aconitase/IPMdHydase_lsu_aba_2;Aconitase_4Fe-4S_BS;Aconitase_mito-like;AconitaseA/IPMdHydase_ssu_swvl	Aconitase
15.5037	14.0691	13.46	11.1086	15.6084	15.2651	NaN	NaN	17.2884	18.0971	16.8003	17.6236	4	4	+	0.00341218	3.2832	6.81738	0.754026	53.692	54.171	1156	C	___1	0.0212831	54.171	655.017	0.21392	4	601	UID1259	E0CYZ3;O88427-2;E9Q6P9;O88427	1156;1262;1262;1262	E0CYZ3	Voltage-dependent T-type calcium channel subunit alpha-1H	Cacna1h;Cacna1h;Cacna1h	IPR005445;IPR005821;IPR027359	Ion_trans_dom;K_channel_four-helix_dom;VDCC_T_a1su								14	i36-55o128-150i258-280o290-312i806-828o881-903i1238-1260o1275-1297i1335-1357o1438-1460i1513-1535o1550-1572i1648-1670o1737-1759i	TM	TM	Cytoplasmic
12.2013	14.6344	13.9907	11.4524	12.7081	14.1961	16.5051	NaN	NaN	16.5655	NaN	15.9646	2	3	+	0.00223997	3.1479	6.8005	1	52.919	73.951	729	C	___1	0.0069	73.951	551.818	-0.097852	2	2338	UID5469	Q80U19	729	Q80U19	Disheveled-associated activator of morphogenesis 2	Daam2	IPR003104;IPR010472;IPR010473;IPR014767;IPR014768;IPR015425;IPR016024	Actin-bd_FH2/DRF_autoreg;ARM-type_fold;Diaphanous_autoregulatory;Drf_FH3;Drf_GTPase-bd;FH2_actin-bd;GTPase-bd/formin_homology_3	FH2
13.2252	14.9352	14.5386	11.8997	14.5497	15.6431	NaN	NaN	NaN	17.7921	16.8662	17.1116	3	3	+	0.00341705	3.12472	6.79342	1	137.27	84.166	330	C	___1	1.05e-15	145.19	1311.59	-0.51395	2	1770	UID4118	S4R169;P97441	330;379	S4R169	Zinc transporter 3	Slc30a3	IPR002524;IPR027469	Cation_efflux;Cation_efflux_TMD								6	i27-49o53-75i95-117o127-149i187-209o219-241i	TM	TM	Cytoplasmic
13.0768	13.1501	14.1137	11.5752	15.2168	12.8921	NaN	NaN	16.8931	16.6145	16.8062	15.4372	2	4	+	0.000938002	3.1003	6.78826	1	47.946	58.32	54	C	___1	0.0097253	58.32	558.292	-0.44706	3	109	UID234	A2APU9;A2AMS8;L7N244	54;54;70	A2APU9	Chemokine (C-C motif) ligand 27, isoform CRA_g	Gm13308;Ccl27a;Gm13308											i
13.0738	13.5516	14.103	12.6624	13.4981	14.6996	NaN	NaN	15.1729	17.1818	NaN	16.5463	2	3	+	0.0011787	2.70225	6.78804	0.997008	86.214	75.764	3	C	___1	2.91e-06	91.091	1221.98	-0.54673	2	2839	UID6484	Q91VM4	3	Q91VM4	Protein spinster homolog 2	Spns2	IPR011701;IPR016196;IPR020846	MFS;MFS_dom;MFS_dom_general_subst_transpt								11	o140-162i169-188o203-222i229-251o261-283i314-336o363-385i398-417o422-444i464-486o506-528i	TM	TM
13.4493	13.0453	13.8442	11.1617	14.0292	13.3163	NaN	13.8648	16.5809	NaN	16.6354	NaN		3	+	0.0104304	2.5527	6.75781	1	50.113	66.993	39	C	___1	0.00938	87.713	435.682	0.35159	2	359	UID811	D3YUL4;D3Z4C2;G3X9Z6	39;39;39	D3YUL4	Stathmin-4	Stmn4;Stmn4;Stmn4	IPR000956	Stathmin_fam									i
13.7295	15.9677	18.8497	12.2923	14.3215	16.0167	20.6661	NaN	NaN	18.3859	NaN	17.301	5	3	+	0.0245019	3.5881	6.75484	1	46.805	75.088	36	C	___1	0.00100598	75.088	557.624	-0.10518	3	2648	UID6099	Q8CJ19;Q8CJ19-2;Q8CJ19-3	36;36;36	Q8CJ19	Protein-methionine sulfoxide oxidase MICAL3	Mical3	IPR001715;IPR001781;IPR002938;IPR003042;IPR022735	CH-domain;DUF3585;mOase_FAD-bd;Rng_hydrolase-like;Znf_LIM
23.6847	19.2282	20.8403	18.3399	23.4601	19.5701	24.8427	20.8892	26.097	23.2636	26.1003	22.8004	6	6	+	0.0151014	3.14498	6.74663	1	197.87	89.358	68	C	___1	1.83e-150	252.52	816.378	0.35607	2	105	UID223	A2AMH3;Q6X893;A2AMH5;Q6X893-2;A2AMH4	68;68;68;68;68	A2AMH3	Choline transporter-like protein 1	Slc44a1;Slc44a1;Slc44a1;Slc44a1	IPR007603	Choline_transptr-like								7	o28-50i213-235o240-262i287-309o313-335i342-364o389-411i	TM	TM	Mitochondrial intermembrane
14.2345	15.9778	17.1043	13.574	13.0923	15.8388	19.086	NaN	NaN	18.0495	NaN	17.5603	5	3	+	0.00642868	3.26165	6.71209	1	92.323	56.514	94	C	___1	5.98e-15	145.7	870.924	0.63574	2	2322	UID5426	Q7TSV4	94	Q7TSV4	Phosphoglucomutase-2	Pgm2	IPR005843;IPR005844;IPR005845;IPR005846;IPR016055;IPR016066	A-D-PHexomutase_a/b/a-I;A-D-PHexomutase_a/b/a-I/II/III;A-D-PHexomutase_a/b/a-II;A-D-PHexomutase_a/b/a-III;A-D-PHexomutase_C;A-D-PHexomutase_CS	PGM_PMM_I
14.3297	12.8254	15.1186	12.0979	12.0456	12.98	NaN	NaN	16.28	NaN	16.4141	16.635		3	+	0.00175225	3.21017	6.70716	1	32.53	53.124	624	C	___1	0.0146	63.816	582.301	-0.20545	2	2670	UID6142	Q8K0E3	624	Q8K0E3	Sodium/myo-inositol cotransporter 2	Slc5a11	IPR001734;IPR019900	Na/solute_symporter;Na/solute_symporter_subgr								14	o29-46i66-88o103-125i145-167o177-199i206-228o269-286i307-329o375-397i418-440o450-472i479-501o521-543i653-672o	TM	TM	Cytoplasmic
13.4993	15.1253	14.0538	13.7739	12.7258	15.3251	17.8949	13.8239	16.0628	18.0519	16.1256	17.4214	3	6	+	0.00444156	2.47955	6.70153	1	130.86	81.703	614	C	___1	7.1e-13	152.11	858.927	0.01996	2	1743	UID4057	P70423	614	P70423	Cationic amino acid transporter 3	Slc7a3	IPR002293;IPR004755;IPR015606	AA/rel_permease1;Cat_AA_permease;Cat-AATrans								14	i31-53o63-85i97-119o159-181i188-210o245-267i288-310o335-354i379-401o406-428i475-497o507-527i540-562o566-585i	TM	TM	Cytoplasmic
14.1418	15.7041	14.2056	11.3823	14.3095	17.0182	16.7909	NaN	15.929	19.4474	15.8885	18.6773	3	5	+	0.0125161	2.88637	6.68392	1	77.959	50.956	241	C	___1	3.23e-06	94.271	777.079	0.26038	3	3204	UID7272	Q9EQF6	241	Q9EQF6	Dihydropyrimidinase-related protein 5	Dpysl5	IPR006680;IPR011059;IPR011778	Amidohydro_1;Hydantoinase/dihydroPyrase;Metal-dep_hydrolase_composite	Amidohydro_1
12.5678	12.4155	14.8264	12.22	13.784	14.15	16.7551	NaN	NaN	16.5713	NaN	15.6419	1	3	+	0.00157234	2.99548	6.67454	1	109.57	52.599	341	C	___1	1.88e-09	132.65	933.445	0.77328	2	1419	UID3272	P21729	341	P21729	Gastrin-releasing peptide receptor	Grpr	IPR000276;IPR001556;IPR001966;IPR017452	Bombsn_rcpt;Gastrin_pep_rcpt;GPCR_Rhodpsn;GPCR_Rhodpsn_7TM								7	o41-63i75-97o117-137i158-180o212-234i263-285o305-327i	TM	TM	Cytoplasmic
13.2656	15.1457	17.676	12.7231	15.0829	15.4438	19.8145	NaN	NaN	16.7276	NaN	16.7141	5	3	+	0.0279253	2.86255	6.66425	1	96.389	138.21	86	C	___1	7.99e-10	138.21	799.342	-0.085715	2	1724	UID3999	P68404;P68404-2;P20444	86;86;86	P68404	Protein kinase C beta type;Protein kinase C alpha type	Prkcb;Prkca	IPR000008;IPR000719;IPR000961;IPR002219;IPR002290;IPR008271;IPR008973;IPR011009;IPR014375;IPR017441;IPR017892;IPR018029;IPR020454;IPR020477	AGC-kinase_C;C2_Ca/lipid-bd_dom_CaLB;C2_Ca-dep;C2_dom;C2_membr_targeting;DAG/PE-bd;Kinase-like_dom;Pkinase_C;Prot_kinase_cat_dom;Prot_Kinase_C-like_PE/DAG-bd;Protein_kinase_ATP_BS;Protein_kinase_C_a/b/g;Ser/Thr_dual-sp_kinase_dom;Ser/Thr_kinase_AS	C1_1
12.2122	14.7322	15.4132	14.1371	11.7187	13.6704	17.6477	NaN	NaN	16.9855	NaN	14.7749	4	3	+	0.0144393	2.82207	6.60125	1	57.708	51.771	1340	C	___1	0.00135381	75.911	800.884	0.24674	2	1741	UID4049	Q4FE56;P70398	1340;1340	Q4FE56	Ubiquitin carboxyl-terminal hydrolase;Probable ubiquitin carboxyl-terminal hydrolase FAF-X	Usp9x;Usp9x	IPR001394;IPR018200	Pept_C19ubi-hydrolase_C_CS;Peptidase_C19
12.4485	13.8125	13.5308	11.5388	12.8241	14.3384	NaN	NaN	16.0661	16.1736	16.4544	15.3998	2	4	+	0.000335143	2.94129	6.58653	0.988195	117.75	97.5	37	C	___1	5.56e-07	136.68	1054.48	-0.31272	2	1447	UID3337	P27545	37	P27545	Ceramide synthase 1	Cers1	IPR006634;IPR016439	Longevity_assurance_LAG1_LAC1;TLC-dom								5	i106-128o143-165i177-199o237-259i280-302o	TM	TM
17.6994	16.5525	14.0207	12.1097	17.7683	17.2723	20.5135	17.3577	19.2038	19.774	19.3917	19.6562	4	6	+	0.00417233	3.41233	6.57618	1	127.67	79.148	352	C	___1	0.000607784	136.57	512.25	-1.1998	2	283;1338	UID650	B2RSH2;P08752	351;352	B2RSH2;P08752	Guanine nucleotide-binding protein G(i) subunit alpha-1;Guanine nucleotide-binding protein G(i) subunit alpha-2	Gnai1;Gnai2	IPR001019;IPR001408;IPR011025;IPR027417	Gprotein_alpha_I;Gprotein_alpha_su;GproteinA_insert;P-loop_NTPase
12.8865	14.8825	15.621	10.7944	13.6593	14.0765	NaN	NaN	NaN	17.8156	14.8817	17.027	3	3	+	0.0201368	2.9214	6.5649	1	133.09	86.539	158	C	___1	1.65e-10	142.58	751.067	0.28023	3	3089	UID7018	Q9D187	158	Q9D187	Mitotic spindle-associated MMXD complex subunit MIP18	Fam96b	IPR002744	DUF59
12.0613	13.9199	16.015	11.5012	12.4077	15.1024	15.8855	NaN	NaN	17.9421	NaN	16.7773	3	3	+	0.0109706	3.36705	6.5587	0.8578	47.625	57.425	154	C	___1	0.0077239	57.425	444.937	0.66438	4	2412	UID5631	Q8BWC5;Q8BG67;Q8BG67-2	154;154;154	Q8BWC5	Protein EFR3 homolog A	Efr3a;Efr3a	IPR011989;IPR016024	ARM-like;ARM-type_fold
13.1485	13.1507	11.9651	11.0869	13.9872	13.0105	NaN	NaN	15.5686	16.4009	15.3563	15.1516		4	+	0.000467948	2.89453	6.5565	1	159.59	43.476	16	C	___2	5.6e-23	161.95	778.373	0.28326	3	2338	UID13379	Q80U19;Q80U19-2	16;16	Q80U19	Disheveled-associated activator of morphogenesis 2	Daam2	IPR003104;IPR010472;IPR010473;IPR014767;IPR014768;IPR015425;IPR016024	Actin-bd_FH2/DRF_autoreg;ARM-type_fold;Diaphanous_autoregulatory;Drf_FH3;Drf_GTPase-bd;FH2_actin-bd;GTPase-bd/formin_homology_3
16.7541	14.6565	14.5291	11.6287	17.0697	15.6527	NaN	NaN	18.4441	18.9493	18.3873	18.316	4	4	+	0.00448428	3.47571	6.52406	1	108.93	114.9	10	C	___1	1.53e-05	114.9	764.033	0.40537	3	2154	UID5047	Q64237	10	Q64237	Dopamine beta-hydroxylase;Soluble dopamine beta-hydroxylase	Dbh	IPR000323;IPR000945;IPR005018;IPR008977;IPR014783;IPR014784;IPR020611	Cu2_ascorb_mOase_CS-1;Cu2_ascorb_mOase_CS-2;Cu2_ascorb_mOase_N;Cu2_ascorb_mOase-like_C;DOMON_domain;Dopamine_b_mOase;PHM/PNGase_F_dom										TM	TM	Cytoplasmic
13.0391	16.808	14.6431	13.714	15.6494	17.2251	NaN	NaN	NaN	19.4805	16.6201	18.4725	4	3	+	0.016834	3.01125	6.52134	1	170.23	64.522	109	C	___1	1.6e-51	199.36	1064.01	-0.30516	2	2677	UID6159	Q8K0Z7	109	Q8K0Z7	Translational activator of cytochrome c oxidase 1	Taco1	IPR002876;IPR017856;IPR026563;IPR026564	Integrase_Zn-bd_dom-like_N;Transcrip_reg_TACO1-like;Transcrip_reg_TACO1-like_dom2;Transcrip_reg_TACO1-like_dom3	Transcrip_reg
15.2459	16.6453	14.378	11.9296	12.5336	16.5384	16.8738	NaN	17.4058	19.3781	17.8489	17.8713	3	5	+	0.00381212	3.33045	6.50505	1	82.033	89.043	439	C	___1	3.3e-06	89.043	908.772	0.08325	3	1769	UID4116	P97427;Q6P1J1	439;553	P97427	Dihydropyrimidinase-related protein 1	Crmp1;Crmp1	IPR006680;IPR011059;IPR011778	Amidohydro_1;Hydantoinase/dihydroPyrase;Metal-dep_hydrolase_composite
13.7561	12.8634	14.6893	10.4489	12.5336	13.2785	NaN	NaN	16.4704	16.3762	NaN	15.1089		3	+	0.00578676	3.05687	6.50138	1	40.155	41.912	609	C	___1	0.0113	41.912	805.672	-0.11438	3	400	UID897	S4R2G0;D3Z2W1;D3YWQ0;D3Z519	609;609;609;458	S4R2G0	Diacylglycerol kinase iota	Dgki;Dgki;Dgki	IPR000756;IPR001206;IPR002110;IPR002219;IPR020683	Ankyrin_rpt;Ankyrin_rpt-contain_dom;Diacylglycerol_kin_accessory;Diacylglycerol_kinase_cat_dom;Prot_Kinase_C-like_PE/DAG-bd	DAGK_acc
13.5066	15.4399	14.4341	11.4686	12.939	16.0205	NaN	NaN	15.1909	18.5267	15.4768	17.6992	3	4	+	0.0167947	2.75528	6.50127	1	135.3	97.776	663	C	___1	5.21e-28	172.96	924.482	0.50085	2	824	UID1828	E9QKH8;O35927;O35927-2	663;664;664	E9QKH8	Catenin delta-2	Ctnnd2;Ctnnd2	IPR000225;IPR011989;IPR016024	Armadillo;ARM-like;ARM-type_fold
12.9045	16.1966	15.6085	11.0877	12.6685	16.5002	NaN	NaN	18.3969	NaN	18.3245	16.3937	2	3	+	0.0197126	3.54403	6.4885	1	93.965	109.83	130	C	___1	0.018	109.83	639.767	0.96107	2	3142	UID7126	Q9D8W7	130	Q9D8W7	OCIA domain-containing protein 2	Ociad2	IPR009764	OCIA
15.5484	12.6231	19.5423	15.9505	13.5181	12.5873	21.0479	15.4279	NaN	20.063	NaN	19.1474	3	4	+	0.0226026	3.95993	6.48767	1	177.8	137.17	140	C	___1	3.15e-33	220.59	888.891	1.5641	2	910	UID2033	F6VT60;Q3V384	140;272	F6VT60	Lactation elevated protein 1	Lace1;Lace1	IPR005654;IPR027417	ATPase_AFG1-like;P-loop_NTPase	AFG1_ATPase
17.2186	13.7414	14.495	11.1954	18.6963	14.8292	17.2795	NaN	20.2344	18.8145	20.4415	17.6953	3	5	+	0.00860506	3.86372	6.48762	1	71.569	40.986	83	C	___1	7.81e-08	79.029	936.737	-0.18466	3	505	UID1082	Q8CFV4;D3Z4E2	83;99	Q8CFV4	Neuritin	Nrn1;Nrn1	IPR026144	Neuritin_fam	NRN1
13.0098	13.1983	14.4788	10.6228	13.3465	12.6388	14.9625	NaN	NaN	16.3593	NaN	16.1738		3	+	0.00414847	2.94937	6.45452	0.99733	57.074	67.645	130	C	___1	0.000753559	75.445	980.916	0.23898	2	3292	UID7473	Q9JMH7	130	Q9JMH7	Sialidase-3	Neu3	IPR011040;IPR026856;IPR026944	Sialidase_fam;Sialidase-3;Sialidases	BNR_2
17.9965	18.2146	15.1429	11.8795	18.4131	18.497	NaN	NaN	20.1297	20.5188	20.9589	19.9356	4	4	+	0.0138949	3.69515	6.44388	1	180.49	132.15	338	C	___1	1.13e-128	233.62	866.413	-0.18234	2	2835	UID6466	Q91VE0	338	Q91VE0	Long-chain fatty acid transport protein 4	Slc27a4	IPR000873;IPR020845;IPR022272	AMP-binding_CS;AMP-dep_Synth/Lig;Lipocalin_CS	AMP-binding							2	o20-42i139-156o	TM	TM
18.1022	17.9612	13.8316	14.2262	18.1536	19.6864	22.3619	17.5108	18.7403	20.6934	NaN	20.4508	5	5	+	0.0255371	2.95791	6.43306	0.999987	47.158	55.196	475	C	___1	0.00830083	61.167	526.585	0.20026	3	2688	UID6173	Q8K2B3	475	Q8K2B3	Succinate dehydrogenase [ubiquinone] flavoprotein subunit, mitochondrial	Sdha	IPR003952;IPR003953;IPR011281;IPR014006;IPR015939;IPR027477	FAD_bind_dom;FRD_SDH_FAD_BS;Fum_Rdtase/Succ_DH_flav-like_C;Succ_DH/fumarate_Rdtase_cat;Succ_DH_flav_su_fwd;Succ_Dhase_FrdA_Gneg
15.0836	15.1925	14.2681	10.7347	14.841	14.8778	NaN	NaN	NaN	18.0437	16.5261	16.9295	4	3	+	0.0129395	3.00015	6.39499	1	99.489	107.91	278	C	___1	2.5e-05	107.91	1149.54	0.27589	2	1798	UID4184	Q02053	278	Q02053	Ubiquitin-like modifier-activating enzyme 1	Uba1	IPR000011;IPR000127;IPR000594;IPR009036;IPR016040;IPR018074;IPR018075;IPR018965;IPR019572;IPR023280	Molybdenum_cofac_synth_MoeB;NAD(P)-bd_dom;ThiF_NAD_FAD-bd;UBact_repeat;Ub-activating_enz_e1_C;Ubiquitin-activating_enzyme;Ub-like_act_enz_cat_cys_dom;UBQ/SUMO-activ_enz_E1-like;UBQ-activ_enz_E1;UBQ-activ_enz_E1_AS
12.4742	13.4506	13.7413	10.7025	12.7604	13.8154	16.7865	13.7116	NaN	15.7906	NaN	15.4668	2	4	+	0.00511619	2.61481	6.39244	1	34.597	57.175	592	C	___1	0.0184779	57.175	646.85	-0.76192	2	2606	UID6009	Q8CBC6	592	Q8CBC6	Leucine-rich repeat neuronal protein 3	Lrrn3	IPR000372;IPR000483;IPR001611;IPR003591;IPR003598;IPR003961;IPR007110;IPR013098;IPR013783	Cys-rich_flank_reg_C;Fibronectin_type3;Ig_I-set;Ig_sub2;Ig-like_dom;Ig-like_fold;Leu-rich_rpt;Leu-rich_rpt_typical-subtyp;LRR-contain_N	fn3							1	o626-648i	TM	TM	Extracellular
12.4135	13.5089	14.3082	10.3079	14.5204	14.2289	14.7099	NaN	NaN	NaN	16.8769	16.7704	2	3	+	0.0151188	2.90443	6.36466	1	51.691	68.576	38	C	___1	0.00283273	68.576	865.433	0.42226	2	3031	UID6912	Q9CRT8	38	Q9CRT8	Exportin-T	Xpot	IPR001494;IPR011989;IPR013598;IPR016024	ARM-like;ARM-type_fold;Exportin-1/Importin-b-like;Importin-beta_N	IBN_N
12.5124	15.4845	13.6512	11.183	14.3378	15.5701	NaN	NaN	NaN	17.9202	14.9557	17.2168	2	3	+	0.0217863	2.90773	6.34412	1	83.254	107.73	108	C	___1	0.000514109	107.73	664.669	-0.1429	3	1222	UID2690	O88374;O35855	108;148	O88374	Branched-chain-amino-acid aminotransferase;Branched-chain-amino-acid aminotransferase, mitochondrial	Bcat2;Bcat2	IPR001544;IPR005786;IPR018300	Aminotrans_IV;Aminotrans_IV_CS;B_amino_transII	Aminotran_4
15.8919	15.9231	18.9757	15.4994	15.2925	16.3549	21.3303	16.919	18.4869	19.9312	18.4647	19.2778	6	6	+	0.00378776	2.7454	6.33717	1	87.553	59.84	349	C	___1	0.000124925	113.44	635.266	0.092433	2	3312	UID7524	Q9QY42-2;Q9QY42	349;600	Q9QY42-2	Probable G-protein coupled receptor 37	Gpr37	IPR000276;IPR003909;IPR017452	GPCR_Rhodpsn;GPCR_Rhodpsn_7TM;GPR37_orph								7	o5-27i34-56o71-93i114-136o179-201i230-252o267-289i	TM	TM	Cytoplasmic
20.4361	20.5442	18.6523	15.5274	20.49	20.9919	23.2128	18.0021	22.5358	23.5318	22.7238	23.1045	6	6	+	0.0226871	2.74482	6.33717	1	160.63	98.169	170	C	___1	2.23e-11	173.34	1071.97	-0.51868	2	1889	UID4389	Q3TYP4	170	Q3TYP4	Transmembrane protein 88B	Tmem88b										3	i30-52o62-84i105-127o	TM	TM
12.2603	13.7817	16.2586	12.9394	12.8073	13.3349	NaN	NaN	17.1216	17.0636	NaN	16.731		3	+	0.0025607	3.40837	6.32775	1	57.274	64.565	1133	C	___2	0.00222242	67.415	663.298	0.24311	3	778	UID9616	E9Q6C7;Q8JZZ7;Q8JZZ7-2	1133;580;595	E9Q6C7	Latrophilin-2	Lphn2;Lphn2	IPR000203;IPR000832;IPR000922;IPR001879;IPR003112;IPR003334;IPR003924;IPR017981;IPR017983;IPR022624	DUF3497;GPCR_2_extracellular_dom;GPCR_2_latrophilin;GPCR_2_latrophilin_rcpt_C;GPCR_2_secretin-like;GPCR_2_secretin-like_CS;GPCR_2-like;GPS_dom;Lectin_gal-bd_dom;Olfac-like	Latrophilin							7	o854-876i889-906o921-943i956-975o995-1017i1064-1086o1091-1113i	TM	TM	Cytoplasmic
15.7405	12.2935	14.3103	11.2872	12.9212	15.6896	NaN	NaN	17.5331	17.6374	16.7458	16.5901	2	4	+	0.00372467	3.41955	6.30748	1	30.337	50.924	90	C	___1	0.00288146	50.924	752.046	-0.10073	3	3348	UID7605	Q9R0P9	90	Q9R0P9	Ubiquitin carboxyl-terminal hydrolase isozyme L1	Uchl1	IPR001578	Peptidase_C12	Peptidase_C12	Nucleophile
14.224	15.1555	15.0029	10.8404	15.9173	15.8591	17.4487	NaN	17.2344	18.6826	17.1078	17.7217	5	5	+	0.00328718	3.13917	6.30115	0.927082	44.75	45.438	50	C	___1	0.0105825	49.595	677.634	1.4614	3	1724;1984	UID4005	P68404;P68404-2;P20444;Q4VA93	50;50;50;50	P68404;Q4VA93	Protein kinase C beta type;Protein kinase C alpha type;Protein kinase C	Prkcb;Prkca;Prkca	IPR000008;IPR000719;IPR000961;IPR002219;IPR002290;IPR008271;IPR008973;IPR011009;IPR014375;IPR017441;IPR017892;IPR018029;IPR020454;IPR020477	AGC-kinase_C;C2_Ca/lipid-bd_dom_CaLB;C2_Ca-dep;C2_dom;C2_membr_targeting;DAG/PE-bd;Kinase-like_dom;Pkinase_C;Prot_kinase_cat_dom;Prot_Kinase_C-like_PE/DAG-bd;Protein_kinase_ATP_BS;Protein_kinase_C_a/b/g;Ser/Thr_dual-sp_kinase_dom;Ser/Thr_kinase_AS	C1_1
12.3335	16.5743	14.7093	12.5019	15.4819	14.8164	18.2956	NaN	NaN	17.576	17.1147	17.7583	3	4	+	0.00283141	3.28327	6.29286	1	50.897	67.928	319	C	___1	7.33e-05	67.928	814.071	0.073872	3	2452	UID5697	Q8BHE3	319	Q8BHE3	Caytaxin	Atcay	IPR001251;IPR022181	Bcl2-/adenovirus-E1B;CRAL-TRIO_dom	CRAL_TRIO_2							2	i177-199o214-236i		TM
12.288	14.3234	18.6139	13.7001	12.7641	13.369	19.5487	14.1883	NaN	19.318	NaN	NaN	2	3	+	0.0449088	3.50858	6.29099	1	104.38	134.68	205	C	___1	7.05e-07	134.68	663.822	0.61379	2	2246	UID5243	Q6PF96;Q921G7	205;265	Q6PF96	Electron transfer flavoprotein-ubiquinone oxidoreductase, mitochondrial	Etfdh;Etfdh	IPR000103;IPR007859;IPR017896	4Fe4S_Fe-S-bd;ETFD_OxRdtase;Pyridine_nuc-diS_OxRdtase_2
13.2163	16.1508	14.0937	11.281	17.0795	16.3186	19.3767	NaN	18.1012	18.2024	17.919	17.4321	3	5	+	0.00412214	3.5163	6.28221	1	80.786	46.66	49	C	___1	0.000494203	85.837	595.962	-0.86359	3	3179	UID7199	Q9DCC4	49	Q9DCC4	Pyrroline-5-carboxylate reductase 3	Pycrl	IPR000304;IPR004455;IPR008927;IPR016040	6-PGluconate_DH_C-like;NAD(P)-bd_dom;NADP_OxRdtase_F420;Pyrroline-COOH_reductase	F420_oxidored
13.5248	15.7634	14.4135	10.9064	12.3205	16.1186	NaN	NaN	NaN	18.3645	14.8928	17.2241	2	3	+	0.0332881	2.98593	6.22414	1	19.819	77.282	142	C	___1	0.00846024	77.282	465.729	0.26945	2	698	UID1501	E9PZA9	142	E9PZA9	Lipid phosphate phosphatase-related protein type 3	BC005764;BC005764;BC005764;BC005764;Lppr3;BC005764										2	i17-39o69-91i		TM
20.109	19.3031	20.6053	18.0318	20.72	19.9673	23.8899	21.4481	20.89	23.2036	20.4546	22.9849	6	6	+	0.00364407	2.35577	6.21709	1	209.06	204.56	164	C	___1	9.94e-11	209.8	624.757	0.53839	2	1475	UID3416	P31648	164	P31648	Sodium- and chloride-dependent GABA transporter 1	Slc6a1	IPR000175;IPR002980	Na/ntran_symport;Na/ntran_symport_GABA_GAT1	SNF							12	i53-72o82-104i125-147o208-230i239-261o288-310i323-345o372-394i423-445o455-477i498-520o535-557i	TM	TM	Extracellular
14.6567	13.7384	13.7038	11.2394	13.3563	13.6937	NaN	NaN	16.9752	15.2327	17.1035	14.1854	2	4	+	0.00772974	2.47615	6.20545	1	97.832	111.44	565	C	___1	5.18e-05	111.44	1201.57	1.2919	2	1774	UID4125	P97772-2;P97772	565;565	P97772-2	Metabotropic glutamate receptor 1	Grm1	IPR000162;IPR000337;IPR001256;IPR001828;IPR011500;IPR017978;IPR017979;IPR019588	ANF_lig-bd_rcpt;GPCR_3;GPCR_3_9-Cys_dom;GPCR_3_C;GPCR_3_CS;GPCR_3_mtglu_rcpt;GPCR_3_mtglu_rcpt_1;Metabotropic_Glu_rcpt_Homer-bd	NCD3G							7	o595-617i630-649o659-676i705-727o742-764i785-807o817-839i	TM	TM	Extracellular
24.1947	20.3624	22.685	17.4931	23.9027	21.0049	26.469	20.7213	26.0794	24.2483	26.2624	23.7303	6	6	+	0.0274355	2.97798	6.18287	1	254.36	226.08	139	C	___1	3.44e-83	259.22	964.962	0.43101	2	112	UID248	B7ZCM0;B7ZCL9;B7ZCL8;A2AN84;P70290	139;116;222;242;242	B7ZCM0	55 kDa erythrocyte membrane protein	Mpp1;Mpp1;Mpp1;Mpp1;Mpp1	IPR001452;IPR001478;IPR008144;IPR008145;IPR011511;IPR020590;IPR027417	Guanylate_kin;Guanylate_kin/L-typ_Ca_channel;Guanylate_kinase_CS;PDZ;P-loop_NTPase;SH3_2;SH3_domain
12.4279	14.1218	14.9046	11.0296	13.6358	13.7725	NaN	NaN	15.6085	17.0679	16.056	NaN	2	3	+	0.00601739	2.92877	6.16936	1	55.24	42.123	220	C	___1	0.000124744	61.276	841.762	-0.37477	3	3414	UID7757	Q9Z1B3-2;Q9Z1B3-3;Q9Z1B3	220;220;220	Q9Z1B3-2	1-phosphatidylinositol 4,5-bisphosphate phosphodiesterase beta-1	Plcb1	IPR000008;IPR000909;IPR001192;IPR001711;IPR008973;IPR009535;IPR011992;IPR014815;IPR015359;IPR016280;IPR017946;IPR018029	C2_Ca/lipid-bd_dom_CaLB;C2_Ca-dep;C2_membr_targeting;EF-hand-like_dom;Pinositol_PLipase_C;PLC-beta;PLC-beta_C;PLC-beta_CS;PLC-like_Pdiesterase_TIM-brl;PLipase_C_EF-hand-like;PLipase_C_PInositol-sp_X_dom;PLipase_C_Pinositol-sp_Y
13.2463	14.1246	13.4891	12.0308	14.6265	12.7437	NaN	NaN	16.2541	16.6507	16.0301	15.876	2	4	+	0.000224646	2.82589	6.1282	0.999998	80.333	95.5	305	C	___1	3.53e-05	96.379	1144.05	0.11177	2	1295	UID2883	O89112	305	O89112	LanC-like protein 1	Lancl1	IPR007822;IPR008928;IPR012341;IPR020464	6-hairpin_glycosidase-like;6hp_glycosidase;LANC-like;LanC-like_prot_euk	LANC_like
17.5744	19.4723	15.455	13.9966	12.2351	18.1702	17.7881	NaN	20.2914	21.5054	19.2777	20.3952	5	5	+	0.0117827	3.70096	6.07781	0.929954	93.497	101.39	124	C	___1	1.13e-11	101.39	1124.18	-0.40264	3	3215	UID7290	Q9ERD7	124	Q9ERD7	Tubulin beta-3 chain	Tubb3	IPR000217;IPR002453;IPR003008;IPR008280;IPR013838;IPR017975;IPR018316;IPR023123	Beta_tubulin;Beta-tubulin_BS;Tub_FtsZ_C;Tubulin;Tubulin/FtsZ_2-layer-sand-dom;Tubulin_C;Tubulin_CS;Tubulin_FtsZ_GTPase	Tubulin
12.6172	13.0621	18.0795	11.9328	15.3204	15.289	19.7074	NaN	NaN	17.349	NaN	16.8821	3	3	+	0.02292	3.596	6.07296	0.890508	74.09	56.404	57	C	___1	0.00156947	84.821	450.203	-0.46507	3	1652	UID3818	P61514	57	P61514	60S ribosomal protein L37a	Rpl37a	IPR002674;IPR011331;IPR011332	Ribosomal_L37ae;Ribosomal_L37ae/L37e;Ribosomal_zn-bd_dom	Ribosomal_L37ae								i
12.8769	13.9638	12.6125	13.0036	13.3405	14.2832	NaN	NaN	16.3283	16.3556	15.5639	15.907	2	4	+	3.92577e-05	2.69195	6.06329	1	121.94	128.88	520	C	___1	1.15e-13	152.67	695.375	0.24912	2	1800	UID4191	Q02248;E9Q6A9;F7BAC9	520;520;83	Q02248	Catenin beta-1	Ctnnb1;Ctnnb1;Ctnnb1	IPR000225;IPR011989;IPR013284;IPR016024	Armadillo;ARM-like;ARM-type_fold;Beta-catenin
15.7027	13.2782	13.1125	10.6925	15.3807	11.3458	17.4057	NaN	16.7584	NaN	16.2192	NaN	2	3	+	0.0121346	3.54237	6.06146	1	52.183	71.379	326	C	___1	0.00112	107.29	522.74	0.34563	2	2646	UID6094	Q8CIP5	326	Q8CIP5	Protein dispatched homolog 2	Disp2	IPR000731	SSD								11	i123-145o444-462i464-486o496-518i543-565o575-597i657-679o914-936i943-965o975-997i1018-1040o	TM	TM
16.8366	13.4663	13.2021	10.5393	16.4415	13.1987	17.8564	13.2702	19.0355	17.6893	18.1358	17.2492	2	6	+	0.013729	3.25865	6.05761	1	172.11	46.46	416	C	___2	2.83e-31	172.77	890.703	-0.047758	3	1540	UID11462	P47746	416	P47746	Cannabinoid receptor 1	Cnr1	IPR000276;IPR000810;IPR002230;IPR017452	Cnbnoid_rcpt;Cnoid_rcpt_1;GPCR_Rhodpsn;GPCR_Rhodpsn_7TM								7	o119-141i154-176o191-213i234-256o276-298i346-368o378-400i	TM	TM	Cytoplasmic
13.0719	14.929	13.6183	11.154	13.7383	14.8023	NaN	NaN	NaN	17.2933	15.8876	16.1206	2	3	+	0.00647696	2.88153	6.03725	0.997156	33.828	40.994	225	C	___1	0.00456963	40.994	927.091	-0.26834	3	3298	UID7500	Q9QUR6	225	Q9QUR6	Prolyl endopeptidase	Prep	IPR001375;IPR002470;IPR002471;IPR004106;IPR023302	Pept_S9_AS;Pept_S9A_oligopept_N;Peptidase_S9;Peptidase_S9A;Peptidase_S9A_B_C_N	Peptidase_S9_N
14.2547	13.6741	15.1574	11.365	13.595	13.2487	NaN	NaN	16.5592	16.7773	16.3751	16.3446		4	+	0.000913125	2.9649	6.02342	1	108.32	78.529	392	C	___3	0.000285708	108.32	773.267	0.23118	2	1426	UID19101	Q3UVW2;P22723-2;P22723	392;413;421	Q3UVW2	Gamma-aminobutyric acid receptor subunit gamma-2	Gabrg2;Gabrg2	IPR005437;IPR005439;IPR006028;IPR006029;IPR006201;IPR006202;IPR018000	GABAA_rcpt;GABBAg_rcpt;GABBAg2_rcpt;Neur_chan_lig-bd;Neur_channel;Neurotrans-gated_channel_TM;Neurotransmitter_ion_chnl_CS	Neur_chan_memb							4	o252-274i281-300o315-337i421-443o	TM	TM	Cytoplasmic
13.0861	14.8215	15.5298	13.894	13.5923	15.178	17.4189	15.3373	NaN	17.4432	NaN	17.6515	4	4	+	0.00200521	2.61244	6.02318	1	182.38	58.32	398	C	___1	1.05e-13	185.32	735.818	0.034326	2	2667	UID6139	Q8K094	398	Q8K094	Poliovirus receptor	Pvr	IPR003599;IPR007110;IPR013106;IPR013162;IPR013783	CD80_C2-set;Ig_sub;Ig_V-set;Ig-like_dom;Ig-like_fold								1	o348-370i		TM
16.5429	13.7428	14.4412	10.6058	15.3179	12.3562	NaN	NaN	18.3689	15.5772	17.188	NaN	3	3	+	0.0260929	3.21023	5.99427	1	91.654	102.03	163	C	___1	6.62e-05	102.03	701.696	-1.1471	3	414;1581	UID922	D3YXD1;Q91W82;P52483;H3BL23;H3BL69;P52482	163;139;145;106;105;131	D3YXD1;P52482	Ubiquitin-conjugating enzyme E2 E2;Ubiquitin-conjugating enzyme E2 E3;Ubiquitin-conjugating enzyme E2 E1	Ube2e2;Ube2e2;Ube2e3;Ube2e2;Ube2e2;Ube2e1	IPR000608;IPR016135;IPR023313	UBQ-conjugat_E2;UBQ-conjugating_AS;UBQ-conjugating_enzyme/RWD	UQ_con	Glycyl thioester intermediate
12.7016	13.2033	15.6267	11.6573	13.2148	14.3949	16.7087	12.7568	16.9275	17.636	16.2743	16.3403		6	+	0.00738774	2.64083	5.98801	1	106.85	56.286	386	C	___1	9.6e-07	126.1	782.911	-0.20283	2	302	UID687	B7ZNY8;Q5Y5T3	386;389	B7ZNY8	Probable palmitoyltransferase ZDHHC23	Zdhhc23;Zdhhc23	IPR001594	Znf_DHHC_palmitoyltrfase								6	i82-99o103-125i132-151o161-180i291-313o336-358i	TM	TM
12.3467	12.8285	13.5429	11.5804	12.8135	15.2055	NaN	NaN	16.0167	16.7704	15.2101	NaN	1	3	+	0.00381679	2.94615	5.96146	0.811944	71.645	64.701	523	C	___1	4.66e-06	72.474	1463.17	0.81507	2	2001	UID4642	Q5GH67	523	Q5GH67	XK-related protein 4	Xkr4	IPR018629	Transport_prot_XK								10	i110-132o142-164i243-265o301-323i330-349o364-386i393-415o428-445i452-474o484-506i	TM	TM
16.4257	15.2036	14.8622	12.5419	17.325	12.9201	NaN	NaN	18.9136	18.5371	18.0556	17.4415	3	4	+	0.00485394	3.3572	5.95878	1	67.466	68.445	32	C	___1	2.96e-06	73.831	955.499	0.084865	3	2339	UID5477	Q80U23-2	32	Q80U23-2	Syntaphilin	Snph												TM	TM
12.9055	12.143	13.2788	12.1896	13.5086	14.558	NaN	NaN	16.232	NaN	16.2674	14.8921		3	+	0.00163092	2.69992	5.95258	1	166.71	42.639	451	C	___2	4.18e-33	186.15	1022.49	0.46281	2	2947	UID14675	Q99KI0	451	Q99KI0	Aconitate hydratase, mitochondrial	Aco2	IPR000573;IPR001030;IPR006248;IPR015928;IPR015931;IPR015932;IPR015937;IPR018136	Acnase/IPM_dHydase_lsu_aba_1/3;Acoase/IPM_deHydtase;Acoase/IPM_deHydtase_lsu_aba;Aconitase/3IPM_dehydase_swvl;Aconitase/IPMdHydase_lsu_aba_2;Aconitase_4Fe-4S_BS;Aconitase_mito-like;AconitaseA/IPMdHydase_ssu_swvl	Aconitase
15.8121	14.243	13.9864	10.4495	16.2063	14.6707	NaN	NaN	18.2592	16.9943	18.0269	15.941	4	4	+	0.0128634	3.07735	5.91829	0.999999	71.489	71.872	2352	C	___1	0.000137	81.003	1058.97	0.013399	2	1402	UID3216	P19096	2352	P19096	Fatty acid synthase;[Acyl-carrier-protein] S-acetyltransferase;[Acyl-carrier-protein] S-malonyltransferase;3-oxoacyl-[acyl-carrier-protein] synthase;3-oxoacyl-[acyl-carrier-protein] reductase;3-hydroxyacyl-[acyl-carrier-protein] dehydratase;Enoyl-[acyl-carrier-protein] reductase;Oleoyl-[acyl-carrier-protein] hydrolase	Fasn	IPR001031;IPR001227;IPR006162;IPR009081;IPR011032;IPR013149;IPR013217;IPR013968;IPR014030;IPR014031;IPR014043;IPR016035;IPR016036;IPR016038;IPR016039;IPR016040;IPR018201;IPR020842;IPR020843;IPR023102	Ac_transferase_dom;Acyl_carrier_prot-like;Acyl_transferase;Acyl_Trfase/lysoPLipase;ADH_C;Fatty_acid_synthase_dom_2;GroES-like;Ketoacyl_synth_AS;Ketoacyl_synth_C;Ketoacyl_synth_N;Malonyl_transacylase_ACP-bd;Methyltransf_12;NAD(P)-bd_dom;PKS/FAS_KR;PKS_ER;PKS_KR;PPantetheine_attach_site;Thioesterase;Thiolase-like;Thiolase-like_subgr	Thioesterase			potential false positive
14.0994	14.2055	18.4828	11.2778	12.747	14.7852	20.8939	18.5964	15.4469	16.6341	15.3817	16.1224	4	6	+	0.0263855	2.91295	5.91594	1	62.069	60.691	481	C	___1	0.000592	97.734	612.321	-0.31328	2	2929	UID6736	Q99JG2	481	Q99JG2	Endothelin B receptor-like protein 2	Gpr37l1	IPR000276;IPR003909;IPR017452	GPCR_Rhodpsn;GPCR_Rhodpsn_7TM;GPR37_orph								4	o4-26i135-157o167-189i311-333o	TM	TM	Cytoplasmic
14.2398	12.3064	16.3166	14.7303	13.4341	13.3297	16.5714	15.356	NaN	17.6633	17.9854	NaN	2	4	+	0.00511384	2.83454	5.88462	1	113.1	58.172	317	C	___1	8.4e-05	124.42	631.788	0.75294	2	2203	UID5156	Q6NZD2;Q9WV80	317;318	Q6NZD2	Sorting nexin-1	Snx1;Snx1	IPR001683;IPR005329;IPR015404	Phox;Sorting_nexin_N;Vps5_C	Vps5
17.7924	13.6597	14.4908	11.5888	17.5415	13.4438	NaN	NaN	19.1604	15.6856	19.492	NaN	3	3	+	0.0418269	3.35983	5.88071	1	77.238	117.81	329	C	___1	0.00111984	117.81	454.731	0.47966	2	3401	UID7730	Q9Z0L0	329	Q9Z0L0	Trophoblast glycoprotein	Tpbg	IPR000372;IPR000483;IPR001611;IPR003591	Cys-rich_flank_reg_C;Leu-rich_rpt;Leu-rich_rpt_typical-subtyp;LRR-contain_N								1	o360-382i	TM	TM	Extracellular
15.7338	15.9547	13.7324	11.6672	16.6613	16.6156	NaN	NaN	17.5487	19.2692	17.7693	18.0945	4	4	+	0.0091536	3.10959	5.87236	1	83.83	71.98	59	C	___1	1.32e-05	116.58	603.654	0.01744	3	1531	UID3536	P46460;G3UX98;G3UX86	59;56;24	P46460	Vesicle-fusing ATPase	Nsf;Nsf;Nsf	IPR003338;IPR003593;IPR003959;IPR003960;IPR004201;IPR009010;IPR027417	AAA+_ATPase;Asp_de-COase-like_dom;ATPase_AAA_core;ATPase_AAA_CS;CDC4_N-term_subdom;Cdc48_dom2;P-loop_NTPase	CDC48_N
16.3709	15.553	19.4677	15.7964	13.365	15.5586	21.6387	17.5703	18.0699	19.6739	17.8552	19.7921	5	6	+	0.00672232	3.08142	5.87138	1	112.57	145.14	66	C	___1	6.83e-10	145.14	458.899	-0.65697	3	1262	UID2783	O70443	66	O70443	Guanine nucleotide-binding protein G(z) subunit alpha	Gnaz	IPR001019;IPR001408;IPR011025;IPR027417	Gprotein_alpha_I;Gprotein_alpha_su;GproteinA_insert;P-loop_NTPase	G-alpha
16.7293	14.3821	13.7406	10.7034	16.6725	13.9706	19.4183	13.4267	18.196	17.7346	17.3543	17.3131	3	6	+	0.0207367	2.87408	5.86932	1	99.315	84.62	170	C	___1	0.000290089	116.98	717.387	-1.6755	2	2903	UID6685	Q9D1X8;Q922J6	170;174	Q9D1X8	Tetraspanin-2	Tspan2;Tspan2	IPR000301;IPR008952;IPR018499;IPR018503	Tetraspanin;Tetraspanin/Peripherin;Tetraspanin_CS;Tetraspanin_EC2	Tetraspannin							4	i13-35o50-72i85-107o184-206i	TM	TM	Extracellular
15.5026	15.4238	13.1887	9.99527	13.7805	14.9226	NaN	NaN	17.3351	NaN	17.3781	16.4831	3	3	+	0.0178686	3.26319	5.85864	1	39.484	41.247	328	C	___1	0.0139	41.247	1116.85	0.46135	3	2981	UID6832	Q99P72-3;Q99P72	328;444	Q99P72-3	Reticulon-4	Rtn4	IPR003388	Reticulon								2	o880-902i980-1002o	TM	TM	Cytoplasmic
13.1232	14.0133	13.6865	10.6503	14.1751	13.1505	NaN	NaN	15.3822	17.1233	15.3695	15.1781		4	+	0.004022	2.63013	5.85672	1	42.753	52.599	199	C	___1	0.0116572	52.599	469.99	0.40771	4	994	UID2210	F8WJK8;Q99L47	199;208	F8WJK8	Hsc70-interacting protein	St13;St13	IPR006636;IPR011990;IPR013026;IPR013105;IPR019734	STI1_HS-bd;TPR_2;TPR_repeat;TPR-contain_dom;TPR-like_helical	TPR_11
13.6907	15.0741	16.8392	13.8064	12.4312	15.209	18.6634	NaN	NaN	17.1439	NaN	16.4876	4	3	+	0.0114696	2.9232	5.85472	1	103.84	153.14	433	C	___1	8.18e-14	153.14	735.868	0.49648	2	2125	UID4991	Q61823	433	Q61823	Programmed cell death protein 4	Pdcd4	IPR003891;IPR016021;IPR016024	ARM-type_fold;Initiation_fac_eIF4g_MI;MIF4-like_typ_1/2/3	MA3
15.2976	15.8084	14.2411	10.2484	14.9433	16.2687	18.4976	13.7554	17.48	18.2945	17.0056	18.2688	4	6	+	0.0190987	2.74907	5.84032	1	118.39	154.52	11	C	___1	8.12e-10	154.52	1038.51	0.62174	2	2917	UID6717	Q925T6-2	11	Q925T6-2	Acid-sensing ion channel 2	Asic2
18.5722	17.4718	16.8498	13.7956	18.957	18.2	21.2987	16.3222	20.6185	20.7759	20.3936	20.4113	6	6	+	0.0159031	2.6623	5.83849	1	209.02	253.46	720	C	___1	3.27e-67	253.46	904.443	-0.38363	2	187	UID443	A9C437;Q9R0A1	720;737	A9C437	Chloride channel protein 2	Clcn2;Clcn2	IPR000644;IPR001807;IPR002244;IPR014743	Cl-channel_core;Cl-channel_volt-gated;Cl-channel-2;Cysta_beta_synth_core								9	i100-122o137-159i216-238o248-270i283-302o329-351i372-394o451-473i485-507o	TM	TM	Cytoplasmic
14.2507	15.2893	13.337	10.5124	12.7594	14.3003	NaN	NaN	16.4789	17.047	NaN	15.8842	2	3	+	0.00989688	3.06185	5.83477	1	39.542	44.341	103	C	___1	0.000498	44.848	1017.81	-0.042901	3	1241	UID2737	Q7TMG8;O55126	103;103	Q7TMG8	Protein NipSnap homolog 2	Gbas;Gbas	IPR011008;IPR012577	Dimeric_a/b-barrel;NIPSNAP
16.8366	14.9639	13.2941	11.5296	17.4891	15.6081	NaN	NaN	19.2898	18.6948	18.3079	17.1938	4	4	+	0.0104037	3.41801	5.83341	1	88.991	60.093	1918	C	___1	2.2e-05	114.58	684.316	1.1788	3	1278	UID2834	O88737-2;O88737	1918;1918	O88737-2	Protein bassoon	Bsn	IPR008899;IPR011011;IPR013083	Znf_FYVE_PHD;Znf_piccolo;Znf_RING/FYVE/PHD
14.929	14.4564	13.3087	12.3378	14.8541	13.9561	17.9765	14.966	NaN	16.4688	NaN	15.9404	4	4	+	0.00533043	2.36424	5.80961	1	34.933	53.869	115	C	___1	0.00384	66.004	785.385	-0.032531	2	2774	UID6339	Q8VC82	115	Q8VC82	Rhomboid-related protein 1	Rhbdl1	IPR002610;IPR011992;IPR017213;IPR022764	EF-hand-like_dom;Peptidase_S54_rhomboid;Peptidase_S54_rhomboid_dom;Peptidase_S54_rhomboid_met								7	i129-151o180-202i215-237o241-263i275-294o309-327i339-361o	TM	TM
13.5988	15.9278	13.8133	11.4076	15.4421	13.4998	16.7013	NaN	NaN	17.6224	NaN	16.8829	3	3	+	0.00766979	3.12063	5.80155	1	47.301	43.115	102	C	___1	0.00111583	50.098	651.78	0.14215	4	2409	UID5625	Q8BG39	102	Q8BG39	Synaptic vesicle glycoprotein 2B	Sv2b	IPR001646;IPR005828;IPR005829;IPR011701;IPR016196;IPR020846;IPR022308	5peptide_repeat;MFS;MFS_dom;MFS_dom_general_subst_transpt;Sub_transporter;Sugar_transporter_CS;SV2	Sugar_tr							12	i111-133o148-170i177-196o201-223i236-258o273-294i389-411o537-559i566-588o592-614i627-649o654-672i	TM	TM	Cytoplasmic
14.1412	13.2585	13.9735	11.0809	13.0986	13.8524	NaN	NaN	15.7616	16.6353	15.9921	15.4914	1	4	+	0.0010118	2.73592	5.78179	1	86.486	92.866	14	C	___1	0.000113291	110.84	456.941	0.19393	3	2972	UID6813	Q99ML4	14	Q99ML4	Protein FAM69B	Fam69b	IPR022049	Uncharacterised_FAM69								1	i31-53o	TM	TM	Cytoplasmic
13.7829	16.2931	14.0119	12.1716	16.5952	16.9781	15.8864	NaN	18.534	18.8963	18.813	18.0133	4	5	+	0.00699735	3.05647	5.77317	1	127.81	107.53	366	C	___1	2.93e-14	143.31	854.907	0.060914	2	2694	UID6188	Q8K2V6;Q8K2V6-2	366;366	Q8K2V6	Importin-11	Ipo11	IPR001494;IPR011989;IPR016024	ARM-like;ARM-type_fold;Importin-beta_N
22.5057	16.0089	21.0104	16.3286	22.7373	21.3769	25.4591	19.1563	23.3057	24.7112	23.3441	22.836	6	6	+	0.0333891	3.14077	5.72648	1	154.25	100.14	295	C	___1	1.36e-22	169.51	1160.56	0.39594	2	485	UID1052	D3Z2H7;E9Q986;D3Z7H6;E9Q906;E9Q907;E9Q905;E9Q8Z4;E9Q8Z9;D3Z2H2;E9Q903;E9Q901;P30999-2;E9Q904;P30999-3;G3X9V2;P30999;E9Q8Z5;E9Q8Z6;E9Q8Z8	295;517;517;517;517;517;554;564;564;564;564;618;564;618;618;618;618;618;618	D3Z2H7	Catenin delta-1	Ctnnd1;Ctnnd1;Ctnnd1;Ctnnd1;Ctnnd1;Ctnnd1;Ctnnd1;Ctnnd1;Ctnnd1;Ctnnd1;Ctnnd1;Ctnnd1;Ctnnd1;Ctnnd1;Ctnnd1;Ctnnd1;Ctnnd1	IPR000225;IPR011989;IPR016024	Armadillo;ARM-like;ARM-type_fold
12.8801	14.3126	14.7544	12.7627	12.857	13.6642	15.2442	NaN	NaN	17.2932	NaN	15.1605	2	3	+	0.00526145	2.3608	5.69637	1	49.264	75.376	612	C	___1	0.00152	75.376	789.913	0.013246	2	995	UID2219	G3UVV4;P17710-3;P17710-4;P17710-2;P17710	612;613;617;640;669	G3UVV4	Hexokinase-1	Hk1;Hk1	IPR001312;IPR019807;IPR022672;IPR022673	Hexokinase;Hexokinase_C;Hexokinase_CS;Hexokinase_N	Hexokinase_1
12.7631	14.6536	13.3253	12.5623	14.9385	14.6914	NaN	NaN	15.8392	17.2718	NaN	16.4037	2	3	+	0.00302464	2.68253	5.67969	1	69.649	67.418	109	C	___1	3.16e-05	86.573	776.021	0.041708	3	2373	UID5550	Q80X95	109	Q80X95	Ras-related GTP-binding protein A	Rraga	IPR006762;IPR027417	Gtr1_RagA;P-loop_NTPase	Gtr1_RagA
13.0129	12.4579	19.3779	15.7684	12.8411	12.6675	19.9511	13.3373	19.8785	NaN	19.7745	NaN	2	4	+	0.0380759	3.88107	5.6575	1	123.36	137.09	51	C	___1	3.13e-07	137.09	676.818	0.62245	2	3029	UID6909	Q9CRC0	51	Q9CRC0	Vitamin K epoxide reductase complex subunit 1	Vkorc1	IPR012932	VKOR	VKOR							3	o10-29i101-123o127-149i	TM	TM	Cytoplasmic
12.9335	16.2243	15.9559	12.4907	13.2112	15.7328	18.2378	NaN	NaN	17.5884	NaN	16.7352	3	3	+	0.0113637	3.09573	5.65417	0.99991	79.731	118.71	143	C	___1	1.45e-06	118.71	883.932	0.10264	2	3075	UID6996	Q9D0G0	143	Q9D0G0	28S ribosomal protein S30, mitochondrial	Mrps30	IPR010793	Ribosomal_L37/S30	PDCD9
11.9036	16.6622	14.5851	11.1514	16.2379	17.322	NaN	NaN	17.7622	19.1553	17.6202	18.6352	3	4	+	0.0135475	3.64952	5.65126	1	201.12	143.56	85	C	___1	3.5e-27	220.32	818.911	-0.11622	2	3364	UID7638	Q9WTP7	85	Q9WTP7	GTP:AMP phosphotransferase AK3, mitochondrial	Ak3	IPR000850;IPR006259;IPR007862;IPR027417	Adenyl_kin_sub;Adenylate_kin;Adenylate_kinase_lid-dom;P-loop_NTPase	ADK
18.1746	15.8627	12.9038	11.0366	18.5065	16.5934	NaN	NaN	19.9744	18.9078	20.4659	17.3893	4	4	+	0.0259994	3.67142	5.63401	0.999886	132.45	133.24	150	C	___1	2.34e-05	133.24	1141.47	0.18107	2	2118	UID4975	Q61735-2	150	Q61735-2	Leukocyte surface antigen CD47	Cd47										5	o162-184i196-218o228-247i259-281o285-307i	TM	TM
14.8463	15.8169	14.4751	10.8902	13.7255	15.9233	17.8505	NaN	NaN	17.5243	NaN	16.6431	3	3	+	0.0153535	3.05975	5.62221	1	110.53	105.2	551	C	___1	0.000103641	153.97	529.253	0.50727	2	74	UID161	A2AI91;A2AI89;P18826-2;A2AI88;P18826;A2AI87	551;551;551;551;551;551	A2AI91	Phosphorylase b kinase regulatory subunit alpha, skeletal muscle isoform	Phka1;Phka1;Phka1;Phka1;Phka1	IPR008734;IPR008928;IPR011613;IPR012341	6-hairpin_glycosidase-like;6hp_glycosidase;Glyco_hydro_15;PHK_A/B_su	Glyco_hydro_15
14.0152	15.9974	13.397	10.6074	12.799	13.1381	NaN	NaN	15.2053	17.445	NaN	16.5168	2	3	+	0.01504	3.06335	5.61226	1	52.275	55.912	33	C	___1	0.00118124	58.246	752.693	0.12449	3	248	UID578	Q99K51;B1AX58	33;33	Q99K51	Plastin-3	Pls3;Pls3	IPR001589;IPR001715;IPR002048;IPR011992;IPR018247	Actinin_actin-bd_CS;CH-domain;EF_Hand_1_Ca_BS;EF_hand_dom;EF-hand-like_dom	EF-hand_7
15.434	14.6218	13.8502	11.775	16.6157	14.8068	NaN	NaN	18.4652	17.4255	17.5994	16.1495	4	4	+	0.00665133	2.89265	5.59783	1	42.295	78.814	13	C	___1	0.000962186	78.814	558.64	0.3354	3	1383	UID3148	P16054;Q8C944	13;13	P16054	Protein kinase C epsilon type	Prkce;Prkce	IPR000008;IPR000719;IPR000961;IPR002219;IPR002290;IPR008271;IPR008973;IPR011009;IPR014376;IPR017441;IPR017892;IPR018029;IPR020454;IPR027274	AGC-kinase_C;C2_Ca/lipid-bd_dom_CaLB;C2_Ca-dep;C2_membr_targeting;DAG/PE-bd;Kinase-like_dom;PKC_epsilon;Pkinase_C;Prot_kin_PKC_delta;Prot_kinase_cat_dom;Prot_Kinase_C-like_PE/DAG-bd;Protein_kinase_ATP_BS;Ser/Thr_dual-sp_kinase_dom;Ser/Thr_kinase_AS	C2
17.0661	15.6781	17.6684	13.4221	16.8835	16.2943	20.9939	16.9672	18.2967	18.5518	17.709	18.0549	6	6	+	0.0108509	2.26017	5.58709	1	81.305	95.741	432	C	___1	0.00112168	117.89	494.731	-0.19559	2	3360	UID7628	Q9R1T4	432	Q9R1T4	Septin-6	2006-09-01	IPR000038;IPR016491;IPR027417	Cell_div_GTP-bd;P-loop_NTPase;Septin
14.997	13.1208	13.0953	13.6463	16.3393	18.0315	18.401	NaN	18.0589	19.4203	17.7029	18.5616	4	5	+	0.00211798	3.55724	5.568	1	91.906	113.81	594	C	___1	9.12e-06	113.81	1032.49	-1.0571	2	2048	UID4751	Q60597-2;Q60597;Q60597-4;Q60597-3	594;604;615;619	Q60597-2	2-oxoglutarate dehydrogenase, mitochondrial	Ogdh	IPR001017;IPR005475;IPR011603	2oxoglutarate_DH_E1;DH_E1;Transketolase-like_Pyr-bd
12.6502	14.7818	14.4	11.8122	19.2256	14.6745	NaN	NaN	20.1505	16.6134	20.2842	15.6968	3	4	+	0.0282131	3.59551	5.56687	1	58.812	56.416	767	C	___1	6.52e-05	63.272	735.856	0.84309	4	3399	UID7724	Q9Z0H8-2;Q9Z0H8	767;802	Q9Z0H8-2	CAP-Gly domain-containing linker protein 2	Clip2	IPR000938	CAP-Gly_domain
15.1524	15.9394	13.8118	10.97	15.4586	16.855	NaN	NaN	16.8633	18.6952	16.7748	18.5271	4	4	+	0.0146298	3.01723	5.55245	1	159.42	168.62	34	C	___1	1.23e-23	168.62	1082.07	0.065647	2	2153	UID5044	Q641P0	34	Q641P0	Actin-related protein 3B	Actr3b	IPR004000;IPR015623;IPR020902	Actin/actin-like_CS;Actin-related;Arp3	Actin
14.1883	13.4382	16.0226	13.3689	14.5921	13.0235	18.7284	14.3368	16.7417	16.6331	15.9751	15.4959	4	6	+	0.00727148	2.2129	5.55132	1	125.52	137.32	54	C	___1	3.59e-07	139.08	873.884	-0.56356	2	1573	UID3646	P51830	54	P51830	Adenylate cyclase type 9	Adcy9	IPR001054;IPR018297	A/G_cyclase;A/G_cyclase_CS								11	i118-137o142-164i177-196o216-235i242-261o281-300i791-813o823-845i858-880o890-912i977-996o	TM	TM	Cytoplasmic
15.8996	14.5291	17.3339	13.3556	16.129	15.0065	19.1945	14.928	18.295	18.6988	18.3306	18.272	6	6	+	0.0059737	2.57753	5.54578	1	64.415	60.55	759	C	___1	0.000363	91.969	729.854	-0.044063	2	993	UID2209	Q3UR85-2;F8WJJ9;Q3UR85	759;759;759	Q3UR85-2	Myelin regulatory factor	Myrf;Myrf	IPR008967;IPR024061;IPR025719;IPR026932;IPR026933	MRF;MRF_C1;MRF_C2;NDT80_DNA-bd_dom;p53-like_TF_DNA-bd										TM	TM
12.863	15.5028	14.7016	11.2165	15.301	16.0606	NaN	NaN	16.6929	18.1417	16.329	17.8061	3	4	+	0.00932438	2.96818	5.53146	1	73.184	106.87	97	C	___1	4.68e-05	106.87	1022.99	0.38918	2	535	UID1127	P03903;Q9MD77;D3Z738	97;98;98	P03903	NADH-ubiquinone oxidoreductase chain 4L;NADH-ubiquinone oxidoreductase chain 4	Mtnd4l;mt-Nd4l;Gm10222	IPR001133	NADH_UbQ_OxRdtase_chain4L/K	Oxidored_q2							3	o5-22i29-46o56-78i	TM	TM
16.5536	14.1583	15.4488	12.7269	16.9672	16.5848	18.7134	NaN	17.9349	19.2238	17.7714	18.1416	6	5	+	0.00233483	2.95042	5.52169	1	236.66	195.28	25	C	___1	6.07e-80	260.56	994.446	1.0074	2	1766	UID4108	P97315	25	P97315	Cysteine and glycine-rich protein 1	Csrp1	IPR001781	Znf_LIM	LIM
14.0152	13.8197	14.5159	11.6753	13.6251	13.8934	16.9255	14.6698	15.2698	16.9079	15.7969	16.6454	4	6	+	0.000672334	2.44512	5.52148	1	122.34	98.3	82	C	___1	9.99e-07	128.95	1196.52	1.0383	2	221	UID535	B1AT06;Q6ZQM0-4;Q6ZQM0-3;Q6ZQM0-2;Q6ZQM0;Q3UCG9	82;47;47;47;61;82	B1AT06	E3 ubiquitin-protein ligase rififylin	Rffl;Rffl;Rffl	IPR001841;IPR011011;IPR013083	Znf_FYVE_PHD;Znf_RING;Znf_RING/FYVE/PHD
14.688	15.3666	12.9216	14.2037	16.5773	15.5647	17.6705	14.6681	18.4271	18.1038	17.7869	17.8581	5	6	+	0.00381755	2.5321	5.51732	0.999556	57.029	75.102	154	C	___1	0.00167835	75.102	781.871	1.0386	2	57	UID134	A2AFW6;Q791V5;Q9D050	154;163;172	A2AFW6	Mitochondrial carrier homolog 2	Mtch2;Mtch2;Mtch2	IPR018108;IPR023395	Mitochondrial_sb/sol_carrier;Mt_carrier_dom	Mito_carr									TM	TM
13.678	14.345	14.43	10.3747	15.3026	15.1388	NaN	NaN	17.0257	17.3711	16.0053	NaN	3	3	+	0.0172874	2.92252	5.5112	1	54.52	60.334	226	C	___1	0.00061177	60.334	754.017	-0.071247	3	2829	UID6448	Q91V76	226	Q91V76	Ester hydrolase C11orf54 homolog	C11orf54	IPR015021	DUF1907	DUF1907
13.1717	16.2237	14.1977	10.8288	14.2457	16.585	NaN	NaN	15.8231	18.4879	NaN	17.5382	4	3	+	0.0290712	3.0743	5.4971	0.999795	89.378	79.565	338	C	___1	1.49e-05	100.01	1088.51	-0.12411	2	758	UID1656	P24288;E9Q4K3;Q8CBC8	338;338;405	P24288	Branched-chain-amino-acid aminotransferase, cytosolic;Branched-chain-amino-acid aminotransferase;Branched-chain-amino-acid aminotransferase	Bcat1;Bcat1;Bcat1	IPR001544;IPR005786;IPR018300	Aminotrans_IV;Aminotrans_IV_CS;B_amino_transII	Aminotran_4
14.0057	13.423	14.6613	12.5954	13.1043	12.9514	NaN	NaN	16.4775	16.3584	15.9975	15.2323		4	+	0.000217328	2.55958	5.49144	1	68.231	74.505	147	C	___2	0.000431158	74.505	1052.46	-0.31598	2	3190	UID15133	Q9DCW2	147	Q9DCW2	Phospholipid scramblase 2	Plscr2	IPR005552	Scramblase	Scramblase									TM	TM	Cytoplasmic
13.4538	13.9286	14.1997	11.936	12.6133	14.4005	NaN	NaN	15.7631	16.7632	15.9371	15.7048	2	4	+	0.000568766	2.62007	5.48152	1	32.033	44.848	275	C	___1	0.00457	44.848	1274.13	1.5523	2	2752	UID6304	Q8R3P0	275	Q8R3P0	Aspartoacylase	Aspa	IPR007036;IPR016708	Aspartoacylase;Aste_AspA	AstE_AspA
14.227	16.2944	14.1545	10.7929	13.4292	16.5068	NaN	NaN	15.9363	18.6634	16.1258	18.028	3	4	+	0.0193787	2.95424	5.47598	1	76.893	42.863	1356	C	___1	2.99e-05	81.574	1145.08	-0.25101	2	616	UID1301	Q71LX4;E9PUM4	1356;1355	Q71LX4	Talin-2	Tln2;Tln2	IPR000299;IPR002404;IPR002558;IPR006077;IPR011993;IPR014352;IPR015009;IPR015224;IPR015711;IPR018979;IPR019747;IPR019748;IPR019749	Band_41_domain;FERM/acyl-CoA-bd_prot_3-hlx;FERM_central;FERM_CS;FERM_domain;FERM_N;ILWEQ_dom;Insln_rcpt_S1;PH_like_dom;Talin_cent;Talin-2;Vinculin/catenin;Vinculin-bd_dom
14.2685	17.1666	15.7394	11.4442	16.9741	17.3361	NaN	NaN	17.8965	19.7429	18.0346	18.9242	3	4	+	0.0160049	3.1614	5.45966	1	131.27	57.902	189	C	___1	1.73e-16	141	1001.19	0.16497	3	2936	UID6753	Q99JY9	189	Q99JY9	Actin-related protein 3	Actr3	IPR004000;IPR015623;IPR020902	Actin/actin-like_CS;Actin-related;Arp3	Actin
13.7443	15.0155	12.6582	10.7232	12.9451	14.3507	NaN	NaN	17.1462	16.6089	15.0168	14.7068	1	4	+	0.00975386	2.63018	5.45895	1	62.752	72.122	237	C	___1	0.0013	72.122	986.11	0.27528	3	603	UID1265	E9Q6P2;G3X8U7;P48453-2;E0CZ78;P48453	237;237;237;237;237	E9Q6P2	Serine/threonine-protein phosphatase;Serine/threonine-protein phosphatase;Serine/threonine-protein phosphatase;Serine/threonine-protein phosphatase 2B catalytic subunit beta isoform	Ppp3cb;Ppp3cb;Ppp3cb;Ppp3cb	IPR004843;IPR006186	Metallo_PEstase_dom;Ser/Thr-sp_prot-phosphatase	Metallophos
22.4652	22.0915	19.1726	16.3244	22.916	22.8347	23.8295	20.3881	25.4578	24.8166	24.9921	24.1338	6	6	+	0.0242489	2.96892	5.45802	1	206.31	89.171	34	C	___1	4.89e-17	211.78	722.411	-0.30888	2	1176	UID2597	O08917;G3UZZ5;G3UWW8;G3UYU4;G3XA73	34;34;34;34;34	O08917	Flotillin-1	Flot1;Flot1;Flot1;Flot1;Flot1	IPR001107	Band_7	Band_7
14.4679	15.4268	14.8349	13.5139	15.0858	15.3734	18.291	NaN	16.5391	17.7376	16.4835	16.7514	5	5	+	0.000294133	2.37674	5.42996	1	70.931	47.506	245	C	___1	0.0017	78.249	647.645	0.70456	3	1898	UID4407	Q61316;Q3U2G2	245;245	Q61316	Heat shock 70 kDa protein 4	Hspa4;Hspa4	IPR013126;IPR018181	Heat_shock_70_CS;Hsp_70_fam	HSP70
13.3333	14.7369	14.0982	11.5902	15.0527	14.9624	17.6149	NaN	NaN	16.6276	NaN	15.0908	4	3	+	0.0159146	2.48215	5.42655	1	20.233	68.277	678	C	___1	0.00288782	68.277	795.354	-1.3247	2	2346	UID5501	Q80UJ7	678	Q80UJ7	Rab3 GTPase-activating protein catalytic subunit	Rab3gap1	IPR026147	Rab3-GAP_cat_su	Rab3-GTPase_cat
15.3584	13.7073	14.7537	10.1912	15.7764	13.7277	NaN	NaN	17.4893	17.1574	17.4993	15.2641	4	4	+	0.0147686	2.93341	5.40842	1	66.721	91.202	214	C	___1	0.000253	91.202	561.914	0.12717	3	2043	UID4741	Q5Y5T2	214	Q5Y5T2	Palmitoyltransferase ZDHHC18	Zdhhc18	IPR001594	Znf_DHHC_palmitoyltrfase	zf-DHHC	S-palmitoyl cysteine intermediate						4	i78-100o110-132i232-254o269-291i	TM	TM
13.7887	15.425	13.6173	10.5183	16.0292	15.8531	NaN	NaN	17.938	17.5334	17.5131	16.3622	3	4	+	0.0105826	3.13141	5.38813	1	59.675	88.108	218	C	___1	0.000607	88.108	714.418	0.084845	2	2731	UID6273	Q8R127	218	Q8R127	Saccharopine dehydrogenase-like oxidoreductase	Sccpdh	IPR005097;IPR016040	NAD(P)-bd_dom;Saccharopine_DH/HSpermid_syn	Saccharop_dh							1	o277-299i		TM
14.094	12.9048	14.7975	9.81629	13.935	14.5233	15.4674	NaN	NaN	17.0668	NaN	16.0792	1	3	+	0.0205818	2.85932	5.37256	0.998792	25.587	49.298	554	C	___1	0.0234979	49.298	739.86	-0.86768	2	3295	UID7482	Q9QUJ7-2;Q9QUJ7	554;595	Q9QUJ7-2	Long-chain-fatty-acid--CoA ligase 4	Acsl4	IPR000873;IPR020845	AMP-binding_CS;AMP-dep_Synth/Lig										TM	TM	Cytoplasmic
13.311	16.5931	18.4689	13.8796	13.3981	17.0226	20.1994	16.2041	NaN	19.1956	NaN	18.5313	4	4	+	0.0228924	3.08705	5.37074	0.999855	123.95	119.75	101	C	___1	1.11e-06	145.72	640.785	-1.464	2	593;3067	UID1241	E0CZF6;E0CZ18;F8WHW3;E0CYE6;Q3TWL2;Q9CZX7	127;134;127;134;134;101	E0CZF6;Q9CZX7	Transmembrane protein 55B;Transmembrane protein 55A	Tmem55b;Tmem55b;Tmem55b;Tmem55b;Tmem55b;Tmem55a	IPR019178	Transmembrane_protein_55A/B	Tmemb_55A									TM	TM
15.3039	15.7753	12.9599	11.0716	15.8235	15.234	NaN	NaN	16.824	18.1305	NaN	17.1183	4	3	+	0.0193908	2.99623	5.36713	1	74.506	45.577	1128	C	___1	4.87e-05	78.501	756.694	0.6134	3	1402	UID3213	P19096	1128	P19096	Fatty acid synthase;[Acyl-carrier-protein] S-acetyltransferase;[Acyl-carrier-protein] S-malonyltransferase;3-oxoacyl-[acyl-carrier-protein] synthase;3-oxoacyl-[acyl-carrier-protein] reductase;3-hydroxyacyl-[acyl-carrier-protein] dehydratase;Enoyl-[acyl-carrier-protein] reductase;Oleoyl-[acyl-carrier-protein] hydrolase	Fasn	IPR001031;IPR001227;IPR006162;IPR009081;IPR011032;IPR013149;IPR013217;IPR013968;IPR014030;IPR014031;IPR014043;IPR016035;IPR016036;IPR016038;IPR016039;IPR016040;IPR018201;IPR020842;IPR020843;IPR023102	Ac_transferase_dom;Acyl_carrier_prot-like;Acyl_transferase;Acyl_Trfase/lysoPLipase;ADH_C;Fatty_acid_synthase_dom_2;GroES-like;Ketoacyl_synth_AS;Ketoacyl_synth_C;Ketoacyl_synth_N;Malonyl_transacylase_ACP-bd;Methyltransf_12;NAD(P)-bd_dom;PKS/FAS_KR;PKS_ER;PKS_KR;PPantetheine_attach_site;Thioesterase;Thiolase-like;Thiolase-like_subgr				potential false positive
13.7565	15.9244	15.6051	11.1243	14.0569	16.3227	18.402	NaN	NaN	17.5948	NaN	15.9186	3	3	+	0.0287456	2.84015	5.339	0.904749	37.793	46.069	1060	C	___1	0.0128723	57.434	710.868	-0.45983	2	1952	UID4549	Q3USB7	1060	Q3USB7	Inactive phospholipase C-like protein 1	Plcl1	IPR000008;IPR000909;IPR001192;IPR001711;IPR001849;IPR008973;IPR011992;IPR011993;IPR015359;IPR017946;IPR018029	C2_Ca/lipid-bd_dom_CaLB;C2_Ca-dep;C2_membr_targeting;EF-hand-like_dom;PH_like_dom;Pinositol_PLipase_C;PLC-like_Pdiesterase_TIM-brl;Pleckstrin_homology;PLipase_C_EF-hand-like;PLipase_C_PInositol-sp_X_dom;PLipase_C_Pinositol-sp_Y
11.9885	13.1915	14.9964	11.6699	11.4244	13.4176	NaN	NaN	NaN	16.4511	15.3839	15.1224	1	3	+	0.00597919	2.87108	5.32945	1	92.377	41.615	167	C	___1	1.37e-06	101.05	880.426	0.54747	3	3056	UID6954	Q9CZB6	167	Q9CZB6	Mediator of RNA polymerase II transcription subunit 7	Med7	IPR009244	Mediatior_Med7
13.3181	16.1597	19.4117	13.8524	15.1526	16.1131	20.6712	NaN	NaN	18.8405	NaN	17.9933	5	3	+	0.0202775	3.5004	5.31611	1	111.49	121.51	460	C	___1	9.2e-07	129.42	1003.5	0.29838	2	2846	UID6505	Q91W86	460	Q91W86	Vacuolar protein sorting-associated protein 11 homolog	Vps11	IPR000547;IPR001841;IPR013083;IPR015943;IPR016528;IPR017986;IPR024763	Clathrin_H-chain/VPS_repeat;VPS11;VPS11_C;WD40/YVTN_repeat-like_dom;WD40_repeat_dom;Znf_RING;Znf_RING/FYVE/PHD	Clathrin
13.9951	16.5585	13.696	11.7355	14.8762	15.2166	NaN	NaN	16.1328	18.5653	16.534	17.1529	4	4	+	0.009233	2.74993	5.3145	1	99.531	108.55	106	C	___1	3.52e-06	108.55	799.764	-0.057686	3	18	UID47	A2A815;A2A813;Q99LX0	106;106;106	A2A815	Protein DJ-1	Park7;Park7;Park7	IPR002818;IPR006287	DJ1;ThiJ/PfpI	DJ-1_PfpI	+
14.1102	12.5028	13.5675	11.5861	12.2702	13.706	NaN	NaN	15.7661	NaN	16.0675	14.6864	2	3	+	0.00281795	2.54953	5.28957	1	39.714	48.376	236	C	___1	0.0237	48.376	1065.51	0.44678	2	1081	UID2387	Q6DFY2;G5E8G3	236;244	Q6DFY2	Opioid-binding protein/cell adhesion molecule	Opcml;Opcml	IPR003598;IPR003599;IPR007110;IPR013098;IPR013783	Ig_I-set;Ig_sub;Ig_sub2;Ig-like_dom;Ig-like_fold	I-set							1	i5-24o		TM
17.0075	13.5738	14.4312	12.7096	15.5404	12.1553	NaN	NaN	17.6186	NaN	16.6031	18.1652	2	3	+	0.0121167	3.226	5.2876	0.817197	78.079	85.177	274	C	___1	5.02e-06	85.177	1149.55	0.035998	2	3133	UID7101	Q9D819	274	Q9D819	Inorganic pyrophosphatase	Ppa1	IPR008162	Pyrophosphatase
16.3038	17.2931	13.9099	11.3089	17.368	17.8466	16.6803	NaN	18.7473	20.1674	19.3811	18.9922	5	5	+	0.0180627	3.12194	5.28735	1	68.668	46.461	78	C	___1	0.000352	77.726	1006.48	1.9408	2	2003;2847	UID4655	Q5ICG5;Q8R1X1;Q8BYJ0;E9Q7Y2;Q91WC3;Q91WC3-2;Q5F2C5;Q8C028;B0QZJ6;B1ARG5	78;103;78;43;78;103;43;78;78;78	Q5ICG5;Q91WC3	Long-chain-fatty-acid--CoA ligase 6	Acsl6;Acsl6;Acsl6;Acsl6;Acsl6;Acsl6;Acsl6;Acsl6;Acsl6	IPR000873;IPR020845	AMP-binding_CS;AMP-dep_Synth/Lig								1	i21-43o	TM	TM	Cytoplasmic
15.5833	16.9158	17.5179	10.7834	15.1856	16.9517	18.5077	NaN	17.508	19.8677	NaN	18.3664	5	4	+	0.0240787	3.07283	5.28432	1	53.155	68.676	328	C	___1	0.000872	68.676	939.486	0.02102	2	1063	UID2353	G3XA25;Q8CAY6	328;360	G3XA25	Acetyl-CoA acetyltransferase, cytosolic	Acat2;Acat2	IPR002155;IPR016038;IPR016039;IPR020610;IPR020613;IPR020616;IPR020617	Thiolase;Thiolase_AS;Thiolase_C;Thiolase_CS;Thiolase_N;Thiolase-like;Thiolase-like_subgr	Thiolase_C			potential false positive
14.9004	15.4417	18.2859	13.7424	12.9818	16.1429	19.8592	NaN	NaN	17.5257	NaN	17.1913	5	3	+	0.0252627	2.94288	5.27546	1	122.15	163.9	911	C	___1	6.62e-16	169.15	1016.47	0.42451	2	1970	UID4584	Q80TL1;Q3V1Q3	911;916	Q80TL1	Adenylate cyclase type 2	Adcy2;Adcy2	IPR001054;IPR009398;IPR018297	A/G_cyclase;A/G_cyclase_CS;Adenylate_cyclase-like	Guanylate_cyc							12	i43-65o75-97i104-126o131-150i157-176o186-205i599-621o626-648i679-701o733-755i762-784o804-821i	TM	TM	Cytoplasmic
14.1727	15.9672	14.1988	12.8039	12.3932	14.7883	NaN	NaN	16.0868	17.8061	NaN	16.1864	3	3	+	0.00917183	2.63908	5.25252	1	102.35	65.915	640	C	___1	4.7e-06	104.67	1295.57	1.7503	2	2588	UID5965	Q9WUA3;Q8C605;F6YL81	640;640;19	Q9WUA3	6-phosphofructokinase type C;6-phosphofructokinase	Pfkp;Pfkp;Pfkp	IPR000023;IPR009161;IPR015912;IPR022953	6-phosphofructokinase_euk;Phosphofructokinase;Phosphofructokinase_CS;Phosphofructokinase_dom	PFK
13.2176	15.3469	19.7911	10.3588	13.222	15.5568	21.1296	NaN	NaN	17.8592	NaN	17.0458	3	3	+	0.0437138	4.096	5.24294	1	173.24	192.16	2983	C	___1	5.46e-53	192.16	887.11	-0.24164	3	802	UID1771	E9Q8I9;E9Q8I9-2	2983;2992	E9Q8I9	Protein furry homolog	Fry	IPR025481;IPR025614	Cell_morpho_N;Cell_Morphogen_C
12.5043	15.2797	13.1833	10.4582	14.0179	15.7356	NaN	NaN	16.7156	16.9976	16.5303	NaN	2	3	+	0.0138301	3.218	5.22764	0.999951	111.7	140.8	426	C	___1	5.23e-09	140.8	1071.99	2.568	2	1549	UID3578	P48318	426	P48318	Glutamate decarboxylase 1	Gad1	IPR002129;IPR015421;IPR015422;IPR015424;IPR021115	PyrdxlP-dep_de-COase;PyrdxlP-dep_Trfase;PyrdxlP-dep_Trfase_major_sub1;PyrdxlP-dep_Trfase_major_sub2;Pyridoxal-P_BS	Pyridoxal_deC
20.7202	18.2395	20.1099	16.868	20.8477	18.593	22.8001	19.3725	22.961	21.3522	22.9508	21.0293	6	6	+	0.00823565	2.5146	5.21875	1	180.39	167.12	116	C	___1	7.81e-18	225.01	552.289	0.21212	2	105	UID225	A2AMH3;Q6X893;A2AMH5;Q6X893-2;A2AMH4	116;116;116;116;116	A2AMH3	Choline transporter-like protein 1	Slc44a1;Slc44a1;Slc44a1;Slc44a1	IPR007603	Choline_transptr-like								7	o28-50i213-235o240-262i287-309o313-335i342-364o389-411i	TM	TM	Mitochondrial intermembrane
13.3187	15.4777	15.0034	11.3625	15.5148	15.7458	NaN	NaN	16.9612	18.1372	16.6952	17.1553	3	4	+	0.00746419	2.83341	5.18897	0.915197	104.87	107.83	309	C	___1	4.96e-06	114.63	872.753	-0.069957	3	2020	UID4688	Q5SSM3-2;Q5SSM3-3;Q5SSM3;F6T1Y2	309;309;309;184	Q5SSM3-2	Rho GTPase-activating protein 44	Arhgap44;Arhgap44	IPR000198;IPR004148;IPR008936;IPR027267	AH/BAR-dom;BAR_dom;Rho_GTPase_activation_prot;RhoGAP_dom	RhoGAP
13.2647	13.5778	15.0987	11.4206	12.2159	15.1652	16.0888	NaN	NaN	17.0067	NaN	15.9023	2	3	+	0.00867004	2.87545	5.18	1	45.399	46.962	648	C	___1	0.0199	46.962	979.535	-0.038416	2	2895	UID6664	Q921Q7	648	Q921Q7	Ras and Rab interactor 1	Rin1	IPR000159;IPR000980;IPR003123;IPR013995	Ras-assoc;SH2;VPS9;VPS9_subgr	RA
12.7722	15.7179	17.4092	12.0725	17.1749	12.3582	19.2026	NaN	17.9397	18.3754	NaN	17.2864	3	4	+	0.0119334	3.61687	5.1774	0.832494	135.22	78.249	171	C	___1	1.28e-31	141.55	731.008	0.47579	3	1663	UID3842	P63087;P62137;P63087-2;P62141	171;171;171;170	P63087	Serine/threonine-protein phosphatase PP1-gamma catalytic subunit;Serine/threonine-protein phosphatase PP1-alpha catalytic subunit;Serine/threonine-protein phosphatase PP1-beta catalytic subunit	Ppp1cc;Ppp1ca;Ppp1cb	IPR004843;IPR006186	Metallo_PEstase_dom;Ser/Thr-sp_prot-phosphatase	Metallophos
17.341	16.3481	19.5156	15.9524	17.2523	17.418	21.9151	17.4739	19.3997	20.2649	18.6037	19.4174	6	6	+	0.00980907	2.20788	5.15695	1	72.856	99.788	736	C	___1	0.000309	132.88	516.797	-0.69604	2	1826	UID4266	Q0VBD0	736	Q0VBD0	Integrin beta	Itgb8	IPR000742;IPR002035;IPR002369;IPR003659;IPR013032;IPR015442;IPR015812;IPR016201	EGF-like_CS;EG-like_dom;Integrin_bsu;Integrin_bsu_N;Integrin_bsu-8;Plexin-like;Plexin-like_fold;VWF_A								1	o680-702i		TM
15.3742	13.4665	16.3612	13.6493	12.6564	13.12	17.8784	13.8749	16.7771	NaN	17.2283	17.5416	4	5	+	0.0107004	2.55546	5.14593	0.962824	157.72	96.143	83	C	___1	3.77e-26	172.56	978.963	-1.3068	2	1568	UID3625	P51150	83	P51150	Ras-related protein Rab-7a	Rab7a	IPR001806;IPR003579;IPR005225;IPR027417	P-loop_NTPase;Small_GTPase;Small_GTPase_Rab_type;Small_GTP-bd_dom	Ras
22.5599	20.5417	22.0722	19.0958	22.3218	21.1174	24.7502	20.4236	24.4605	24.0148	24.424	23.4756	6	6	+	0.0109409	2.30665	5.14121	1	206.29	130.47	669	C	___1	3.54e-46	258.78	590.626	-0.82853	3	1264	UID2793	O70589-3;O70589-4;O70589-5;O70589;F6Y9I5	669;680;692;698;140	O70589-3	Peripheral plasma membrane protein CASK	Cask;Cask	IPR000719;IPR001452;IPR001478;IPR002290;IPR004172;IPR008144;IPR008145;IPR011009;IPR011511;IPR014775;IPR020590;IPR027417	Guanylate_kin;Guanylate_kin/L-typ_Ca_channel;Guanylate_kinase_CS;Kinase-like_dom;L27;L27_C;PDZ;P-loop_NTPase;Prot_kinase_cat_dom;Ser/Thr_dual-sp_kinase_dom;SH3_2;SH3_domain
14.6602	16.2256	14.2535	11.5838	12.4184	16.2139	NaN	NaN	16.863	18.0651	NaN	17.0395	3	3	+	0.0166599	3.09663	5.11267	1	50.713	42.289	1298	C	___1	0.000702	53.96	850.117	0.57573	3	2597	UID5979	S4R2D0;Q8C8R3-5;S4R285;Q8C8R3;S4R245;S4R1F9;S4R249;Q8C8R3-2;S4R291;Q8C8R3-4;S4R2H6;S4R2F3;S4R2R5;S4R1V6;Q8C8R3-3;S4R2B2	1298;1298;1352;1352;1298;1381;1385;1380;1352;1352;1376;1385;398;561;514;44	S4R2D0	Ankyrin-2	Ank2	IPR000488;IPR000906;IPR002110;IPR011029;IPR020683	Ankyrin_rpt;Ankyrin_rpt-contain_dom;Death_domain;DEATH-like_dom;ZU5
15.8843	12.8629	13.6963	11.9971	15.945	17.0035	NaN	NaN	17.5348	18.4491	17.4736	17.7649	3	4	+	0.00689027	3.24075	5.10681	1	51.872	73.927	63	C	___1	0.00167828	73.927	803.359	-1.3824	2	629	UID1339	E9PVB3	63	E9PVB3	Coiled-coil domain-containing protein 175	Ccdc175
17.3124	18.528	14.0817	10.9136	17.7113	18.3955	NaN	NaN	18.7733	20.748	18.9205	20.0436	4	4	+	0.0308112	3.46427	5.07307	1	163.86	92.39	39	C	___1	7.82e-32	170.8	1211.61	0.054612	2	1574	UID3647	P51863	39	P51863	V-type proton ATPase subunit d 1	Atp6v0d1	IPR002843;IPR016727	ATPase_V0-cplx_csu/dsu;ATPase_V0-cplx_dsu	vATP-synt_AC39
13.1471	15.7179	17.4092	10.5958	17.1749	13.8537	19.2026	NaN	17.9397	18.3754	NaN	17.2864	3	4	+	0.0163257	3.55126	5.06298	0.891268	135.22	111.22	172	C	___1	1.28e-31	141.55	731.008	0.93624	3	1663	UID3843	P63087;P62137;P63087-2;P62141	172;172;172;171	P63087	Serine/threonine-protein phosphatase PP1-gamma catalytic subunit;Serine/threonine-protein phosphatase PP1-alpha catalytic subunit;Serine/threonine-protein phosphatase PP1-beta catalytic subunit	Ppp1cc;Ppp1ca;Ppp1cb	IPR004843;IPR006186	Metallo_PEstase_dom;Ser/Thr-sp_prot-phosphatase	Metallophos
13.5808	14.3815	13.472	10.908	12.28	15.0564	NaN	NaN	15.8975	16.4033	15.8565	16.339	2	4	+	0.00303808	2.84429	5.06136	1	85.9	68.42	154	C	___1	3.04e-06	86.832	1312.54	0.12858	2	3135	UID7109	Q9D892	154	Q9D892	Inosine triphosphate pyrophosphatase	Itpa	IPR002637;IPR027502	Ham1p-like;ITPase	Ham1p_like
14.4081	15.3494	14.3462	11.4624	16.0746	15.6134	NaN	NaN	17.3507	17.9787	16.9508	17.1078	3	4	+	0.00585409	2.80465	5.04185	1	137.95	85.969	134	C	___1	4.1e-16	148.52	894.729	0.25284	3	2004	UID4657	Q5M8N0	134	Q5M8N0	CB1 cannabinoid receptor-interacting protein 1	Cnrip1			CNRIP1
12.3563	16.9884	14.3422	11.3088	13.4532	13.7958	NaN	NaN	16.4502	18.2293	NaN	16.0204	2	3	+	0.0184373	3.19252	5.03571	1	89.137	51.827	194	C	___1	1.1e-05	93.407	985.828	0.67775	3	1658	UID3832	P61982	194	P61982	14-3-3 protein gamma;14-3-3 protein gamma, N-terminally processed	Ywhag	IPR000308;IPR023409;IPR023410	14-3-3;14-3-3_CS;14-3-3_domain	2003-03-14
15.0094	13.4649	13.9872	11.2482	15.3424	14.5305	NaN	NaN	16.8243	15.6594	17.2399	NaN	3	3	+	0.0128164	2.6441	5.03359	1	114.08	130.87	315	C	___1	7.57e-09	130.87	910.454	0.70328	2	2416	UID5637	Q8BGA3	315	Q8BGA3	Leucine-rich repeat transmembrane neuronal protein 2	Lrrtm2	IPR000372;IPR001611;IPR003591;IPR025875	Leu-rich_rpt;Leu-rich_rpt_4;Leu-rich_rpt_typical-subtyp;LRR-contain_N								1	o422-444i	TM	TM	Extracellular
15.3805	15.9005	14.2153	11.2304	15.3953	15.9096	NaN	NaN	17.0611	18.0616	17.2412	17.6478	4	4	+	0.00810461	2.83099	5.02784	1	61.707	70.02	140	C	___1	1.03e-05	73.722	853.055	-0.17104	3	2128	UID4995	Q61923	140	Q61923	Potassium voltage-gated channel subfamily A member 6	Kcna6	IPR000210;IPR003091;IPR003131;IPR003968;IPR003972;IPR004053;IPR005821;IPR011333;IPR027359	BTB/POZ_fold;BTB/POZ-like;Ion_trans_dom;K_channel_four-helix_dom;K_chnl;K_chnl_volt-dep_Kv;K_chnl_volt-dep_Kv1;K_chnl_volt-dep_Kv1.6;T1-type_BTB								4	i175-197o263-285i376-398o437-459i	TM	TM
12.742	14.8645	13.9033	10.6125	13.331	15.5529	NaN	NaN	NaN	17.1078	15.9856	16.1948	2	3	+	0.0142821	2.92837	5.02277	0.86602	126.92	52.644	888	C	___1	1.08e-11	138.98	1009.51	-0.77456	2	1831	UID4278	Q11011;F6QYF8	888;844	Q11011	Puromycin-sensitive aminopeptidase	Npepps;Npepps	IPR001930;IPR014782;IPR015568;IPR024571	DUF3358;Peptidase_M1;Peptidase_M1_N;Peptidase_M1_puromycin-sens	ERAP1_C
14.7652	12.9177	16.7307	10.0488	13.6648	15.2922	18.0051	NaN	NaN	17.4228	NaN	15.8646	3	3	+	0.0309679	3.19427	5.02188	1	112.68	127.3	250	C	___1	1.74e-09	136.57	887.4	-0.24375	2	106	UID226	A2AMI7;Q80XI3-2;Q80XI3-4;Q80XI3;A2AMI2;Q80XI3-3	250;808;826;808;808;819	A2AMI7	Eukaryotic translation initiation factor 4 gamma 3	Eif4g3;Eif4g3;Eif4g3	IPR003307;IPR003890;IPR003891;IPR016021;IPR016024	ARM-type_fold;Initiation_fac_eIF4g_MI;MIF4G-like_typ-3;MIF4-like_typ_1/2/3;W2_domain	MIF4G
13.9227	13.7161	16.4685	12.1891	13.1932	15.2574	17.771	NaN	14.9168	17.5139	NaN	17.06	3	4	+	0.0101238	2.69092	5.01875	1	96.737	141.5	279	C	___1	2.89e-10	141.5	805.053	0.52579	3	268	UID622	P42232;P42230;B2C3G8	279;279;279	P42232	Signal transducer and activator of transcription 5B;Signal transducer and activator of transcription 5A	Stat5b;Stat5a;Stat5a	IPR000980;IPR001217;IPR008967;IPR011992;IPR012345;IPR013799;IPR013800;IPR013801;IPR015988	EF-hand-like_dom;p53-like_TF_DNA-bd;SH2;STAT_TF_alpha;STAT_TF_coiled-coil;STAT_TF_core;STAT_TF_DNA-bd;STAT_TF_DNA-bd_sub;STAT_TF_prot_interaction	STAT_alpha
12.9612	15.3198	15.5849	10.9511	13.87	16.2784	16.7551	NaN	NaN	17.9865	NaN	16.8357	4	3	+	0.020577	3.03153	5.01153	1	52.864	55.267	79	C	___1	0.00396	64.454	863.961	-0.32884	2	2776	UID6341	Q8VCF0	79	Q8VCF0	Mitochondrial antiviral-signaling protein	Mavs	IPR026148	Mt_antiviral_sig_pro								1	o479-496i	TM	TM	Cytoplasmic
12.0061	14.6241	12.2478	12.5364	14.8578	12.9509	NaN	NaN	16.0718	16.3169	NaN	15.3847	2	3	+	0.00447816	2.72062	4.97037	1	50.927	59.673	158	C	___1	0.00318072	59.673	1025.95	0.20332	2	3384	UID7688	Q9WV85	158	Q9WV85	Nucleoside diphosphate kinase 3	Nme3	IPR001564;IPR023005	Nucleoside_diP_kinase;Nucleoside_diP_kinase_AS
17.055	16.1028	14.6651	11.1488	17.1006	15.7703	NaN	NaN	18.5178	18.8503	18.4063	17.8276	4	4	+	0.0137225	3.0934	4.96722	1	67.92	44.963	482	C	___1	3.19e-06	75.773	873.394	1.0284	3	2128	UID4996	Q61923	482	Q61923	Potassium voltage-gated channel subfamily A member 6	Kcna6	IPR000210;IPR003091;IPR003131;IPR003968;IPR003972;IPR004053;IPR005821;IPR011333;IPR027359	BTB/POZ_fold;BTB/POZ-like;Ion_trans_dom;K_channel_four-helix_dom;K_chnl;K_chnl_volt-dep_Kv;K_chnl_volt-dep_Kv1;K_chnl_volt-dep_Kv1.6;T1-type_BTB								4	i175-197o263-285i376-398o437-459i	TM	TM
15.394	16.5951	14.7157	13.1842	15.2874	15.1366	NaN	NaN	NaN	18.3976	16.8555	17.3535	4	3	+	0.00560191	2.48337	4.96588	0.99533	131.83	144.73	82	C	___1	5.5e-15	144.73	1304.13	-0.045948	2	128	UID287	Q64521;A2AQR0	82;82	Q64521	Glycerol-3-phosphate dehydrogenase, mitochondrial	Gpd2;Gpd2	IPR000447;IPR002048;IPR006076;IPR011992;IPR018247	EF_Hand_1_Ca_BS;EF_hand_dom;EF-hand-like_dom;FAD-dep_OxRdtase;G3P_DH_FAD-dep	DAO							1	i7-29o		TM
14.6066	13.4133	14.7105	10.2702	15.0672	13.2451	15.8851	NaN	16.2853	NaN	16.9547	NaN	3	3	+	0.0171355	2.82288	4.95464	0.997255	57.7	68.074	768	C	___1	2.64e-05	68.074	1333.63	-0.30482	2	2981	UID6834	Q99P72-3;Q99P72	768;884	Q99P72-3	Reticulon-4	Rtn4	IPR003388	Reticulon								2	o880-902i980-1002o	TM	TM	Cytoplasmic
20.002	21.7118	14.6911	12.7048	20.8633	21.8909	NaN	NaN	22.6014	23.4264	22.6884	23.2048	4	4	+	0.0318876	4.33627	4.95387	1	250.12	159.41	310	C	___1	7.54e-118	312.92	769.382	-0.17383	2	2117	UID4971	Q61699;Q61699-2;E9Q0U7	310;310;269	Q61699	Heat shock protein 105 kDa	Hsph1;Hsph1	IPR013126;IPR018181	Heat_shock_70_CS;Hsp_70_fam	HSP70
13.2177	12.2971	16.3466	12.092	13.2908	14.4366	17.8071	NaN	NaN	15.8791	NaN	15.3815	3	3	+	0.0180639	2.74243	4.94283	1	68.149	82.942	220	C	___1	0.000801724	82.942	850.876	-0.063247	2	2799	UID6393	Q8VDS4	220	Q8VDS4	Regulation of nuclear pre-mRNA domain-containing protein 1A	Rprd1a	IPR006569;IPR006903;IPR008942	CID_dom;ENTH_VHS;RNA_pol_II-bd
13.1731	16.361	17.6445	12.1726	16.7569	16.6859	19.57	NaN	17.1345	18.8991	NaN	18.1522	5	4	+	0.0197025	2.97328	4.91935	1	141.76	181.94	965	C	___1	1.67e-35	181.94	999.999	-0.077591	2	1077	UID2380	Q3UJB9-2;Q3UJB9;G5E896;D6RE33	965;981;981;919	Q3UJB9-2	Enhancer of mRNA-decapping protein 4	Edc4;Edc4;Edc4	IPR001680;IPR015943;IPR017986	WD40/YVTN_repeat-like_dom;WD40_repeat;WD40_repeat_dom
12.68	13.9744	14.9508	11.6079	13.8449	14.2374	17.0212	15.1963	NaN	15.5789	NaN	16.2885	3	4	+	0.00361835	2.47199	4.91181	1	37.332	46.89	152	C	___1	0.0222	46.89	851.334	0.28837	2	760	UID1661	E9Q7S6;E9Q4S1;E9PUL4;E9PYP0;E9Q8J6;E9PXX4;E9PX38;E0CY70;E0CXQ1	152;132;152;152;152;47;47;28;48	E9Q7S6	High affinity cAMP-specific and IBMX-insensitive 3',5'-cyclic phosphodiesterase 8B	Pde8b;Pde8b;Pde8b;Pde8b;Pde8b;Pde8b;Pde8b;Pde8b;Pde8b	IPR000014;IPR001789;IPR002073;IPR003607;IPR013938;IPR023088;IPR023174	HD/PDEase_dom;PAS;PDEase;PDEase_catalytic_dom;PDEase_CS;PDEase_PDE8;Sig_transdc_resp-reg_receiver	Response_reg
16.8644	17.5	16.5783	11.6709	17.5861	17.2667	18.3176	NaN	18.0881	20.6824	18.0897	19.0335	5	5	+	0.0225895	2.59786	4.899	1	94.943	79.652	103	C	___1	4.28e-05	107.74	894.906	0.20545	2	3005	UID6878	Q9CQJ8	103	Q9CQJ8	NADH dehydrogenase [ubiquinone] 1 beta subcomplex subunit 9	Ndufb9	IPR008011	Complex1_LYR
12.2175	13.3912	15.9403	10.3351	14.0283	12.6924	NaN	NaN	15.3271	17.0312	16.2433	16.351	2	4	+	0.0068239	3.13735	4.89598	1	47.133	57.21	524	C	___1	0.0146	57.21	887.134	0.74594	3	2658	UID6127	Q8JZQ2	524	Q8JZQ2	AFG3-like protein 2	Afg3l2	IPR000642;IPR003593;IPR003959;IPR003960;IPR005936;IPR011546;IPR027417	AAA+_ATPase;ATPase_AAA_core;ATPase_AAA_CS;FtsH;Pept_M41_FtsH_extracell;Peptidase_M41;P-loop_NTPase								2	o145-162i251-270o	TM	TM
13.6941	15.9057	14.9977	9.80822	15.0882	16.5437	NaN	NaN	16.6096	18.4452	16.2229	17.8873	4	4	+	0.0265679	2.95165	4.877	1	113.04	72.968	1197	C	___1	1.4e-06	129.89	1028.58	0.29739	2	783;950	UID1720	J3QP81;E9Q6L0;Q80TV8-2;E9QNY9;Q80TV8;E9QKH0;F7DCH5;Q8BRT1;E9Q8N5;Q08EB6;Q8BRT1-5	1349;1358;1415;1416;1425;1426;1197;1176;1176;1177;490	J3QP81;F7DCH5	CLIP-associating protein 1;CLIP-associating protein 2	Clasp1;Clasp1;Clasp1;Clasp1;Clasp1;Clasp2;Clasp2;Clasp2;Clasp2	IPR011989;IPR016024;IPR021133;IPR024395	ARM-like;ARM-type_fold;CLASP_N_dom;HEAT_type_2
13.8656	14.7026	13.9769	11.8283	13.355	14.9116	14.5807	NaN	16.3787	16.9368	16.9466	15.7628	3	5	+	0.0026042	2.34779	4.87576	1	114.33	67.928	168	C	___1	7.22e-11	137.99	1214.53	0.17041	2	687	UID1476	E9PYI8;Q9JMA1	168;203	E9PYI8	Ubiquitin carboxyl-terminal hydrolase;Ubiquitin carboxyl-terminal hydrolase 14	Usp14;Usp14	IPR000626;IPR001394;IPR018200;IPR019954;IPR019955	Pept_C19ubi-hydrolase_C_CS;Peptidase_C19;Ubiquitin;Ubiquitin_CS;Ubiquitin_supergroup	UCH
13.8675	13.5638	14.0738	12.6664	13.4982	14.4223	NaN	NaN	NaN	16.6475	15.3029	15.9201	1	3	+	0.00065484	2.27483	4.86413	0.999689	44.595	64.522	211	C	___1	2.08e-05	64.522	927.091	-1.3472	3	3298	UID7499	Q9QUR6	211	Q9QUR6	Prolyl endopeptidase	Prep	IPR001375;IPR002470;IPR002471;IPR004106;IPR023302	Pept_S9_AS;Pept_S9A_oligopept_N;Peptidase_S9;Peptidase_S9A;Peptidase_S9A_B_C_N	Peptidase_S9_N
14.1648	15.2594	12.8541	11.0149	13.3904	15.4109	16.8031	NaN	NaN	16.6995	NaN	16.1644	4	3	+	0.0116426	2.87325	4.84853	1	109.88	84.479	88	C	___1	1.66e-05	128.01	632.342	-0.56818	2	114	UID251	A2ANZ2;Q6DFW0;Q3U3D8	88;252;252	A2ANZ2	Protein C9orf72 homolog	3110043O21Rik;3110043O21Rik			C9orf72-like
15.5175	14.504	14.1065	11.6938	16.8862	15.2792	NaN	NaN	18.2712	NaN	17.6244	16.488	4	3	+	0.0190391	2.79667	4.84411	0.994099	53.339	88.803	354	C	___1	0.000193	101.56	764.886	-0.37651	2	2578	UID5937	Q8C419	354	Q8C419	Probable G-protein coupled receptor 158	Gpr158	IPR017978	GPCR_3_C								6	o418-440i452-474o484-506i526-548o578-600i613-635o	TM	TM	Extracellular
13.7733	13.0758	13.7585	11.3055	13.684	14.0279	NaN	NaN	NaN	15.8263	15.6729	15.7786		3	+	0.00227495	2.48843	4.83539	1	63.743	51.473	530	C	___1	5.62e-06	65.741	1141.85	0.90073	3	2170	UID5081	Q68FE7	530	Q68FE7	Transmembrane protein 151B	Tmem151b	IPR026767	Tmem151								2	i59-81o106-128i	TM	TM
15.7668	13.1181	14.9447	11.142	13.3195	12.7416	NaN	NaN	16.5119	16.8038	NaN	16.1215	1	3	+	0.00999979	2.97362	4.83325	1	47.666	40.625	357	C	___1	0.000133	64.256	927.136	-0.29267	3	47	UID102	Q9R0M8;A2AER4	357;357	Q9R0M8	UDP-galactose translocator	Slc35a2;Slc35a2	IPR004689;IPR007271;IPR021189	Nuc_sug_transpt;UDP/CMP-sugar_transptr;UDPgal_transpt								8	i37-56o66-88i169-187o202-224i231-253o268-289i296-318o323-340i	TM	TM
13.5189	15.4405	13.2794	12.6167	12.7392	15.5883	NaN	NaN	16.2416	17.0276	NaN	16.5918	2	3	+	0.00550484	2.7565	4.82146	1	102.84	67.997	38	C	___1	9.73e-07	129.37	731.338	-0.66895	2	1676	UID3876	P62748	38	P62748	Hippocalcin-like protein 1	Hpcal1	IPR001125;IPR002048;IPR011992;IPR018247	EF_Hand_1_Ca_BS;EF_hand_dom;EF-hand-like_dom;Recoverin	EF-hand_7
12.5114	12.7224	14.1829	11.6334	16.7715	12.9896	NaN	NaN	17.8173	16.2035	NaN	15.9932	1	3	+	0.0135018	3.2028	4.81486	1	42.483	52.464	47	C	___1	0.00226521	52.464	811.774	-0.01139	3	170	UID395	A2RT62	47	A2RT62	F-box/LRR-repeat protein 16	Fbxl16	IPR001810	F-box_dom_cyclin-like
12.5259	15.1832	13.6933	12.5748	16.9004	15.1339	NaN	NaN	17.9338	17.5239	17.229	16.799	3	4	+	0.00475627	3.03617	4.801	1	55.106	43.986	74	C	___1	0.00829	57.629	1060.21	0.39583	3	170	UID398	A2RT62	74	A2RT62	F-box/LRR-repeat protein 16	Fbxl16	IPR001810	F-box_dom_cyclin-like
18.0378	19.5999	13.8539	11.1038	18.9557	20.1262	NaN	NaN	19.8969	21.7792	20.2915	21.4355	4	4	+	0.0362791	3.90456	4.77111	1	185.19	169.64	158	C	___1	1.48e-29	203.52	828.474	0.042859	2	2129	UID4998	Q61990-2;Q61990-3;Q61990	158;158;158	Q61990-2	Poly(rC)-binding protein 2	Pcbp2	IPR004087;IPR004088	KH_dom;KH_dom_type_1	KH_1
15.112	13.5601	16.2118	11.5596	13.3602	15.6068	17.0316	NaN	18.1957	17.1493	16.0823	16.4894	4	5	+	0.00489603	2.75458	4.7592	1	33.631	53.565	95	C	___1	0.00591319	53.565	680.362	-0.14229	3	3272	UID7440	Q9JKB1	95	Q9JKB1	Ubiquitin carboxyl-terminal hydrolase isozyme L3	Uchl3	IPR001578	Peptidase_C12	Peptidase_C12	Nucleophile
19.9206	21.801	13.4537	10.8647	20.1818	22.6262	NaN	NaN	21.6821	24.3383	21.5801	23.4106	4	4	+	0.0519024	4.61144	4.73046	1	222.66	46.704	254	C	___1	4.97e-71	274.39	750.892	0.20598	2	1806	UID4206	Q04447	254	Q04447	Creatine kinase B-type	Ckb	IPR000749;IPR014746;IPR022413;IPR022414;IPR022415	ATP-guanido_PTrfase;ATP-guanido_PTrfase_AS;ATP-guanido_PTrfase_cat;ATP-guanido_PTrfase_N;Gln_synth/guanido_kin_cat_dom	ATP-gua_Ptrans
12.9323	13.556	16.0607	13.8448	11.9381	16.369	17.6449	NaN	NaN	17.1821	NaN	16.5654	3	3	+	0.0128601	3.01398	4.7067	1	120.7	62.813	603	C	___1	2.46e-16	152.32	942.92	-0.19979	2	831	UID1860	Q8BZ98-2;Q8BZ98;E9QLL2;F2Z460;E0CXZ8	603;603;603;74;74	Q8BZ98-2	Dynamin-3	Dnm3;Dnm3;Dnm3;Dnm3	IPR000375;IPR001401;IPR001849;IPR003130;IPR011993;IPR019762;IPR020850;IPR022812;IPR027417	Dynamin;Dynamin_central;Dynamin_GTPase;Dynamin_GTPase_CS;GED;GTPase_effector_domain_GED;PH_like_dom;Pleckstrin_homology;P-loop_NTPase	PH
13.8978	15.0799	12.8492	11.1052	15.5225	15.2549	NaN	NaN	16.267	17.3599	16.7599	16.5438	4	4	+	0.00728136	2.78107	4.67134	1	102.86	92.474	651	C	___1	2.27e-05	123	726.042	0.22952	3	1620	UID3751	P58252	651	P58252	Elongation factor 2	Eef2	IPR000640;IPR000795;IPR004161;IPR005225;IPR005517;IPR009000;IPR009022;IPR014721;IPR020568;IPR027417	EF_GTP-bd_dom;EFG_III-V;EFG_V;P-loop_NTPase;Ribosomal_S5_D2-typ_fold;Ribosomal_S5_D2-typ_fold_subgr;Small_GTP-bd_dom;Transl_elong_EFG/EF2_IV;Transl_elong_EFTu/EF1A_2;Transl_elong_init/rib_B-barrel	EFG_IV
17.6821	13.0296	19.9545	15.5146	18.9731	11.9075	22.1471	18.0263	20.9516	19.0643	19.099	18.3435	4	6	+	0.0215937	3.4284	4.6567	1	96.432	81.01	773	C	___1	1.59e-06	118.21	1043.48	1.4747	2	2863	UID6540	Q91XW9	773	Q91XW9	Pcdhgc5 protein	Pcdhgc5	IPR002126;IPR013164;IPR015919;IPR020894	Cadherin;Cadherin_CS;Cadherin_N;Cadherin-like								1	o690-712i		TM
12.4138	17.2008	16.1551	10.8666	17.3552	18.132	17.5288	NaN	18.7159	20.1752	18.6188	18.7898	4	5	+	0.0187657	3.41178	4.65291	0.968496	110.7	92.098	598	C	___1	7.07e-06	115.42	1195.05	-0.14584	2	1328	UID2987	P07901	598	P07901	Heat shock protein HSP 90-alpha	Hsp90aa1	IPR001404;IPR003594;IPR019805;IPR020568;IPR020575	HATPase_ATP-bd;Heat_shock_protein_90_CS;Hsp90;Hsp90_N;Ribosomal_S5_D2-typ_fold	HSP90
16.2079	17.3037	15.6904	10.1715	16.8526	17.3371	19.7016	NaN	17.4169	19.2988	17.129	18.6601	5	5	+	0.0293193	2.84741	4.6508	1	110.61	115.85	147	C	___1	1.97e-05	115.85	894.729	-0.093232	3	2004	UID4658	Q5M8N0	147	Q5M8N0	CB1 cannabinoid receptor-interacting protein 1	Cnrip1			CNRIP1
16.6755	16.3518	18.336	11.0974	16.5228	16.7712	20.2733	NaN	18.415	19.1953	17.6249	18.5874	5	5	+	0.0199174	2.86006	4.64082	0.999998	73.852	83.948	43	C	___1	2.56e-07	89.859	756.028	-0.22034	3	1812	UID4224	Q05816	43	Q05816	Fatty acid-binding protein, epidermal	Fabp5	IPR000463;IPR000566;IPR011038;IPR012674	Calycin;Calycin-like;Fatty_acid-bd;Lipocln_cytosolic_FA-bd_dom	Lipocalin
13.1032	17.2441	17.0143	15.1066	13.2936	17.8292	19.863	15.4909	NaN	18.7059	18.5095	18.6664	4	5	+	0.0229328	2.64864	4.62879	0.994922	58.929	63.614	150	C	___1	0.00296591	66.939	889.942	-0.54787	2	3518	UID7903	S4R1W1	150	S4R1W1	Uncharacterized protein	Uncharacterized protein
16.5083	17.5946	15.0577	10.5034	17.5348	18.3495	NaN	NaN	18.5699	20.2891	18.6975	19.0118	5	4	+	0.0326405	3.21736	4.6275	1	149.68	77.068	131	C	___1	1.96e-23	174.21	870.926	-0.44813	2	2813	UID6415	Q8VEM8;G5E902	131;132	Q8VEM8	Phosphate carrier protein, mitochondrial	Slc25a3;Slc25a3	IPR018108;IPR023395	Mitochondrial_sb/sol_carrier;Mt_carrier_dom	Mito_carr							2	o257-279i309-328o	TM	TM
15.9675	16.3768	18.8887	12.7256	15.6511	16.5011	20.0688	NaN	NaN	18.9571	NaN	17.6343	6	3	+	0.0291673	2.86827	4.61395	1	99.246	97.771	799	C	___1	2.34e-06	109.5	944.799	0.17014	3	774	UID1697	Q5SSH7-2;Q5SSH7;E9Q5W5	799;799;799	Q5SSH7-2	Zinc finger ZZ-type and EF-hand domain-containing protein 1	Zzef1;Zzef1	IPR000433;IPR000859;IPR002048;IPR004939;IPR008979;IPR011992	APC_su10/DOC_dom;CUB_dom;EF_hand_dom;EF-hand-like_dom;Galactose-bd-like;Znf_ZZ
12.9779	13.1671	14.704	11.6774	12.6161	13.5503	NaN	NaN	15.7021	NaN	16.0094	14.8353		3	+	0.00367352	2.40013	4.53422	1	46.112	83.206	358	C	___1	0.00603	83.206	434.721	-0.25265	2	1439	UID3315	P25962;P25962-2	358;358	P25962	Beta-3 adrenergic receptor	Adrb3	IPR000276;IPR000681;IPR002233;IPR017452	Adrgc_rcpt_B3;Adrnrgc_rcpt;GPCR_Rhodpsn;GPCR_Rhodpsn_7TM								7	o36-58i71-93o108-130i151-170o208-227i291-313o323-345i	TM	TM	Cytoplasmic
13.6689	13.7421	14.0077	10.4793	13.2799	14.3779	NaN	NaN	15.8396	16.3116	15.4451	15.4266	2	4	+	0.00480711	2.49643	4.52064	1	57.363	88.319	617	C	___1	0.000565	88.319	842.393	-0.57899	2	816	UID1806	E9Q9X4;P70313	617;617	E9Q9X4	Nitric oxide synthase;Nitric oxide synthase, endothelial	Nos3;Nos3	IPR001094;IPR001433;IPR001709;IPR003097;IPR004030;IPR008254;IPR012144;IPR017927;IPR017938;IPR023173;IPR026009	FAD-binding_1;Fd_Rdtase_FAD-bd;Flavdoxin;Flavodoxin/NO_synth;Flavoprot_Pyr_Nucl_cyt_Rdtase;NADPH_Cyt_P450_Rdtase_dom3;NO_synthase_oxygenase_dom;NOS;NOS_met;OxRdtase_FAD/NAD-bd;Riboflavin_synthase-like_b-brl	Flavodoxin_1
11.8923	18.4489	14.0517	11.0648	18.5369	16.8892	NaN	NaN	NaN	19.334	19.7748	18.7363	3	3	+	0.0371101	4.1344	4.52052	1	65.287	61.186	291	C	___1	7.61e-07	69.521	1290.26	1.7779	3	1521	UID3507	P42669	291	P42669	Transcriptional activator protein Pur-alpha	Pura	IPR006628	PUR_DNA_RNA-bd
15.7397	15.3541	14.1134	11.9201	16.2272	15.7374	NaN	NaN	17.4154	17.2999	17.7945	NaN	4	3	+	0.0141329	2.65462	4.51629	1	94.511	118.03	88	C	___1	0.000284776	118.03	495.737	-0.18094	2	3410	UID7745	Q9Z110-2;Q9Z110;D3Z0B4	88;88;88	Q9Z110-2	Delta-1-pyrroline-5-carboxylate synthase;Glutamate 5-kinase;Gamma-glutamyl phosphate reductase	Aldh18a1;Aldh18a1	IPR000965;IPR001048;IPR001057;IPR005766;IPR015590;IPR016161;IPR016162;IPR016163;IPR019797;IPR020593	Ald_DH/histidinol_DH;Ald_DH_C;Ald_DH_N;Aldehyde_DH_dom;Asp/Glu/Uridylate_kinase;G-glutamylP_reductase;G-glutamylP_reductase_CS;Glu/AcGlu_kinase;Glutamate_5-kinase_CS;P5_carboxy_syn	AA_kinase
17.8597	12.1568	14.7631	10.7245	19.0461	12.9919	NaN	NaN	20.0948	17.2303	20.0128	17.094	2	4	+	0.0281863	4.01763	4.51324	1	126.78	46.461	152	C	___1	1.48e-10	141.3	781.718	-0.46629	3	2405	UID5617	Q8BFZ2-2;Q8BFZ2	152;182	Q8BFZ2-2	Lipid phosphate phosphatase-related protein type 1	Lppr1	IPR000326;IPR016118	P_Acid_Pase/Cl_peroxidase_N;P_Acid_Pase_2/haloperoxidase	PAP2							4	i13-35o66-88i200-217o227-249i	TM	TM
13.2414	14.3663	12.3834	11.6712	15.9431	12.8702	16.7893	NaN	15.8094	NaN	16.2253	NaN	2	3	+	0.00910468	2.86207	4.50059	1	50	58.132	786	C	___1	0.0171	58.132	648.302	0.37124	2	1993	UID4621	Q5DTK1	786	Q5DTK1	Chondroitin sulfate synthase 3	Chsy3	IPR008428	Chond_GalNAc	CHGN							1	i7-29o	TM	TM	Lumenal
13.0092	15.2382	13.6426	10.4233	14.0138	15.0961	NaN	NaN	15.7212	16.1737	17.2419	15.7005	2	4	+	0.0116609	2.63879	4.47762	0.77547	69.492	59.687	84	C	___1	4.42e-05	71.418	1304.13	0.14393	2	128	UID288	Q64521;A2AQR0	84;84	Q64521	Glycerol-3-phosphate dehydrogenase, mitochondrial	Gpd2;Gpd2	IPR000447;IPR002048;IPR006076;IPR011992;IPR018247	EF_Hand_1_Ca_BS;EF_hand_dom;EF-hand-like_dom;FAD-dep_OxRdtase;G3P_DH_FAD-dep	DAO							1	i7-29o		TM
12.3534	16.2695	15.0835	12.534	12.2426	16.2211	16.6467	NaN	NaN	17.7371	NaN	17.0729	4	3	+	0.0188691	3.03488	4.45321	0.932555	33.225	59.975	533	C	___1	0.00999252	59.975	714.824	-1.1341	2	154	UID363	Q8VHQ9;A2AVR6	533;553	Q8VHQ9	Acyl-coenzyme A thioesterase 11	Acot11;Acot11	IPR002913;IPR006683;IPR023393	START_lipid-bd_dom;START-like_dom;Thioestr_supf	START
16.088	18.3602	14.0866	11.3937	16.9555	18.6877	NaN	NaN	18.0971	20.281	18.0697	20.0193	4	4	+	0.0327119	3.18816	4.44707	1	174.21	176.23	172	C	___1	3.23e-33	225.21	787.908	-0.10387	2	437	UID955	D3YYM6;Q91V55	172;172	D3YYM6	40S ribosomal protein S5;40S ribosomal protein S5, N-terminally processed	Rps5;Rps5;Rps5	IPR000235;IPR005716;IPR020606;IPR023798	Ribosomal_S5/S7;Ribosomal_S5/S7_euk/arc;Ribosomal_S7_CS;Ribosomal_S7_dom	Ribosomal_S7
14.283	15.6163	16.5696	14.5927	14.5324	16.0218	17.9075	NaN	NaN	17.5377	NaN	17.522	6	3	+	0.00193292	2.38643	4.42223	1	131.4	60.618	218	C	___1	2.08e-07	134.08	968.917	-0.48442	2	1697	UID3933	P63011	218	P63011	Ras-related protein Rab-3A	Rab3a	IPR001806;IPR003579;IPR005225;IPR027417	P-loop_NTPase;Small_GTPase;Small_GTPase_Rab_type;Small_GTP-bd_dom
17.2864	17.455	17.1736	13.1563	13.2602	13.7473	18.6139	NaN	NaN	19.2112	18.1993	17.7722	4	4	+	0.0124667	3.10268	4.42157	1	61.051	48.51	418	C	___1	3.56e-05	69.256	829.696	0.22285	3	1550	UID3584	P48320	418	P48320	Glutamate decarboxylase 2	Gad2	IPR002129;IPR015421;IPR015422;IPR015424;IPR021115	PyrdxlP-dep_de-COase;PyrdxlP-dep_Trfase;PyrdxlP-dep_Trfase_major_sub1;PyrdxlP-dep_Trfase_major_sub2;Pyridoxal-P_BS	Pyridoxal_deC
13.8561	15.209	15.4614	11.1665	12.4929	14.9458	16.0268	NaN	NaN	16.6199	NaN	17.0555	4	3	+	0.0176836	2.71212	4.4191	1	98.329	84.436	31	C	___1	9.79e-06	115.57	972.464	0.33676	2	2767	UID6328	Q8R574	31	Q8R574	Phosphoribosyl pyrophosphate synthase-associated protein 2	Prpsap2	IPR005946	Rib-P_diPkinase	Pribosyltran_N
14.149	15.2256	13.6386	10.9161	14.9212	15.15	NaN	NaN	15.8673	17.2244	15.8207	17.0381	4	4	+	0.0113651	2.48754	4.38859	1	71.421	77.031	133	C	___1	0.000463353	87.411	902.456	0.15859	2	2891	UID6636	Q921F4;Q921F4-4	133;133	Q921F4	Heterogeneous nuclear ribonucleoprotein L-like	Hnrpll	IPR000504;IPR006536;IPR012677	HnRNP-L_PTB;Nucleotide-bd_a/b_plait;RRM_dom	RRM_6
15.5247	15.9367	14.0565	10.7086	13.9887	16.1647	NaN	NaN	16.9931	17.8959	16.9003	17.1144	3	4	+	0.0137969	2.82927	4.38779	1	158.92	171.39	42	C	___1	6.17e-24	173.36	1058.51	0.19858	2	3360	UID7630	Q9R1T4;Q9R1T4-2;Q9R1T4-3;A2A3W1	42;42;42;70	Q9R1T4	Septin-6	Sept6;Sept6	IPR000038;IPR016491;IPR027417	Cell_div_GTP-bd;P-loop_NTPase;Septin	Septin
13.0892	14.6411	14.6004	11.8977	17.6286	15.3096	NaN	NaN	18.2096	16.5569	18.5954	16.5843	3	4	+	0.013055	2.95878	4.37918	0.999804	59.752	62.055	408	C	___1	0.00116	62.055	724.964	0.25541	3	2578	UID5935	Q8C419	408	Q8C419	Probable G-protein coupled receptor 158	Gpr158	IPR017978	GPCR_3_C								6	o418-440i452-474o484-506i526-548o578-600i613-635o	TM	TM	Extracellular
17.8577	17.3173	14.2175	10.6781	20.5731	17.7031	NaN	NaN	20.7899	20.6155	20.7781	20.1384	4	4	+	0.0225321	4.18934	4.3545	0.998364	130.23	120.27	56	C	___1	5.49e-10	132.39	1334.14	-0.071013	2	1063	UID2351	G3XA25;Q8CAY6;F2Z459;Q80X81	56;88;88;88	G3XA25	Acetyl-CoA acetyltransferase, cytosolic	Acat2;Acat2;Acat3;Acat3	IPR002155;IPR016038;IPR016039;IPR020610;IPR020613;IPR020616;IPR020617	Thiolase;Thiolase_AS;Thiolase_C;Thiolase_CS;Thiolase_N;Thiolase-like;Thiolase-like_subgr	Thiolase_N			potential false positive
15.5248	15.6144	13.7216	10.9171	15.2415	15.9003	NaN	NaN	16.8855	18.1052	17.0026	16.3311	4	4	+	0.0171296	2.59448	4.35076	1	131.93	89.136	149	C	___1	8.08e-15	139.66	946.93	1.0242	2	3237	UID7338	Q9ESW8	149	Q9ESW8	Pyroglutamyl-peptidase 1	Pgpep1	IPR000816;IPR016125	Peptidase_C15;Peptidase_C15-like	Peptidase_C15	+
18.3452	18.6297	17.7711	12.0338	18.1484	12.4511	18.3435	NaN	19.5734	20.9813	19.2059	19.5848	4	5	+	0.0243984	3.3079	4.34709	1	55.645	83.964	470	C	___1	0.000485	83.964	945.957	0.026657	2	1456	UID3365	Q5SVI9;Q5SVJ1;Q5SVI3;Q5SVI0;Q5SVI2;P28652;Q68EG2;Q5SVI1;Q5SVJ0	470;494;509;509;520;533;536;580;657	Q5SVI9	Calcium/calmodulin-dependent protein kinase type II subunit beta	Camk2b;Camk2b;Camk2b;Camk2b;Camk2b;Camk2b;Camk2b;Camk2b;Camk2b	IPR000719;IPR002290;IPR008271;IPR011009;IPR013543;IPR017441;IPR020636	Ca/CaM-dep_Ca-dep_prot_Kinase;Ca/CaM-dep_prot_kinase-assoc;Kinase-like_dom;Prot_kinase_cat_dom;Protein_kinase_ATP_BS;Ser/Thr_dual-sp_kinase_dom;Ser/Thr_kinase_AS	CaMKII_AD
15.07	16.1202	13.8318	11.7074	16.572	16.3015	NaN	NaN	17.0251	18.3491	16.74	18.172	4	4	+	0.0154839	2.63773	4.33516	1	73.443	51.876	954	C	___1	2.71e-05	77.959	1253.05	0.24102	2	1059	UID2342	Q01097;G3X9V4	954;954	Q01097	Glutamate receptor ionotropic, NMDA 2B	Grin2b;Grin2b	IPR001320;IPR001508;IPR001638;IPR001828;IPR018884;IPR019594	ANF_lig-bd_rcpt;Glu_rcpt_Glu/Gly-bd;Iontro_glu_rcpt;NMDA_rcpt;NMDAR2_C;SBP_bac_3	NMDAR2_C							4	o558-580i599-621o631-653i821-843o	TM	TM	Cytoplasmic
17.693	13.256	15.0543	11.611	17.4107	13.0531	16.2746	NaN	18.7674	NaN	18.6914	NaN	2	3	+	0.0397682	3.23145	4.2975	1	134.61	175.74	537	C	___1	6.68e-14	191.79	698.328	-0.63039	2	988	UID2199	Q61702;F8WJ05	537;541	Q61702	Inter-alpha-trypsin inhibitor heavy chain H1	Itih1;Itih1	IPR002035;IPR010600;IPR013694	ITI_HC_C;VIT;VWF_A
13.0258	14.1046	19.5615	14.9923	13.6266	14.7877	20.3075	16.4689	NaN	19.3055	NaN	18.806	4	4	+	0.012923	3.70556	4.28521	1	35.621	139.43	931	C	___1	1.62e-05	142.83	501.792	-0.05136	2	824	UID1829	E9QKH8;O35927;O35927-2	931;932;907	E9QKH8	Catenin delta-2	Ctnnd2;Ctnnd2	IPR000225;IPR011989;IPR016024	Armadillo;ARM-like;ARM-type_fold	Arm
17.0443	17.2117	13.5331	10.7347	17.8016	17.2162	NaN	NaN	19.1835	18.7782	18.894	18.6342	4	4	+	0.0265711	3.28221	4.26946	0.999986	33.787	54.343	390	C	___1	0.0189606	54.343	900.915	0.89994	2	1077	UID2381	Q3UJB9-2;Q3UJB9;G5E896	390;390;390	Q3UJB9-2	Enhancer of mRNA-decapping protein 4	Edc4;Edc4	IPR001680;IPR015943;IPR017986	WD40/YVTN_repeat-like_dom;WD40_repeat;WD40_repeat_dom
13.7354	16.3329	13.188	12.2116	15.5058	16.3342	NaN	NaN	NaN	17.8041	17.1203	17.0832	3	3	+	0.0167464	2.78455	4.26206	1	109.04	113.01	13	C	___1	0.000357772	113.01	671.294	-0.089437	3	2583	UID5950	Q8C4X7	13	Q8C4X7	UPF0258 protein KIAA1024-like homolog		IPR009626	UPF0258	UPF0258							1	i128-150o	TM	TM
15.4004	17.0652	13.9229	11.0475	16.3954	17.2652	16.4339	NaN	17.6052	19.3159	18.0071	18.4453	4	5	+	0.019608	2.77871	4.24016	1	58.182	60.968	469	C	___1	0.00270748	65.956	602.65	0.21892	3	3397;3398	UID7719	Q9Z0E0;Q9Z0E0-2	469;452	Q9Z0E0;Q9Z0E0-2	Neurochondrin	Ncdn	IPR008709	Neurochondrin	Neurochondrin
13.3169	15.4195	14.9183	10.5661	15.1989	15.9007	16.5793	NaN	NaN	17.7638	16.7974	16.4037	4	4	+	0.0170789	2.66598	4.21807	1	99.338	67.168	40	C	___1	3.76e-05	110.56	811.398	1.0371	3	160	UID375	A2AWQ9;Q3TMH2	40;40	A2AWQ9	Secernin-3	Scrn3;Scrn3	IPR005322	Peptidase_C69	Peptidase_C69
19.557	16.4895	17.6875	14.5629	19.2181	17.0225	20.972	16.8141	20.7929	20.1605	20.6971	19.7793	6	6	+	0.0163271	2.4464	4.21399	1	222.11	147.1	191	C	___1	1.26e-99	274.68	925.957	0.68543	2	2787	UID6364	Q8VCY8-2;Q8VCY8	191;191	Q8VCY8-2	Lipid phosphate phosphatase-related protein type 2	Lppr2	IPR000326;IPR016118	P_Acid_Pase/Cl_peroxidase_N;P_Acid_Pase_2/haloperoxidase	PAP2							6	i12-34o69-91i129-151o210-232i239-256o266-288i	TM	TM
14.3328	13.1782	14.9179	11.5282	13.3595	13.2722	NaN	NaN	NaN	16.0302	15.7644	15.7394	1	3	+	0.00523886	2.4132	4.21036	0.919684	54.913	65.416	40	C	___1	0.000339955	65.416	1054.48	-0.80373	2	1447	UID3338	P27545	40	P27545	Ceramide synthase 1	Cers1	IPR006634;IPR016439	Longevity_assurance_LAG1_LAC1;TLC-dom								5	i106-128o143-165i177-199o237-259i280-302o	TM	TM
16.0568	16.0464	14.7083	11.377	16.7261	18.2437	NaN	NaN	17.5943	19.5698	17.8003	18.7298	4	4	+	0.0241699	2.89717	4.20952	1	106.55	58.093	181	C	___1	2.23e-06	109.42	1145.6	-0.14651	2	1496	UID3456	P35486	181	P35486	Pyruvate dehydrogenase E1 component subunit alpha, somatic form, mitochondrial	Pdha1	IPR001017;IPR017597	DH_E1;Pyrv_DH_E1_asu_subgrp-y	E1_dh
12.2333	12.6481	13.4304	10.2583	13.236	14.6992	NaN	NaN	15.1876	15.5986	NaN	15.2424	1	3	+	0.0112812	2.59198	4.20774	0.989786	27.084	47.822	130	C	___1	0.00282922	47.822	1208.06	1.6685	2	2159	UID5057	Q64442	130	Q64442	Sorbitol dehydrogenase	Sord	IPR002085;IPR002328;IPR011032;IPR013149;IPR013154;IPR016040	ADH_C;ADH_GroES-like;ADH_SF_Zn-type;ADH_Zn_CS;GroES-like;NAD(P)-bd_dom	ADH_N
11.8418	14.9491	13.7019	12.0222	13.1594	14.4114	NaN	NaN	NaN	16.5088	15.1718	15.4579	3	3	+	0.0103893	2.3652	4.18429	1	34.297	41.743	255	C	___1	0.0124	52.966	834.38	0.7007	2	3175	UID7190	Q9DC28-2;Q9DC28	255;255	Q9DC28-2	Casein kinase I isoform delta	Csnk1d	IPR000719;IPR008271;IPR011009;IPR017441	Kinase-like_dom;Prot_kinase_cat_dom;Protein_kinase_ATP_BS;Ser/Thr_kinase_AS	Pkinase
14.0349	14.6907	13.8245	12.2182	14.9064	14.1364	NaN	NaN	15.9073	16.1598	16.1565	16.6274	4	4	+	0.00100973	2.24423	4.16677	1	50.557	50.752	78	C	___1	8.82e-05	64.422	825.065	-0.34245	3	1924	UID4470	Q3UHB8	78	Q3UHB8	Coiled-coil domain-containing protein 177	Ccdc177
16.1692	15.4942	13.4619	12.1416	17.1735	16.268	NaN	NaN	18.2767	17.8252	18.4929	16.3838	4	4	+	0.0183075	2.62658	4.1567	1	69.82	62.162	313	C	___1	0.00123161	72.815	571.593	-0.044439	3	1852	UID4316	Q3TA40;Q8R0A7	313;313	Q3TA40	Uncharacterized protein KIAA0513	6430548M08Rik;Kiaa0513	IPR022096	SBF2	SBF2
15.0908	16.3497	14.0549	12.5968	15.4885	16.6162	NaN	NaN	NaN	18.3112	16.9593	17.1546	4	3	+	0.0178709	2.44222	4.15603	1	46.657	40.779	346	C	___1	0.000225404	62.002	802.418	-0.0911	3	360	UID817	D3Z1U9;D3YUM1;Q91YT0	346;416;425	D3Z1U9	NADH dehydrogenase [ubiquinone] flavoprotein 1, mitochondrial	Ndufv1;Ndufv1;Ndufv1	IPR001949;IPR011537;IPR011538;IPR019554;IPR019575	NADH_UbQ_OxRdtase_51kDa_su;NADH-UbQ_OxRdtase_51kDa_CS;NADH-UbQ_OxRdtase_Fsu_4Fe4S-bd;NADH-UbQ_OxRdtase_suF;Soluble_ligand-bd
12.8257	15.6426	14.9982	10.3437	15.366	16.2376	18.1712	NaN	16.7581	17.2655	16.0473	16.6291	4	5	+	0.0146988	2.73861	4.1482	1	37.982	55.337	1192	C	___1	0.0041	55.337	1017.51	0.49519	2	950	UID2102	F7DCH5;Q8BRT1;E9Q8N5;Q08EB6;Q8BRT1-5	1192;1171;1171;1172;485	F7DCH5	CLIP-associating protein 2	Clasp2;Clasp2;Clasp2;Clasp2	IPR011989;IPR016024;IPR024395	ARM-like;ARM-type_fold;CLASP_N_dom
16.6226	16.3338	14.9867	11.2971	11.2422	16.2086	NaN	NaN	17.4283	18.0201	NaN	17.3986	3	3	+	0.0374426	3.16717	4.14636	1	40.054	68.972	322	C	___1	0.00677742	68.972	651.284	-0.14327	2	144	UID346	A2ASZ8;A2ASZ8-4;A2ASZ8-5;A2ASZ8-2;A2ASZ8-3	322;342;354;355;367	A2ASZ8	Calcium-binding mitochondrial carrier protein SCaMC-2	Slc25a25	IPR002048;IPR002067;IPR002167;IPR011992;IPR018108;IPR023395	EF_hand_dom;EF-hand-like_dom;Graves_DC;Mit_carrier;Mitochondrial_sb/sol_carrier;Mt_carrier_dom	Mito_carr									TM	TM	Mitochondrial matrix
16.807	14.7343	14.4387	11.2503	12.378	14.6306	NaN	NaN	17.3199	17.5434	16.6375	16.4293	3	4	+	0.0102547	2.94271	4.14328	1	83.011	41.047	312	C	___1	2.42e-06	87.808	1003.77	-0.27926	3	3041	UID6928	Q9CWZ7	312	Q9CWZ7	Gamma-soluble NSF attachment protein	Napg	IPR000744;IPR011990	NSF_attach;TPR-like_helical
14.826	15.6761	12.909	9.72879	15.7395	17.1071	NaN	NaN	16.9906	18.4759	16.9735	17.3071	4	4	+	0.0271224	3.10569	4.12312	1	46.564	61.757	234	C	___1	0.00272208	61.757	923.981	-0.37547	2	586	UID1221	Q3UPV6;P62482;E0CXZ9	234;248;263	Q3UPV6	Voltage-gated potassium channel subunit beta-2	Kcnab2;Kcnab2;Kcnab2	IPR001395;IPR005399;IPR005401;IPR005983;IPR023210	Aldo/ket_red;K_chnl_volt-dep_bsu_KCNAB;K_chnl_volt-dep_bsu_KCNAB2;K_chnl_volt-dep_bsu_KCNAB-rel;NADP_OxRdtase_dom	Aldo_ket_red
13.0445	14.5435	14.7769	11.5822	13.7872	13.8338	15.9229	NaN	NaN	16.4927	NaN	15.1103	2	3	+	0.00958134	2.24728	4.11495	1	40.934	69.92	274	C	___1	0.00265	69.92	781.882	-0.043357	2	1442	UID3328	Q3KQM4;P26369	274;442	Q3KQM4	Splicing factor U2AF 65 kDa subunit	U2af2;U2af2	IPR000504;IPR006529;IPR012677	Nucleotide-bd_a/b_plait;RRM_dom;U2AF_lg	RRM_1
12.1865	16.5408	17.6821	13.54	13.0808	16.5144	18.6741	NaN	NaN	18.2126	NaN	17.2012	4	3	+	0.0296495	3.1052	4.1119	0.999988	112.15	130.47	2271	C	___1	4.54e-09	130.47	879.423	-0.043925	2	750	UID1639	F6U7V1;E9Q401	2271;2271	F6U7V1	Ryanodine receptor 2	Ryr2;Ryr2	IPR000699;IPR001870;IPR002048;IPR003032;IPR003877;IPR005821;IPR008985;IPR009460;IPR011992;IPR013333;IPR013662;IPR014821;IPR015925;IPR016093;IPR018355	B30.2/SPRY;Ca-rel_channel;ConA-like_lec_gl_sf;EF_hand_dom;EF-hand-like_dom;Ins145_P3_rcpt;Ion_trans_dom;MIR_motif;RIH_assoc-dom;Ryan_recept;Ryanodine_rcpt;Ryanodine_recept-rel;Ryanrecept_TM4-6;SPla/RYanodine_receptor_subgr;SPRY_rcpt	RYDR_ITPR							6	o4278-4300i4497-4516o4570-4592i4709-4731o4766-4788i4847-4866o	TM	TM	Cytoplasmic
16.0637	17.9916	13.6077	10.4554	16.3017	17.1675	18.3167	NaN	17.7034	19.1654	18.8312	18.421	4	5	+	0.0161507	3.22294	4.0882	1	48.097	68.291	47	C	___1	9.44e-07	70.897	703.55	0.15488	4	1215	UID2680	O35633-2;O35633	47;47	O35633-2	Vesicular inhibitory amino acid transporter	Slc32a1	IPR013057	AA_transpt_TM								10	o139-161i206-228o243-260i267-286o306-328i341-363o378-400i432-451o456-478i490-512o	TM	TM	Cytoplasmic
12.7644	14.0564	13.6034	11.2963	12.4665	14.1085	15.9015	NaN	NaN	14.9634	NaN	15.0321	2	3	+	0.00650797	2.24975	4.06759	1	41.396	61.127	249	C	___1	0.000991	73.279	925.418	-0.39848	2	1972	UID4589	Q3V3R1	249	Q3V3R1	Monofunctional C1-tetrahydrofolate synthase, mitochondrial	Mthfd1l	IPR000559;IPR000672;IPR016040;IPR020628;IPR020630;IPR020631;IPR027417	Formate_THF_ligase;Formate_THF_ligase_CS;NAD(P)-bd_dom;P-loop_NTPase;THF_DH/CycHdrlase;THF_DH/CycHdrlase_cat_dom;THF_DH/CycHdrlase_NAD-bd_dom	THF_DHG_CYH_C
15.0504	12.2813	16.4719	11.9511	16.2008	14.8402	18.2929	NaN	17.4863	17.0899	16.5593	16.0259	4	5	+	0.0104208	2.62491	4.06456	1	60.803	72.489	364	C	___1	0.00042808	81.656	665.663	-0.52614	3	1953	UID4555	Q3USZ8	364	Q3USZ8	Deleted in autism protein 1 homolog	C9orf78 homolog	IPR020519	UPF0672	PIP49_C
13.7907	14.9528	14.3951	12.0394	12.2124	14.9148	NaN	NaN	16.2104	16.7066	15.7125	15.7137	3	4	+	0.00451565	2.36827	4.05799	1	76.914	91.276	3204	C	___1	1.74e-05	91.276	1090.57	-0.51398	2	750	UID1635	F6U7V1;E9Q401	3204;3204	F6U7V1	Ryanodine receptor 2	Ryr2;Ryr2	IPR000699;IPR001870;IPR002048;IPR003032;IPR003877;IPR005821;IPR008985;IPR009460;IPR011992;IPR013333;IPR013662;IPR014821;IPR015925;IPR016093;IPR018355	B30.2/SPRY;Ca-rel_channel;ConA-like_lec_gl_sf;EF_hand_dom;EF-hand-like_dom;Ins145_P3_rcpt;Ion_trans_dom;MIR_motif;RIH_assoc-dom;Ryan_recept;Ryanodine_rcpt;Ryanodine_recept-rel;Ryanrecept_TM4-6;SPla/RYanodine_receptor_subgr;SPRY_rcpt								6	o4278-4300i4497-4516o4570-4592i4709-4731o4766-4788i4847-4866o	TM	TM	Cytoplasmic
14.0632	11.8975	13.653	12.2979	14.6725	14.0705	15.884	NaN	14.9304	NaN	16.1686	15.7875	3	4	+	0.00278378	2.25019	4.0512	1	38.72	50.376	140	C	___1	0.0105669	50.376	677.696	0.059878	3	878	UID1975	F6RJV6;Q9JJK2	140;149	F6RJV6	LanC-like protein 2	Lancl2;Lancl2	IPR007822;IPR008928;IPR012341;IPR020464	6-hairpin_glycosidase-like;6hp_glycosidase;LANC-like;LanC-like_prot_euk	LANC_like
14.3534	14.9237	14.5475	11.5715	14.6974	14.9058	17.0354	NaN	15.961	16.5048	16.0829	16.5982	4	5	+	0.00232377	2.26991	4.04852	1	62.046	64.82	180	C	___1	0.00422682	74.841	648.279	-0.34906	2	2349	UID5507	Q80UW2	180	Q80UW2	F-box only protein 2	Fbxo2	IPR001810;IPR007397;IPR008979	F-box_dom_cyclin-like;F-box-assoc_dom;Galactose-bd-like	FBA
16.9862	15.6863	13.5209	11.6567	16.809	16.1989	18.2999	NaN	17.8238	18.3903	17.7778	17.4912	4	5	+	0.00865076	2.8136	4.04749	1	72.499	73.649	1281	C	___1	2.41e-07	77.657	934.731	-0.10654	3	1518	UID3504	P41233	1281	P41233	ATP-binding cassette sub-family A member 1	Abca1	IPR003439;IPR003593;IPR017871;IPR026082;IPR027417	AAA+_ATPase;ABC_A;ABC_transporter_CS;ABC_transporter-like;P-loop_NTPase								13	i25-47o639-661i681-703o718-740i745-767o777-797i818-840o1346-1368i1655-1677o1702-1724i1737-1759o1769-1791i1848-1870o	TM	TM
16.0035	17.56	18.2394	13.9081	17.7589	17.2299	20.0387	NaN	18.6959	19.9184	18.192	18.739	6	5	+	0.00818519	2.3335	4.04006	1	148.19	112.82	157	C	___1	1.66e-08	150.94	706.021	0.48693	3	553	UID1155	D6RCW7;P47754	157;157	D6RCW7	F-actin-capping protein subunit alpha-2	Capza2;Capza2	IPR002189;IPR017865	F-actin_cap_asu_CS;WASH_F-actin_cap_alpha	F-actin_cap_A
11.9234	13.4046	15.13	12.6273	13.8187	14.0476	16.3956	14.3865	NaN	16.2504	NaN	15.6691	3	4	+	0.00611377	2.18347	4.03798	1	111.38	77.192	289	C	___1	1.49e-13	148.52	729.83	0.042356	2	3222	UID7307	Q9ERZ3	289	Q9ERZ3	Muscarinic acetylcholine receptor M3	Chrm3	IPR000276;IPR000995;IPR001183;IPR017452	GPCR_Rhodpsn;GPCR_Rhodpsn_7TM;Musac_Ach_M3_rcpt;Musac_Ach_rcpt	7tm_1							7	o69-91i104-126o141-163i184-206o229-251i488-510o525-547i	TM	TM	Cytoplasmic
12.5509	13.1969	16.001	12.269	13.4028	13.0117	NaN	NaN	NaN	16.8487	15.0611	15.8638		3	+	0.0114844	2.51915	4.03517	1	70.063	72.864	316	C	___1	1.01e-05	72.864	1311.59	-0.038227	2	1770	UID4117	S4R169;P97441	316;365	S4R169	Zinc transporter 3	Slc30a3	IPR002524;IPR027469	Cation_efflux;Cation_efflux_TMD	Cation_efflux							6	i27-49o53-75i95-117o127-149i187-209o219-241i	TM	TM	Cytoplasmic
12.722	13.9509	14.3219	10.708	12.7258	14.4671	15.8856	NaN	NaN	15.8082	NaN	14.9164	3	3	+	0.0145322	2.38745	4.01369	1	122.38	130.47	183	C	___1	5.53e-10	130.47	902.424	0.060073	2	145	UID347	F6Q3G7;A2AT37	183;927	F6Q3G7	Regulator of nonsense transcripts 2	Upf2;Upf2	IPR003890;IPR007193;IPR016021;IPR016024	ARM-type_fold;MIF4G-like_typ-3;MIF4-like_typ_1/2/3;Up-fram_suppressor-2	MIF4G
23.007	19.4775	22.1028	19.1043	22.7813	19.9563	24.1025	21.7473	24.7163	22.6061	24.7897	22.3376	6	6	+	0.0136432	2.31172	3.99878	1	115.24	82.305	36	C	___1	0.00238	163.15	392.207	0.44193	2	372	UID850	D3YVF0;H3BIV5	36;43	D3YVF0	A-kinase anchor protein 5	Akap5;Akap5	IPR001573	Pkinase-A_anch_WSK-motif
14.8858	15.7121	13.3387	9.92792	14.1459	16.1934	NaN	NaN	16.6755	17.7	16.427	16.5559	4	4	+	0.0221133	2.80563	3.99821	1	67.9	47.712	1637	C	___1	0.000501775	87.667	493.587	-0.26508	3	609	UID1278	Q6NSW3-2;E9PUC4;Q6NSW3;Q6NSW3-3	1637;1637;1666;1691	Q6NSW3-2	A-kinase anchor protein SPHKAP	Sphkap;Sphkap	IPR008382;IPR018292	AKAP_110_C;SPHK1-interactor_AKAP_110	AKAP_110
14.1928	13.2837	13.9861	11.8007	14.6691	14.9617	NaN	NaN	16.0152	16.3547	15.9241	NaN	4	3	+	0.00647725	2.28232	3.98685	0.909065	38.716	48.711	1055	C	___1	0.015403	48.711	970.494	0.1588	2	952	UID2111	F8VPN4;F6XXE6	1055;391	F8VPN4	Protein Agl	Agl	IPR006421;IPR008928;IPR010401;IPR013781;IPR017853	6-hairpin_glycosidase-like;GDE_C;Glyco_hydro_catalytic_dom;Glycogen_debranch_met;Glycoside_hydrolase_SF
12.2159	14.0172	13.3879	10.5547	13.6004	14.9851	NaN	NaN	15.4024	16.032	NaN	15.4869	2	3	+	0.0155275	2.51357	3.98502	0.978966	60.549	54.982	85	C	___1	0.00438	72.607	680.8	-0.73164	2	722	UID1551	E9Q1S3;Q01405	85;85	E9Q1S3	Protein transport protein Sec23A	Sec23a;Sec23a	IPR002035;IPR006895;IPR006896;IPR006900;IPR007123;IPR012990	Gelsolin_dom;Sec23/24_helical_dom;Sec23/24_trunk_dom;Sec23_24_beta_S;VWF_A;Znf_Sec23_Sec24	zf-Sec23_Sec24
15.0205	13.1729	13.7906	10.8412	13.1258	12.3596	NaN	NaN	NaN	15.7547	15.122	15.6754	2	3	+	0.011318	2.4656	3.94326	0.983011	105.51	105.91	10	C	___1	5.22e-05	105.91	1018.4	1.7856	2	867	UID1938	F8WGU6;F2Z432;P70425	10;10;10	F8WGU6	GTP-binding protein Rit2	Rit2;Rit2;Rit2	IPR001806;IPR005225;IPR020849;IPR027417	P-loop_NTPase;Small_GTPase;Small_GTPase_Ras;Small_GTP-bd_dom
15.2662	15.9672	14.7478	13.2706	12.2473	15.8653	16.8762	NaN	NaN	17.5003	15.9052	17.3978	5	4	+	0.0101551	2.35914	3.9413	1	95.024	50.534	192	C	___1	3.08e-05	114.31	895.409	0.95611	2	3090	UID7019	Q9D1A2	192	Q9D1A2	Cytosolic non-specific dipeptidase	Cndp2	IPR001261;IPR002933;IPR011650;IPR017153	ArgE/DapE_CS;GSH_degradosome_DUG1;Peptidase_M20;Peptidase_M20_dimer	Peptidase_M20
15.9616	15.5168	14.0712	11.4474	16.6991	15.0244	NaN	NaN	17.5447	17.3109	18.0526	16.3295	4	4	+	0.0172088	2.52268	3.92721	0.999789	116.34	122.35	438	C	___1	2.1e-08	122.35	965.452	-0.1367	3	2688	UID6177	Q8K2B3	438	Q8K2B3	Succinate dehydrogenase [ubiquinone] flavoprotein subunit, mitochondrial	Sdha	IPR003952;IPR003953;IPR011281;IPR014006;IPR015939;IPR027477	FAD_bind_dom;FRD_SDH_FAD_BS;Fum_Rdtase/Succ_DH_flav-like_C;Succ_DH/fumarate_Rdtase_cat;Succ_DH_flav_su_fwd;Succ_Dhase_FrdA_Gneg	FAD_binding_2
13.3928	13.5782	13.8791	11.7682	14.3888	12.707	NaN	NaN	NaN	15.319	15.9528	14.9539	1	3	+	0.00425505	2.12288	3.90479	0.999883	44.897	62.617	578	C	___1	0.000206	62.617	1201.57	2.447	2	1774	UID4126	P97772-2;P97772	578;578	P97772-2	Metabotropic glutamate receptor 1	Grm1	IPR000162;IPR000337;IPR001256;IPR001828;IPR011500;IPR017978;IPR017979;IPR019588	ANF_lig-bd_rcpt;GPCR_3;GPCR_3_9-Cys_dom;GPCR_3_C;GPCR_3_CS;GPCR_3_mtglu_rcpt;GPCR_3_mtglu_rcpt_1;Metabotropic_Glu_rcpt_Homer-bd								7	o595-617i630-649o659-676i705-727o742-764i785-807o817-839i	TM	TM	Extracellular
11.9985	17.3695	13.7454	12.444	17.4784	17.6902	NaN	NaN	17.7401	19.1667	18.3091	18.5816	3	4	+	0.0217531	3.32838	3.89686	1	160.31	139.74	103	C	___1	2.01e-35	180.03	1001.99	-0.87577	2	203	UID481	Q3V2Y9;H3BKD1;Q9D7X3;B1AQF4	103;78;171;196	Q3V2Y9	Dual specificity protein phosphatase 3	Dusp3;Dusp3;Dusp3;Dusp3	IPR000340;IPR000387;IPR016130;IPR020405;IPR020417;IPR020422;IPR024950	Atypical_DUSP;Atypical_DUSP_famA;Dual-sp_phosphatase_cat-dom;Dual-sp_phosphatase_subgr_cat;DUSP;Tyr/Dual-sp_Pase;Tyr_Pase_AS	DSPc
13.6261	13.7979	13.7684	10.6619	14.4248	12.8175	NaN	NaN	15.7008	15.6775	15.1451	15.4003		4	+	0.0052066	2.29816	3.87495	1	102.64	67.214	216	C	___1	2.52e-05	108.45	1123.94	1.0822	2	1971	UID4585	Q3V3F6	216	Q3V3F6	Myelin protein zero-like protein 3	Mpzl3	IPR000920;IPR003599;IPR007110;IPR013106;IPR013783	Ig_sub;Ig_V-set;Ig-like_dom;Ig-like_fold;Myelin_P0								1	o160-182i	TM	TM	Cytoplasmic
12.991	13.7339	14.2021	12.3533	15.4349	12.4176	NaN	NaN	NaN	16.1682	14.8312	16.3232	2	3	+	0.0113163	2.25207	3.8652	0.878132	80.361	85.376	382	C	___1	5.17e-07	85.376	1449.12	-0.18102	2	3291	UID7471	Q9JMH6-2;Q9JMH6	382;496	Q9JMH6-2	Thioredoxin reductase 1, cytoplasmic	Txnrd1	IPR001327;IPR004099;IPR006338;IPR012999;IPR013027;IPR016156;IPR023753	FAD/NAD-linked_Rdtase_dimer;FAD_pyr_nucl-diS_OxRdtase;Pyr_nucl-diS_OxRdtase_dimer;Pyr_nucl-diS_OxRdtase_FAD/NAD;Pyr_OxRdtase_I_AS;Pyr_OxRdtase_NAD-bd_dom;Thioredoxin/glutathione_Rdtase	Pyr_redox_dim
14.0073	15.0478	16.3394	13.454	12.8025	14.9112	17.8317	16.1485	NaN	16.5354	NaN	16.0782	5	4	+	0.00762822	2.22142	3.86515	0.999977	63.206	89.189	73	C	___1	0.00049117	89.189	732.36	-0.54544	2	1105	UID2435	H3BJP9;H3BK16;Q811I0;H3BLL2	73;197;190;214	H3BJP9	ATP synthase mitochondrial F1 complex assembly factor 1	Atpaf1;Atpaf1;Atpaf1;Atpaf1	IPR010591	ATP11	ATP11
17.1735	14.7503	16.4624	14.3221	16.4745	15.2929	18.2065	15.6153	18.4798	18.0534	18.5481	17.8282	6	6	+	0.00485903	2.0426	3.84866	1	108.51	75.788	1427	C	___1	8.02e-05	135.99	634.327	-0.39145	2	3373	UID7656	Q9WU60	1427	Q9WU60	Attractin	Atrn	IPR000742;IPR000859;IPR001304;IPR002049;IPR002165;IPR003659;IPR006652;IPR013032;IPR015915;IPR016186;IPR016187	C-type_lectin;C-type_lectin_fold;C-type_lectin-like;CUB_dom;EGF_laminin;EGF-like_CS;EG-like_dom;Kelch_1;Kelch-typ_b-propeller;Plexin_repeat;Plexin-like								1	o1278-1300i	TM	TM	Cytoplasmic
12.1751	16.1721	19.9823	16.7633	12.5198	15.8422	20.9932	15.4782	18.717	20.1429	NaN	18.6347	4	5	+	0.0347057	3.2174	3.84023	1	123.66	61.235	464	C	___1	1.54e-09	144.7	568.781	-0.0039622	2	2398	UID5606	Q8BFT9	464	Q8BFT9	Synaptic vesicle 2-related protein	Svop	IPR004749;IPR005828;IPR011701;IPR016196;IPR020846	MFS;MFS_dom;MFS_dom_general_subst_transpt;Orgcat_transp;Sub_transporter	MFS_1							12	i86-108o121-143i155-177o181-203i210-232o236-258i315-337o376-395i402-421o425-447i459-481o486-508i	TM	TM
14.6686	12.1953	14.4184	11.2666	11.3887	15.1134	15.7433	NaN	NaN	16.188	NaN	15.588	3	3	+	0.019597	2.6646	3.83531	1	111.83	123.61	109	C	___1	9.13e-06	123.61	1147.01	1.0586	2	1865	UID4335	Q3THE2	109	Q3THE2	Myosin regulatory light chain 12B	Myl12b	IPR002048;IPR011992;IPR018247	EF_Hand_1_Ca_BS;EF_hand_dom;EF-hand-like_dom	EF-hand_7								i
13.6577	12.5454	14.5219	10.706	12.831	14.6929	NaN	NaN	NaN	16.0338	15.303	15.35	1	3	+	0.015874	2.40312	3.83418	0.999968	33.88	51.31	120	C	___1	0.00198	51.31	1208.06	0.78756	2	2159	UID5056	Q64442	120	Q64442	Sorbitol dehydrogenase	Sord	IPR002085;IPR002328;IPR011032;IPR013149;IPR013154;IPR016040	ADH_C;ADH_GroES-like;ADH_SF_Zn-type;ADH_Zn_CS;GroES-like;NAD(P)-bd_dom	ADH_N
12.8078	14.7318	14.2807	12.5452	14.0999	14.9733	16.4153	NaN	NaN	16.0931	NaN	15.6994	4	3	+	0.00492616	2.16282	3.828	1	42.033	62.203	545	C	___1	0.0022051	62.203	963.475	-0.61062	2	2656	UID6124	Q8JZN7;H3BKJ1	545;335	Q8JZN7	Mitochondrial Rho GTPase 2	Rhot2;Gm20683	IPR001806;IPR002048;IPR011992;IPR013566;IPR013567;IPR013684;IPR018247;IPR020860;IPR021181;IPR027417	EF_Hand_1_Ca_BS;EF_hand_assoc_1;EF_hand_assoc_2;EF_hand_dom;EF-hand-like_dom;MIRO;MIRO-like;P-loop_NTPase;Small_GTPase;Small_GTPase_Miro								1	o595-617i	TM	TM	Mitochondrial intermembrane
15.6144	16.4996	13.6329	12.1859	13.3907	16.597	NaN	NaN	NaN	17.8259	17.3653	16.7857	3	3	+	0.0237846	2.67222	3.80789	1	47.459	48.555	378	C	___1	0.000203	60.826	790.086	0.82301	3	811	UID1799	E9Q9H0;D3Z3B8;H7BWY4;Q811D0-2;Q811D0;Q811D0-3;S4R2T8;F6UDT8	378;295;345;345;378;378;345;89	E9Q9H0	Disks large homolog 1	Dlg1;Dlg1;Dlg1;Dlg1;Dlg1	IPR001452;IPR001478;IPR004172;IPR008144;IPR008145;IPR011511;IPR015143;IPR016313;IPR019583;IPR019590;IPR020590;IPR027417	Guanylate_kin;Guanylate_kin/L-typ_Ca_channel;Guanylate_kinase_CS;L27;L27_1;MAGUK_PEST_N;M-assoc_guanylate_kinase;PDZ;PDZ_assoc;P-loop_NTPase;SH3_2;SH3_domain	PDZ
14.3999	14.654	13.6339	11.2683	14.3435	14.824	NaN	NaN	15.9826	16.7576	15.858	15.6132	4	4	+	0.00720027	2.19892	3.8053	1	140.04	81.878	2017	C	___1	2.38e-12	145.17	1068.97	0.61803	2	1402	UID3212	P19096	2017	P19096	Fatty acid synthase;[Acyl-carrier-protein] S-acetyltransferase;[Acyl-carrier-protein] S-malonyltransferase;3-oxoacyl-[acyl-carrier-protein] synthase;3-oxoacyl-[acyl-carrier-protein] reductase;3-hydroxyacyl-[acyl-carrier-protein] dehydratase;Enoyl-[acyl-carrier-protein] reductase;Oleoyl-[acyl-carrier-protein] hydrolase	Fasn	IPR001031;IPR001227;IPR006162;IPR009081;IPR011032;IPR013149;IPR013217;IPR013968;IPR014030;IPR014031;IPR014043;IPR016035;IPR016036;IPR016038;IPR016039;IPR016040;IPR018201;IPR020842;IPR020843;IPR023102	Ac_transferase_dom;Acyl_carrier_prot-like;Acyl_transferase;Acyl_Trfase/lysoPLipase;ADH_C;Fatty_acid_synthase_dom_2;GroES-like;Ketoacyl_synth_AS;Ketoacyl_synth_C;Ketoacyl_synth_N;Malonyl_transacylase_ACP-bd;Methyltransf_12;NAD(P)-bd_dom;PKS/FAS_KR;PKS_ER;PKS_KR;PPantetheine_attach_site;Thioesterase;Thiolase-like;Thiolase-like_subgr	KR			potential false positive
14.8255	15.376	14.561	12.3224	15.82	15.7529	NaN	NaN	17.033	17.3554	16.8694	16.8248	4	4	+	0.00508213	2.24435	3.76963	1	76.224	64.121	36	C	___1	0.000735	91.123	467.237	0.075232	3	967	UID2157	F8WGB3;Q9CZB0	36;70	F8WGB3	Succinate dehydrogenase cytochrome b560 subunit, mitochondrial	Sdhc;Sdhc	IPR000701;IPR014314;IPR014361;IPR018495	Succ_DH_cyt_bsu_CS;Succ_DH_cytb556;Succ_DH_cytb560;Succ_DH_Fumarate_Rdtase_TM-su	Sdh_cyt							3	o40-62i69-91o111-133i	TM	TM
18.0943	18.8444	14.5044	12.0977	15.7743	19.145	NaN	NaN	19.1591	20.4587	19.708	19.3295	4	4	+	0.0269521	3.25381	3.75733	1	172.1	136.92	240	C	___1	7.56e-31	179.17	1190.1	-0.11722	2	1566	UID3621	P50516-2;P50516	240;240	P50516-2	V-type proton ATPase catalytic subunit A	Atp6v1a	IPR000194;IPR000793;IPR004100;IPR005725;IPR020003;IPR022878;IPR024034;IPR027417	ATPase_a/bsu_AS;ATPase_a/bsu_N;ATPase_F1/V1/A1_a/bsu_nucl-bd;ATPase_F1/V1/A1-cplx_a/bsu_C;ATPase_F1_bsu/V1_C;ATPase_V1-cplx_asu;P-loop_NTPase;V-ATPase_su_A/alpha	ATP-synt_ab
12.8755	14.9629	13.8723	12.2015	14.6448	15.5845	16.0599	NaN	15.8576	17.2927	15.4227	16.3325	4	5	+	0.0042879	2.1695	3.71615	1	55.419	56.817	302	C	___1	0.00037	77.191	671.674	0.48152	3	594	UID1245	E0CYH4;Q8C6G8	302;318	E0CYH4	WD repeat-containing protein 26	Wdr26;Wdr26	IPR001680;IPR006594;IPR006595;IPR015943;IPR017986	CTLH_C;LisH_dimerisation;WD40/YVTN_repeat-like_dom;WD40_repeat;WD40_repeat_dom
12.7071	13.5104	15.0741	12.5697	13.1541	15.1114	NaN	NaN	15.2826	16.2681	NaN	16.1638	3	3	+	0.00840573	2.21703	3.7159	1	46.961	48.968	420	C	___1	0.00392	55.453	988.978	-1.1258	2	1159	UID2547	O08576	420	O08576	RUN domain-containing protein 3A	Rundc3a	IPR004012	Run
18.3363	12.7592	12.2824	11.6687	17.7858	12.2291	NaN	NaN	18.7411	18.5598	18.5951	17.5991	3	4	+	0.0138048	4.19686	3.6898	1	38.219	55.755	73	C	___1	0.00537184	82.75	735.054	0.09057	3	721	UID1546	E9Q1R5;P97445	73;73	E9Q1R5	Voltage-dependent P/Q-type calcium channel subunit alpha-1A	Cacna1a;Cacna1a	IPR002077;IPR005448;IPR005821;IPR014873;IPR017956;IPR027359	AT_hook_DNA-bd_motif;Ion_trans_dom;K_channel_four-helix_dom;VDCC_a1su_IQ;VDCC_P/Q_a1su;VDCCAlpha1								18	o93-115i122-144o181-203i259-278o293-315i442-464o474-496i569-591o644-666i1145-1167o1187-1209i1216-1235o1281-1303i1394-1416o1476-1498i1505-1527o1595-1614i1692-1714o	TM	TM	Cytoplasmic
19.1163	17.5964	14.1748	11.9263	20.2343	18.2299	19.2799	NaN	20.9328	20.9825	20.672	19.5649	4	5	+	0.0228269	3.40675	3.68605	0.873136	100.6	80.722	312	C	___1	6.8e-08	102.46	1083.12	-0.2749	3	2551	UID5879	Q8BYI9-2;Q8BYI9	312;312	Q8BYI9-2	Tenascin-R	Tnr	IPR000742;IPR002181;IPR003961;IPR013032;IPR013111;IPR013783;IPR014715;IPR014716	EGF_extracell;EGF-like_CS;EG-like_dom;Fibrinogen_a/b/g_C_1;Fibrinogen_a/b/g_C_2;Fibrinogen_a/b/g_C_dom;Fibronectin_type3;Ig-like_fold			Cys-rich
13.0161	14.6643	13.8791	11.347	14.1524	14.9706	NaN	NaN	15.4083	16.6161	15.8055	15.5791	3	4	+	0.00758299	2.18067	3.67026	1	94.395	76.301	363	C	___1	2.57e-05	106.86	1126.99	-0.15095	2	2749	UID6299	Q8R3I2-3;Q8R3I2-2;Q8R3I2	363;472;504	Q8R3I2-3	Lysophospholipid acyltransferase 2	Mboat2	IPR004299	MBOAT_fam								3	o232-254i274-296o301-323i	TM	TM
19.2953	17.5505	13.9956	11.2797	13.7926	17.3925	NaN	NaN	NaN	18.9936	19.9985	18.3636	3	3	+	0.0456102	3.56753	3.66537	0.947052	195.79	122.65	76	C	___1	3.35e-67	196.37	1050.11	-0.29067	3	3315	UID7528	Q9QYA2	76	Q9QYA2	Mitochondrial import receptor subunit TOM40 homolog	Tomm40	IPR023614;IPR027246	Porin_dom;Porin_Euk/Tom40
13.5994	12.3207	13.3576	12.923	14.0771	14.7611	NaN	NaN	14.6679	16.3777	15.1553	15.5817	2	4	+	0.00299024	1.93917	3.65001	1	85.188	92.133	1031	C	___1	8.63e-06	92.133	1209.09	-0.42089	2	1992	UID4620	Q5DQR4;Q5DQR4-2;Q5DQR4-3;Q5DQR4-4	1031;974;1007;950	Q5DQR4	Syntaxin-binding protein 5-like	Stxbp5l	IPR000664;IPR001388;IPR001680;IPR013577;IPR013905;IPR015943;IPR017986;IPR019775	Lethal2_giant;Lgl_C;LLGL2;Synaptobrevin;WD40/YVTN_repeat-like_dom;WD40_repeat;WD40_repeat_CS;WD40_repeat_dom	Lgl_C
16.0352	13.6037	14.4514	11.6025	16.8346	14.0173	NaN	NaN	17.6048	16.955	17.6162	15.6902	3	4	+	0.0181243	2.54243	3.6477	1	117.16	124.04	533	C	___1	2.12e-06	124.04	896.464	-0.48023	2	812	UID1801	Q5RKR3;E9Q9N7	533;577	Q5RKR3	Immunoglobulin superfamily containing leucine-rich repeat protein 2	Islr2;Islr2	IPR000372;IPR000483;IPR001611;IPR003591;IPR003599;IPR007110;IPR013783	Cys-rich_flank_reg_C;Ig_sub;Ig-like_dom;Ig-like_fold;Leu-rich_rpt;Leu-rich_rpt_typical-subtyp;LRR-contain_N								1	o591-613i	TM	TM	Extracellular
16.9829	15.6429	13.2381	11.2476	16.3911	15.3461	NaN	NaN	17.2576	17.9362	17.6127	17.3443	4	4	+	0.0196684	2.72958	3.62531	1	48.675	54.951	308	C	___1	0.0146	54.951	525.901	-0.19897	3	1203	UID2648	O35393	308	O35393	Ephrin-B3	Efnb3	IPR001799;IPR008972;IPR019765	Cupredoxin;Ephrin;Ephrin_CS								2	i13-35o225-247i	TM	TM	Cytoplasmic
15.8832	16.3716	14.3678	11.1274	17.4171	17.4353	NaN	NaN	18.1234	18.7702	18.0209	17.973	4	4	+	0.0266874	2.78814	3.61683	1	141.68	65.105	299	C	___1	2.46e-12	143.97	1063.46	0.51074	2	1076	UID2376	G5E895;D3Z494	299;271	G5E895	Aldose reductase-related protein 2	Akr1b10;Akr1b10;Akr1b8	IPR001395;IPR018170;IPR020471;IPR023210	Aldo/ket_red;Aldo/ket_reductase_CS;Aldo/keto_reductase_subgr;NADP_OxRdtase_dom
18.4748	12.3012	13.2846	11.369	19.9665	13.46	16.8463	NaN	20.3945	NaN	20.0256	NaN	2	3	+	0.0485216	4.27945	3.6163	1	188.74	125.61	503	C	___2	4.52e-41	238.83	790.376	0.15459	2	2100	UID12812	Q61543;F8WHM5	503;492	Q61543	Golgi apparatus protein 1	Glg1;Glg1	IPR001893;IPR017873	Cys-rich_GLG1_repeat;Cys-rich_GLG1_repeat_euk	Cys_rich_FGFR							1	o1142-1164i	TM	TM	Extracellular
12.9679	14.5555	13.9276	11.7161	12.3723	15.1729	NaN	NaN	16.149	15.9364	15.5784	15.3056	2	4	+	0.00541685	2.2903	3.61501	1	113.71	66.568	158	C	___1	2.27e-06	120.54	834.367	0.91343	2	1790	UID4156	Q00612	158	Q00612	Glucose-6-phosphate 1-dehydrogenase X	G6pdx	IPR001282;IPR016040;IPR019796;IPR022674;IPR022675	G6P_DH;G6P_DH_AS;G6P_DH_C;G6P_DH_NAD-bd;NAD(P)-bd_dom	G6PD_N
14.5398	14.0455	13.5195	11.98	15.7439	13.5084	NaN	NaN	16.0421	16.223	16.7161	15.3977	3	4	+	0.00563639	2.20521	3.5939	1	43.731	69.261	222	C	___1	0.00239	69.261	826.427	0.22513	2	3013	UID6887	Q9CQU5	222	Q9CQU5	ZW10 interactor	Zwint			Zwint
18.4748	13.2867	14.2527	10.6287	19.9665	13.5283	16.8463	NaN	20.3945	NaN	20.0256	NaN	2	3	+	0.0549816	4.06585	3.58101	1	256.33	125.61	511	C	___2	3.24e-129	290.37	790.376	0.15459	2	2100	UID12813	Q61543;F8WHM5	511;500	Q61543	Golgi apparatus protein 1	Glg1;Glg1	IPR001893;IPR017873	Cys-rich_GLG1_repeat;Cys-rich_GLG1_repeat_euk	Cys_rich_FGFR							1	o1142-1164i	TM	TM	Extracellular
16.1655	15.7412	13.6206	11.3425	17.1528	15.9372	NaN	NaN	17.8431	18.1781	16.9634	17.4475	4	4	+	0.0228959	2.61473	3.5728	1	60.617	77.488	523	C	___1	9.32e-08	77.488	1068.16	-0.014102	3	2622	UID6035	Q8CFR5;Q9D2N4-2;Q9D2N4	523;529;587	Q8CFR5	Dystrobrevin alpha	Dtna;Dtna	IPR000433;IPR011992;IPR015153;IPR015154;IPR017432	Distrobrevin;EF-hand_dom_typ1;EF-hand_dom_typ2;EF-hand-like_dom;Znf_ZZ
15.4025	15.5621	15.5563	10.5758	12.4525	13.4975	NaN	NaN	16.742	16.9024	16.2071	16.0683	2	4	+	0.0187229	2.63883	3.56118	1	41.375	53.3	335	C	___1	0.0112363	53.3	458.207	-0.18146	4	2717	UID6236	Q8QZS1	335	Q8QZS1	3-hydroxyisobutyryl-CoA hydrolase, mitochondrial	Hibch	IPR014748	Crontonase_C	ECH_C
13.1882	13.6722	14.6804	11.4947	16.1841	12.7484	NaN	NaN	16.8163	16.2393	16.5041	14.7538	2	4	+	0.0140441	2.41704	3.53739	1	50.03	45.883	617	C	___1	0.00493	55.755	669.64	1.8126	3	289	UID663	B2RXS4	617	B2RXS4	Plexin-B2	Plxnb2	IPR001627;IPR002165;IPR002909;IPR003659;IPR008936;IPR013548;IPR013783;IPR014756;IPR015943;IPR016201	Ig_E-set;Ig-like_fold;IPT_TIG_rcpt;Plexin_cytoplasmic_RasGAP_dom;Plexin_repeat;Plexin-like;Plexin-like_fold;Rho_GTPase_activation_prot;Semaphorin/CD100_Ag;WD40/YVTN_repeat-like_dom										TM	TM	Extracellular
12.3671	17.458	14.1718	11.9901	13.6521	17.5986	16.891	NaN	NaN	18.5685	NaN	17.8033	3	3	+	0.0345324	3.21465	3.52586	1	35.163	62.717	148	C	___1	7.03e-05	62.717	980.49	1.0833	3	346	UID783	P14206;D3YTT7	148;148	P14206	40S ribosomal protein SA;40S ribosomal protein SA	Rpsa;Rpsa-ps10	IPR001865;IPR005707;IPR018130;IPR023591;IPR027498;IPR027504	40S_ribosomal_SA;Ribosomal_S2;Ribosomal_S2_CS;Ribosomal_S2_euk;Ribosomal_S2_euk/arc;Ribosomal_S2_flav_dom	Ribosomal_S2
11.9484	13.5601	16.0537	11.5195	13.3691	15.9494	NaN	NaN	16.7051	17.0112	16.1873	15.9492	1	4	+	0.0129887	2.72983	3.51417	1	81.074	88.765	334	C	___1	5.55e-06	88.765	1336.62	-0.34763	2	2016	UID4675	Q5SQX6;F6QD74	334;4	Q5SQX6	Cytoplasmic FMR1-interacting protein 2	Cyfip2;Cyfip2	IPR008081;IPR016536	Cytoplasmic_FMR1-int;Cytoplasmic_FMR1-int_sub
13.1368	13.4894	15.9603	11.7126	19.0529	14.1087	NaN	NaN	18.1537	19.0844	17.1262	19.0142	1	4	+	0.0126048	3.76784	3.51229	1	47.874	41.798	24	C	___1	0.00139564	49.125	687.062	-0.13632	4	3094	UID7029	Q9D1P4	24	Q9D1P4	Cysteine and histidine-rich domain-containing protein 1	Chordc1	IPR007051;IPR007052;IPR008978;IPR017447	CHORD;CS_domain;CS-like_domain;HSP20-like_chaperone	CHORD
13.3004	14.9793	14.4293	10.8295	12.6801	15.0482	NaN	NaN	16.1456	15.9812	15.6541	15.8877	2	4	+	0.0109162	2.37268	3.50524	0.949389	78.038	96.455	189	C	___1	1.85e-05	104.45	1111.01	-0.76853	2	1269	UID2808	O88441	189	O88441	Metaxin-2	Mtx2	IPR010987;IPR019564	Glutathione-S-Trfase_C-like;Sam37/metaxin	GST_C_3
13.001	15.7164	13.1609	10.5444	15.47	16.6646	NaN	NaN	16.6837	17.8772	16.3126	16.3938	3	4	+	0.0259833	2.72394	3.47034	1	103.14	59.618	321	C	___1	4.67e-05	111.35	1158.03	0.10782	2	942	UID2092	F7C312;P08113	321;645	F7C312	Endoplasmin	Hsp90b1;Hsp90b1	IPR001404;IPR003594;IPR015566;IPR019805;IPR020568;IPR020575	Endoplasmin;HATPase_ATP-bd;Heat_shock_protein_90_CS;Hsp90;Hsp90_N;Ribosomal_S5_D2-typ_fold	HSP90
15.5361	14.5192	13.6243	11.6041	16.2804	15.2206	NaN	NaN	17.1152	16.6403	17.179	16.1881	4	4	+	0.0143781	2.31653	3.4264	1	49.231	59.606	105	C	___1	0.0027678	59.606	688.362	0.56054	3	2011	UID4666	Q5PR73	105	Q5PR73	GTP-binding protein Di-Ras2	Diras2	IPR001806;IPR005225;IPR020849;IPR027417	P-loop_NTPase;Small_GTPase;Small_GTPase_Ras;Small_GTP-bd_dom	Ras
14.4983	14.2568	13.3485	12.1027	12.9605	14.4562	NaN	NaN	14.9813	15.8516	15.5604	15.8855	3	4	+	0.00271911	1.96587	3.41493	1	87.794	97.797	1053	C	___1	0.000110639	108.23	759.367	0.12124	2	245	UID568	B1AWN6	1053	B1AWN6	Sodium channel protein type 9 subunit alpha	Scn3a;Scn2a1;Scn9a;Scn9a;Scn9a;Scn9a	IPR000048;IPR001696;IPR005821;IPR010526;IPR024583;IPR027359	DUF3451;Ion_trans_dom;IQ_motif_EF-hand-BS;K_channel_four-helix_dom;Na_channel_asu;Na_trans_assoc	Na_trans_assoc							19	i126-148o191-213i220-242o252-274i403-425o756-778i791-813o878-900i961-983o1209-1228i1249-1271o1281-1303i1330-1352o1452-1474i1533-1552o1562-1584i1591-1613o1664-1686i1754-1776o		TM
20.8835	21.209	13.9573	11.7071	19.1695	21.4532	NaN	NaN	21.7319	22.3072	21.9513	22.0692	4	4	+	0.0510635	3.95163	3.27765	0.994044	145.11	187.58	98	C	___1	3.17e-14	187.58	710.365	-0.35755	2	1667	UID3853	P62259;F6WA09;D6REF3	98;110;98	P62259	14-3-3 protein epsilon	Ywhae;Ywhae;Ywhae	IPR000308;IPR023409;IPR023410	14-3-3;14-3-3_CS;14-3-3_domain	2003-03-14
18.9362	17.4928	17.9301	11.8238	13.5501	17.9425	18.7422	NaN	19.9262	19.4434	19.5715	18.3739	4	5	+	0.0269167	2.93219	3.25754	1	46.199	43.164	1091	C	___1	0.00252522	50.87	824.085	0.32681	3	525	UID1113	D3Z656;E9Q7S0;F7BQW7;Q8CHC4	1091;1051;1066;1051	D3Z656	Synaptojanin-1	Synj1;Synj1;Synj1;Synj1	IPR000300;IPR000504;IPR002013;IPR005135;IPR012677;IPR015047	DUF1866;Endo/exonuclease/phosphatase;IPPc;Nucleotide-bd_a/b_plait;RRM_dom;Syja_N			Pro-rich
12.1449	14.87	17.3243	12.9201	13.5781	15.6876	NaN	12.5114	NaN	17.1026	NaN	22.8492	4	3		0.109209	3.0669	56.7748	1	35.274	79.489	658	C	___1	0.00205774	109.44	407.215	-0.10748	3	1538	UID3551	P47708	658	P47708	Rabphilin-3A	Rph3a	IPR000008;IPR001565;IPR003315;IPR008973;IPR010911;IPR011011;IPR013083;IPR017455;IPR018029;IPR020477	C2_Ca/lipid-bd_dom_CaLB;C2_Ca-dep;C2_dom;C2_membr_targeting;Rab-bd_domain;Rabphilin3A_effector_Zn-bd;Synaptotagmin;Znf_FYVE_PHD;Znf_FYVE-rel;Znf_RING/FYVE/PHD
13.4814	17.4631	15.7396	16.1107	12.9685	16.3136	22.7549	12.9081	NaN	20.6522	NaN	17.6297	4	4		0.0694045	3.14007	32.9301	1	127.89	109.83	131	C	___1	7.55e-10	149.93	1157.54	0.79381	2	1342	UID3028	P09528	131	P09528	Ferritin heavy chain	Fth1	IPR001519;IPR008331;IPR009040;IPR009078;IPR012347;IPR014034	Ferritin;Ferritin_CS;Ferritin_DPS_dom;Ferritin-like_diiron;Ferritin-like_SF;Ferritin-rel	Ferritin
17.0709	14.6664	13.1955	11.5772	17.2199	13.7436	NaN	11.9549	21.7133	17.272	21.0377	16.5711	3	5		0.0648746	3.13088	20.4997	1	96.668	76.17	146	C	___1	0.00278	96.668	496.754	-1.62	2	1438	UID3314	P24668	146	P24668	Cation-dependent mannose-6-phosphate receptor	M6pr	IPR000296;IPR009011	Man_6_P_rcpt;Man6P_isomerase_rcpt-bd_dom	Man-6-P_recep							1	o189-211i	TM	TM	Lumenal
17.494	17.8769	14.6272	19.6129	16.8335	18.3663	24.5006	18.8506	NaN	19.6201	17.3959	19.2222	5	5		0.0488312	2.44941	18.1352	0.929669	110.92	117.81	416	C	___1	8.29e-05	128.38	551.299	-0.771	2	206	UID487	D6RDB5;F8VQ11;Q69ZH9;B1AQY2	416;716;922;927	D6RDB5	Rho GTPase-activating protein 23	Arhgap23;Arhgap23;Arhgap23;Arhgap23	IPR000198;IPR001478;IPR001849;IPR008936;IPR011993	PDZ;PH_like_dom;Pleckstrin_homology;Rho_GTPase_activation_prot;RhoGAP_dom	RhoGAP
22.3454	21.8283	14.5136	15.0777	22.0824	21.54	19.8143	16.2309	25.8495	26.5492	26.3421	24.861	5	6		0.0694124	3.70993	16.5776	1	94.096	56.453	20	C	___1	1.67e-05	114.66	983.174	0.63781	3	3273	UID7442	Q9JKD3	20	Q9JKD3	Secretory carrier-associated membrane protein 5	Scamp5	IPR007273	SCAMP	SCAMP							4	i41-63o68-90i103-125o145-167i	TM	TM	Cytoplasmic
16.1084	12.3871	15.0566	16.1527	17.2728	13.0742	NaN	14.1051	20.1495	NaN	20.6366	NaN	3	3		0.054209	3.28843	16.0659	1	160.51	176.17	1563	C	___1	7.81e-27	176.17	705.042	-0.57689	3	3287	UID7464	Q9JLN9	1563	Q9JLN9	Serine/threonine-protein kinase mTOR	Mtor	IPR000403;IPR003151;IPR003152;IPR009076;IPR011009;IPR011989;IPR011990;IPR014009;IPR016024;IPR018936;IPR024585;IPR026683	ARM-like;ARM-type_fold;DUF3385_TOR;FATC;Kinase-like_dom;PI3/4_kinase_cat_dom;PI3/4_kinase_CS;PIK_FAT;PIK-rel_kinase_FAT;Rapamycin-bd_dom;TOR/Smg1;TPR-like_helical	FAT
12.1451	14.3697	18.6794	13.513	14.4643	14.7113	21.6828	15.832	NaN	16.7296	NaN	NaN	4	3		0.04662	3.43433	13.9487	1	30.421	78.705	68	C	___1	0.018	78.705	671.81	-1.2088	2	2298	UID5376	Q7M759	68	Q7M759	Alpha/beta hydrolase domain-containing protein 17B	Abhd17b
14.8933	17.1072	15.8602	10.5177	15.3748	17.7315	19.7237	13.2405	16.8931	21.6486	16.81	20.8931	5	6		0.0523396	2.95405	12.8827	1	86.833	47.729	893	C	___1	8.47e-06	118.84	1054.47	-0.04924	2	2305	UID5395	Q7TNB5;F6YNQ1;P23818	893;824;893	Q7TNB5	Glutamate receptor 1	Gria1;Gria1;Gria1	IPR001320;IPR001508;IPR001638;IPR001828;IPR019594	ANF_lig-bd_rcpt;Glu_rcpt_Glu/Gly-bd;Iontro_glu_rcpt;NMDA_rcpt;SBP_bac_3								3	o535-557i618-640o808-830i	TM	TM	Cytoplasmic
13.1111	17.8068	18.768	14.5512	14.7994	15.3078	22.408	NaN	16.499	19.0652	NaN	16.9193	5	4		0.042518	2.99883	12.2108	1	75.648	54.953	127	C	___1	0.000389	89.624	951.938	0.35267	2	2994	UID6858	Q9CPX4	127	Q9CPX4	Ferritin	Ftl1	IPR001519;IPR008331;IPR009040;IPR009078;IPR012347;IPR014034	Ferritin;Ferritin_CS;Ferritin_DPS_dom;Ferritin-like_diiron;Ferritin-like_SF;Ferritin-rel	Ferritin
18.1337	17.3067	14.7096	10.0749	18.4141	17.6631	NaN	14.238	NaN	22.2392	19.2436	20.5626	4	4		0.0971366	3.0205	10.3526	0.999711	98.973	84.689	179	C	___1	1.44e-06	118.37	880.38	-0.63531	3	939	UID2081	F7BWT7;F7BWT7-2	179;179	F7BWT7	Tetraspanin-15	Tspan15	IPR000301;IPR008952;IPR018499	Tetraspanin;Tetraspanin/Peripherin;Tetraspanin_EC2	Tetraspannin							4	o22-44i57-79o94-116i235-257o	TM	TM	Extracellular
16.9346	14.877	14.7577	11.3953	17.2904	13.4714	NaN	NaN	19.6958	16.3208	20.4747	14.9094	3	4		0.0407945	3.06244	10.1523	1	97.93	85.988	415	C	___1	0.000416132	107.5	702.012	0.13316	3	188	UID445	Q9D1T0;A9DA50	415;421	Q9D1T0	Leucine-rich repeat and immunoglobulin-like domain-containing nogo receptor-interacting protein 1	Lingo1;Lingo1	IPR000372;IPR000483;IPR001611;IPR003591;IPR003598;IPR007110;IPR013098;IPR013783	Cys-rich_flank_reg_C;Ig_I-set;Ig_sub2;Ig-like_dom;Ig-like_fold;Leu-rich_rpt;Leu-rich_rpt_typical-subtyp;LRR-contain_N					+	by similarity		1	o554-576i	TM	TM	Extracellular
12.5026	13.3115	13.6347	11.5151	13.0351	14.4461	NaN	11.1916	NaN	17.4324	NaN	16.9982	1	3		0.0919	2.13322	9.95116	1	103.23	61.096	580	C	___1	2.11e-05	109.72	799.388	-0.47822	3	2403	UID5615	Q8BFW9	580	Q8BFW9	Solute carrier family 2, facilitated glucose transporter member 12	Slc2a12	IPR003663;IPR005828;IPR005829;IPR016196;IPR020846	MFS_dom;MFS_dom_general_subst_transpt;Sub_transporter;Sugar/inositol_transpt;Sugar_transporter_CS								11	i43-65o85-105i112-134o138-160i172-194o199-221i283-305o350-372i467-489o504-526i533-555o	TM	TM	Cytoplasmic
13.4575	16.4845	17.2754	14.9172	12.7056	14.9337	20.8784	14.3197	16.446	18.9288	NaN	17.214	4	5		0.035962	2.59506	9.76141	1	135.42	90.978	161	C	___1	5.87e-15	162.44	941.458	0.63353	3	1251	UID2758	O70251	161	O70251	Elongation factor 1-beta	Eef1b	IPR001326;IPR010987;IPR014038;IPR014717;IPR018940	EF-1_beta_acid_region_euk;Glutathione-S-Trfase_C-like;Transl_elong_EF1B/ribosomal_S6;Transl_elong_EF1B_B/D_CS;Transl_elong_fac_EF1B_bsu/dsu	EF1_GNE
13.432	12.9783	14.4835	12.1129	13.7202	13.1995	17.6249	12.4611	15.3838	17.5335	NaN	NaN	1	4		0.0238348	2.42976	9.52067	0.999976	38.042	46.66	235	C	___1	0.0132848	46.66	666.294	0.33304	3	3284	UID7458	Q9JLB0-2;Q9JLB0;E9PWC5	235;249;249	Q9JLB0-2	MAGUK p55 subfamily member 6	Mpp6;Mpp6	IPR001452;IPR001478;IPR004172;IPR008144;IPR008145;IPR011511;IPR014775;IPR020590;IPR027417	Guanylate_kin;Guanylate_kin/L-typ_Ca_channel;Guanylate_kinase_CS;L27;L27_C;PDZ;P-loop_NTPase;SH3_2;SH3_domain	SH3_2
15.6284	16.6003	15.8821	14.8349	15.2306	17.4706	19.9422	14.6333	16.9172	21.0146	16.8297	19.8342	6	6		0.030901	2.25405	9.41109	1	193.12	43.05	80	C	___1	9.64e-35	233.4	807.403	0.35467	2	2093	UID4895	Q61411;C0H5X4;Q61411-2;P32883-2;P32883	80;80;80;80;80	Q61411	GTPase HRas;GTPase HRas, N-terminally processed;GTPase KRas;GTPase KRas, N-terminally processed	Hras1;Hras1;Kras	IPR001806;IPR005225;IPR020849;IPR027417	P-loop_NTPase;Small_GTPase;Small_GTPase_Ras;Small_GTP-bd_dom	Ras
17.7535	18.1422	18.4106	15.7354	17.495	18.1255	23.01	17.3831	18.7194	20.7951	19.1593	20.3501	6	6		0.0137148	2.29247	9.24231	1	189.62	51.03	1086	C	___1	2.62e-27	199.61	859.864	-0.3706	2	580	UID1206	E0CXK2;E9Q7P2	1086;1086	E0CXK2	Voltage-dependent T-type calcium channel subunit alpha-1I	Cacna1i;Cacna1i;Cacna1i;Cacna1i;Cacna1i;Cacna1i	IPR002077;IPR005445;IPR005821;IPR027359	Ion_trans_dom;K_channel_four-helix_dom;VDCC_T_a1su;VDCCAlpha1								16	i119-138o211-233i341-363o373-395i720-742o764-786i798-820o1126-1148i1168-1190o1205-1227i1265-1287o1368-1390i1443-1465o1480-1502i1578-1600o1667-1689i		TM
13.1295	12.4604	14.9488	10.9548	14.4985	12.3553	NaN	11.1978	NaN	17.6584	NaN	17.103	1	3		0.102194	2.26185	9.13903	1	53.427	73.927	518	C	___1	0.0205973	74.78	485.61	0.9474	3	2797	UID6387	Q8VDN2	518	Q8VDN2	Sodium/potassium-transporting ATPase subunit alpha-1	Atp1a1	IPR001757;IPR004014;IPR005775;IPR006068;IPR008250;IPR018303;IPR023214;IPR023298;IPR023299	ATPase_P-typ_cation-transptr_C;ATPase_P-typ_cation-transptr_N;ATPase_P-typ_cyto_domN;ATPase_P-typ_Na/K_IIC;ATPase_P-typ_P_site;ATPase_P-typ_TM_dom;ATPase_P-typ_transduc_dom_A;Cation_transp_P_typ_ATPase;HAD-like_dom	Hydrolase							10	i95-117o130-149i290-312o322-344i776-798o802-824i850-872o913-932i953-975o985-1002i	TM	TM	Cytoplasmic
12.6497	16.8717	19.2081	16.0157	11.9483	17.313	22.047	13.0009	14.9177	20.8734	NaN	19.9644	4	5		0.126866	2.49293	9.09785	1	168.03	160.76	225	C	___1	4.05e-32	171.25	810.712	0.33601	3	1515	UID3496	P40142	225	P40142	Transketolase	Tkt	IPR005474;IPR005475;IPR005476;IPR009014;IPR015941;IPR020826	Transketo_C/Pyr-ferredox_oxred;Transketolase_BS;Transketolase_C;Transketolase_N;Transketolase-like_C;Transketolase-like_Pyr-bd	Transketolase_N
14.7037	13.1232	13.2869	13.1658	15.5619	13.1217	18.4312	12.456	17.0239	NaN	NaN	NaN	3	3		0.076455	2.14317	8.78587	1	29.082	42.314	431	C	___1	0.0206	42.947	676.307	0.39386	3	2052	UID4764	Q60625	431	Q60625	Intercellular adhesion molecule 5	Icam5	IPR003598;IPR003599;IPR003987;IPR003988;IPR007110;IPR013768;IPR013783	ICAM;ICAM_N;ICAM_VCAM_N;Ig_sub;Ig_sub2;Ig-like_dom;Ig-like_fold	Ig_2				+	by similarity		2	i12-31o833-855i	TM	TM	Extracellular
12.907	14.3128	14.9509	11.5922	16.2032	13.8577	NaN	12.6523	18.6216	17.1763	18.6793	15.9907	3	5		0.0302616	2.65341	8.17418	1	87.363	71.354	224	C	___1	0.000555	110.35	598.966	-0.55636	3	2838	UID6483	Q91VK4	224	Q91VK4	Integral membrane protein 2C;CT-BRI3	Itm2c	IPR007084	BRICHOS_dom	BRICHOS							1	i60-82o	TM	TM
11.164	14.0185	16.6075	11.8829	13.406	12.936	18.838	13.1742	16.399	NaN	NaN	NaN	1	3		0.058329	2.80125	7.99181	1	130.5	133.41	19	C	___1	1.35e-06	133.41	959.784	0.0095187	3	560	UID1166	D6RES1;P62254	19;90	D6RES1	Ubiquitin-conjugating enzyme E2 G1	Ube2g1;Ube2g1	IPR000608;IPR016135;IPR023313	UBQ-conjugat_E2;UBQ-conjugating_AS;UBQ-conjugating_enzyme/RWD	UQ_con	Glycyl thioester intermediate		potential false positive
20.9019	16.3834	13.4246	12.2108	20.927	14.2959	NaN	NaN	22.8691	16.7259	23.0037	NaN	4	3		0.0654737	4.50897	7.94223	1	110.94	108.69	334	C	___1	1.1e-15	153.58	804.729	-0.11949	3	192	UID450	F2Z488;B0QZW1;Q9Z2W9	334;334;334	F2Z488	Glutamate receptor 3	Gria3;Gria3;Gria3	IPR001320;IPR001508;IPR001828;IPR019594	ANF_lig-bd_rcpt;Glu_rcpt_Glu/Gly-bd;Iontro_glu_rcpt;NMDA_rcpt	ANF_receptor				+	by similarity		2	o545-567i630-652o	TM	TM	Extracellular
18.1502	12.6743	14.2828	11.0161	18.3761	12.1647	NaN	11.5561	20.3539	NaN	20.1659	NaN	3	3		0.155593	2.9146	7.58582	1	94.257	61.186	408	C	___1	3.36e-05	113.53	884.92	0.37971	2	1571	UID3629	P51655	408	P51655	Glypican-4;Secreted glypican-4	Gpc4	IPR001863;IPR019803	Glypican;Glypican_CS	Glypican
17.8762	18.0376	18.4162	16.82	18.4127	14.7872	18.9995	15.8586	21.6015	21.1091	21.6709	19.6989	6	6		0.0233864	2.43143	7.55497	0.999946	140.35	149.12	329	C	___1	4.93e-12	149.12	1161.03	-0.05177	2	2638	UID6077	Q8CI71-2;Q8CI71-3;Q8CI71	329;329;329	Q8CI71-2	Coiled-coil domain-containing protein 132	Ccdc132	IPR019514;IPR019515	DUF2451_C;Vacuolar_sorting-assoc_54	DUF2450
17.1248	16.172	15.6897	12.0227	16.7672	16.2555	18.6795	13.4387	19.8025	NaN	19.646	19.4686	6	5		0.0491352	2.53508	7.48492	1	91.932	90.853	853	C	___1	3.07e-05	118.52	807.906	-0.90572	2	2047	UID4747	Q60575-2;Q60575	853;899	Q60575-2	Kinesin-like protein KIF1B	Kif1b	IPR000253;IPR001752;IPR001849;IPR008984;IPR011993;IPR019821;IPR022140;IPR022164;IPR027417	FHA_dom;KIF1B;Kinesin_motor_CS;Kinesin_motor_dom;Kinesin-like;PH_like_dom;Pleckstrin_homology;P-loop_NTPase;SMAD_FHA_domain
12.3895	14.8194	14.4979	11.1657	14.5432	15.6908	17.3792	12.9313	16.0106	18.5947	NaN	17.6068	3	5		0.025215	2.65344	7.38385	1	141.49	110.64	47	C	___1	2.43e-15	158.06	502.611	0.63231	3	904	UID2026	F6V084;Q8VBT0	47;106	F6V084	Thioredoxin-related transmembrane protein 1	Tmx1;Tmx1	IPR012336;IPR013766;IPR017937	Thioredoxin_CS;Thioredoxin_domain;Thioredoxin-like_fold	Thioredoxin									TM	TM	Extracellular
18.8712	15.0728	15.0694	11.39	19.4211	14.7974	NaN	NaN	21.095	NaN	21.2051	15.1936	4	3		0.083326	3.39425	7.32713	1	112.19	58.373	323	C	___1	5.53e-06	115.83	1204.6	0.76684	2	2305	UID5393	Q7TNB5;F6YNQ1;P23818	323;254;323	Q7TNB5	Glutamate receptor 1	Gria1;Gria1;Gria1	IPR001320;IPR001508;IPR001638;IPR001828;IPR019594	ANF_lig-bd_rcpt;Glu_rcpt_Glu/Gly-bd;Iontro_glu_rcpt;NMDA_rcpt;SBP_bac_3	ANF_receptor				+	by similarity		3	o535-557i618-640o808-830i	TM	TM	Extracellular
15.1655	15.1502	16.0164	13.7505	13.1756	16.2327	19.1743	14.2125	NaN	18.4322	17.6318	NaN	4	4		0.0255034	2.44755	7.3133	0.839598	181.98	199.91	1579	C	___1	1.23e-30	199.91	968.452	-0.47948	2	2002	UID4646	Q5H8C4-2;Q5H8C4	1579;1579	Q5H8C4-2	Vacuolar protein sorting-associated protein 13A	Vps13a	IPR009543;IPR015412;IPR026847;IPR026854	Autophagy-rel_C;VPS13;VPS13A_N;VPSAP_dom
20.9366	21.25	20.8428	20.0655	20.4556	21.2803	24.557	19.5743	22.5389	24.7048	22.5917	24.0627	6	6		0.0108629	2.19977	7.21808	1	270.23	55.815	110	C	___1	7.37e-138	316.12	687.022	0.096185	3	2295;2675	UID5373	Q7M6W1;A3QM89;Q8K0T0	110;155;682	Q7M6W1;Q8K0T0	Reticulon-1	Rtn1;Rtn1;Rtn1	IPR003388	Reticulon	Reticulon							2	i35-57o140-162i	TM	TM
18.7558	21.6109	22.5638	20.0577	18.5151	22.0747	25.8671	21.8524	19.8036	24.5247	20.0944	24.3046	6	6		0.0585478	2.1448	7.11331	1	201.07	43.651	36	C	___1	4.3e-42	262.84	587.266	-0.29519	2	1932	UID4509	Q3UHL1	36	Q3UHL1	CaM kinase-like vesicle-associated protein	Camkv	IPR000719;IPR002290;IPR011009;IPR020636	Ca/CaM-dep_Ca-dep_prot_Kinase;Kinase-like_dom;Prot_kinase_cat_dom;Ser/Thr_dual-sp_kinase_dom	Pkinase
19.9206	14.1624	14.5509	10.6399	20.9033	12.602	NaN	NaN	22.3818	NaN	22.2981	14.6542	3	3		0.0942626	4.31485	7.08964	1	167.42	69.379	190	C	___1	7.16e-29	189.52	984.498	-1.138	2	3334	UID7577	Q9QZF2	190	Q9QZF2	Glypican-1;Secreted glypican-1	Gpc1	IPR001863;IPR015502;IPR019803	Glypican;Glypican_CS;Glypican-1	Glypican				+	by similarity
13.7174	13.7878	16.2809	13.8812	13.4523	13.6619	18.4916	13.3568	16.9921	NaN	NaN	NaN	2	3		0.056019	2.14992	6.95485	1	36.234	51.612	1729	C	___1	0.0246158	51.612	669.301	-0.04579	2	77;721	UID168	A2AIS0;A2AIR9;O55017;A2AIR7;O55017-2;E9Q1R5;P97445	1729;1730;1732;1733;1753;1748;1795	A2AIS0;E9Q1R5	Voltage-dependent N-type calcium channel subunit alpha-1B;Voltage-dependent P/Q-type calcium channel subunit alpha-1A	Cacna1b;Cacna1b;Cacna1b;Cacna1b;Cacna1a;Cacna1a	IPR002048;IPR002077;IPR005447;IPR005448;IPR005821;IPR014873;IPR017956;IPR027359	AT_hook_DNA-bd_motif;EF_hand_dom;Ion_trans_dom;K_channel_four-helix_dom;VDCC_a1su_IQ;VDCC_N_a1su;VDCC_P/Q_a1su;VDCCAlpha1								21	i96-115o135-157i164-183o223-245i291-313o333-355i483-505o515-537i544-566o609-631i687-709o1134-1156i1177-1199o1209-1226i1270-1292o1383-1405i1454-1476o1496-1518i1525-1544o1592-1614i1673-1695o	TM	TM	Cytoplasmic
15.355	14.3575	17.3281	11.1701	13.6059	12.4425	19.4205	13.1633	NaN	18.3666	NaN	16.5457	3	4		0.0527395	2.83084	6.92864	0.999996	52.467	60.764	367	C	___1	0.000147	63.894	808.029	-0.037689	3	1497	UID3458	P35564	367	P35564	Calnexin	Canx	IPR001580;IPR008985;IPR009033;IPR013320;IPR018124	Calret/calnex;Calret/calnex_CS;Calreticulin/calnexin_P_dom;ConA-like_lec_gl_sf;ConA-like_subgrp	Calreticulin				+	by similarity		1	o484-506i	TM	TM	Lumenal
21.2825	21.4817	20.6063	16.7571	21.5863	21.9973	24.3369	18.6655	23.816	24.8064	23.6718	24.2915	6	6		0.0281837	2.64615	6.85971	1	200.66	73.593	843	C	___1	2.49e-28	219.95	650.01	0.058775	3	2305	UID5392	Q7TNB5;F6YNQ1;P23818	843;774;843	Q7TNB5	Glutamate receptor 1	Gria1;Gria1;Gria1	IPR001320;IPR001508;IPR001638;IPR001828;IPR019594	ANF_lig-bd_rcpt;Glu_rcpt_Glu/Gly-bd;Iontro_glu_rcpt;NMDA_rcpt;SBP_bac_3								3	o535-557i618-640o808-830i	TM	TM	Cytoplasmic
17.4961	19.5058	19.9931	16.4539	17.5398	19.8464	23.4568	18.5821	18.2094	22.2383	18.1223	22.0434	6	6		0.0591773	1.96953	6.8101	1	191.33	168.1	144	C	___1	2e-22	202.92	848.375	0.020675	2	1414	UID3248	P21279	144	P21279	Guanine nucleotide-binding protein G(q) subunit alpha	Gnaq	IPR000654;IPR001019;IPR011025;IPR027417	Gprotein_alpha_Q;Gprotein_alpha_su;GproteinA_insert;P-loop_NTPase	G-alpha
16.0065	18.7529	17.5716	11.7982	16.4633	19.307	21.2193	15.6071	NaN	21.693	17.6595	20.9635	5	5		0.0606376	2.77856	6.75485	1	158.4	103.84	791	C	___1	2.37e-30	165	925.757	-0.56656	3	824	UID1831	E9QKH8;O35927;O35927-2	791;792;792	E9QKH8	Catenin delta-2	Ctnnd2;Ctnnd2	IPR000225;IPR011989;IPR016024	Armadillo;ARM-like;ARM-type_fold
18.4128	17.4459	14.5055	11.8419	19.4103	17.4534	NaN	NaN	16.8813	20.3433	22.0724	19.014	4	4		0.0524641	3.06612	6.70017	0.997048	143.44	157.55	397	C	___1	2.76e-30	157.55	1545.67	-0.284	2	2534	UID5839	Q8BW75	397	Q8BW75	Amine oxidase [flavin-containing] B	Maob	IPR001613;IPR002937	Amino_oxidase;Flavin_amine_oxidase	Amino_oxidase									TM	TM	Cytoplasmic
21.4445	20.728	21.5707	16.4941	21.6467	21.5501	25.1386	19.1041	23.9227	24.0952	23.1059	23.721	6	6		0.0267678	2.6089	6.65503	1	260.84	174.94	331	C	___1	1.65e-79	269.87	605.621	0.86558	3	412	UID918	D3YXA8;Q8R3L5-2;Q8R3L5	331;331;331	D3YXA8	Solute carrier organic anion transporter family member 3A1	Slco3a1;Slco3a1	IPR002350;IPR004156;IPR016196	Kazal_dom;MFS_dom_general_subst_transpt;OA_transporter	OATP							10	i41-63o78-100i177-199o214-236i263-285o354-376i388-410o420-442i540-562o572-594i	TM	TM	Cytoplasmic
19.2582	20.8411	21.0553	19.9871	17.611	20.9053	25.2493	19.2884	17.8684	22.6374	18.741	22.059	6	6		0.218345	1.03092	6.60444	1	232.35	137.17	174	C	___1	1.74e-159	330.35	816.425	1.4962	2	1500	UID3470	P35802	174	P35802	Neuronal membrane glycoprotein M6-a	Gpm6a	IPR001614;IPR018237	Myelin_PLP;Myelin_PLP_CS	Myelin_PLP				+	by similarity		4	i21-43o83-105i126-148o213-235i	TM	TM	Extracellular
19.0812	16.0292	18.0342	11.7586	19.2229	12.8377	NaN	NaN	21.3041	14.5648	21.1803	NaN	5	3		0.137718	2.85577	6.59756	1	72.883	47.302	535	C	___1	1.62e-05	139.15	378.859	0.49254	3	3434	UID7804	Q9Z2G6;Q9Z2G6-2;J3QJX3	535;485;485	Q9Z2G6	Protein sel-1 homolog 1	Sel1l;Sel1l	IPR000562;IPR006597;IPR011990;IPR013806	FN_type2_col-bd;Kringle-like;Sel1-like;TPR-like_helical	Sel1									TM	TM	Lumenal
17.315	18.0254	20.0477	18.2137	16.9934	18.4745	23.1192	19.6974	16.5651	21.4311	16.8163	21.0662	6	6		0.0984976	1.60427	6.57192	1	63.621	109.7	74	C	___1	0.00271	109.7	414.21	0.38286	2	1475	UID3414	P31648	74	P31648	Sodium- and chloride-dependent GABA transporter 1	Slc6a1	IPR000175;IPR002980	Na/ntran_symport;Na/ntran_symport_GABA_GAT1	SNF							12	i53-72o82-104i125-147o208-230i239-261o288-310i323-345o372-394i423-445o455-477i498-520o535-557i	TM	TM
12.3731	15.6231	19.2852	13.2203	13.6812	16.4833	21.5445	12.0709	NaN	18.228	NaN	17.3618	4	4		0.155728	2.19027	6.56122	0.999999	95.953	107.15	558	C	___1	2.23e-05	107.15	772.658	-0.39249	3	2872	UID6554	Q91YR7	558	Q91YR7	Pre-mRNA-processing factor 6	Prpf6	IPR003107;IPR010491;IPR011990;IPR013026;IPR019734;IPR027108	HAT;PRP1_N;Prp6/Prp1;TPR_repeat;TPR-contain_dom;TPR-like_helical
17.7473	18.3427	14.3237	17.3384	16.9449	19.1314	22.2608	16.8017	19.2651	20.7725	19.0972	20.2146	5	6		0.0183793	2.43058	6.48898	1	113.45	81.239	250	C	___1	1.53e-09	141.13	668.352	-1.9955	2	2918	UID6718	Q93092	250	Q93092	Transaldolase	Taldo1	IPR001585;IPR004730;IPR013785;IPR018225	Aldolase_TIM;Transaldolase;Transaldolase_1;Transaldolase_AS	Transaldolase
16.7292	19.3037	16.6909	12.9065	18.4544	18.2695	20.6777	14.6266	19.7239	21.92	20.0126	21.0379	6	6		0.0468435	2.60742	6.3113	1	182.41	116.04	624	C	___1	2.17e-38	191.61	733.332	-0.31502	3	2137	UID5021	Q62261;Q62261-2	624;611	Q62261	Spectrin beta chain, non-erythrocytic 1	Sptbn1	IPR001589;IPR001605;IPR001715;IPR001849;IPR002017;IPR011993;IPR016343;IPR018159	Actinin_actin-bd_CS;CH-domain;PH_dom-spectrin-type;PH_like_dom;Pleckstrin_homology;Spectrin/alpha-actinin;Spectrin_bsu;Spectrin_repeat	Spectrin
21.841	23.7704	25.3813	22.1688	21.9898	24.0959	28.2685	22.7286	23.1869	27.0626	23.4412	25.964	6	6		0.0587349	1.90077	6.28646	1	250.74	62.287	140	C	___1	2.69e-129	284.92	762.849	0.23565	2	1399;1400	UID3204	P18872;D3Z2M7;F7BLT7;P18872-2	140;88;87;140	P18872;P18872-2	Guanine nucleotide-binding protein G(o) subunit alpha	Gnao1;Gnao1;Gnao1	IPR001019;IPR001408;IPR011025;IPR027417	Gprotein_alpha_I;Gprotein_alpha_su;GproteinA_insert;P-loop_NTPase	G-alpha
17.4418	14.3913	13.3096	10.446	17.4788	12.3302	NaN	NaN	19.1676	14.2353	19.3002	NaN	2	3		0.0701952	3.33475	6.28621	1	162.95	93.371	513	C	___2	1.5e-35	183.71	954.4	1.7326	2	3326	UID15467	Q9QYS2	513	Q9QYS2	Metabotropic glutamate receptor 3	Grm3	IPR000162;IPR000337;IPR001234;IPR001828;IPR011500;IPR017978;IPR017979	ANF_lig-bd_rcpt;GPCR_3;GPCR_3_9-Cys_dom;GPCR_3_C;GPCR_3_CS;GPCR_3_mtglu_rcpt;GPCR_3_mtglu_rcpt_3	NCD3G				+	by similarity		6	o577-599i612-634o687-709i737-756o771-793i806-828o	TM	TM	Extracellular
14.0536	15.133	13.0621	13.0037	12.6951	15.935	NaN	NaN	NaN	17.9322	14.3188	17.3396	3	3		0.0245631	2.54978	6.28	1	130.98	87.676	259	C	___1	2.95e-12	144.68	949.455	0.12754	2	821	UID1820	Q8CHT1-2;Q8CHT1;E9QK62	259;349;349	Q8CHT1-2	Ephexin-1	Ngef;Ngef	IPR000219;IPR001452;IPR001849;IPR011993	DH-domain;PH_like_dom;Pleckstrin_homology;SH3_domain	RhoGEF
16.4845	12.5355	17.1223	11.4228	16.6393	13.7961	19.9156	15.0911	17.779	NaN	17.911	NaN	4	4		0.0365219	3.00742	6.24167	1	88.188	108.36	119	C	___1	6.09e-05	109.99	803.88	0.099489	2	3420	UID7777	Q9Z1M0;Q3UN00;F8WI93	119;119;119	Q9Z1M0	P2X purinoceptor 7;P2X purinoceptor;P2X purinoceptor	P2rx7;P2rx7;P2rx7	IPR001429;IPR003050;IPR027309	P2X_extracellular_dom;P2X_purnocptor;P2X7_purnocptor	P2X_receptor				+	by similarity				TM	TM	Extracellular
13.057	16.8735	14.9261	15.745	13.0897	16.7258	19.6581	13.9162	NaN	18.4255	NaN	17.4215	3	4		0.0590379	2.28581	6.19638	0.99993	103.94	107.41	395	C	___1	3.34e-05	107.41	784.024	0.45942	3	2327	UID5437	Q80SW1	395	Q80SW1	Putative adenosylhomocysteinase 2	Ahcyl1	IPR000043;IPR015878;IPR016040;IPR020082	Adenosylhomocysteinase;Ado_hCys_hydrolase_NAD-bd;NAD(P)-bd_dom;S-Ado-L-homoCys_hydrolase_CS	AdoHcyase;AdoHcyase_NAD
17.7986	15.0323	14.6538	10.4508	19.4901	14.2521	NaN	NaN	20.8107	NaN	20.3208	16.2228	3	3		0.0549711	3.83848	6.17563	1	86.733	40.986	200	C	___1	1.42e-06	89.043	966.132	0.82797	3	2508	UID5799	Q8BP40	200	Q8BP40	Lysophosphatidic acid phosphatase type 6	Acp6	IPR000560	His_Pase_superF_clade-2	His_Phos_2
15.1921	15.6723	14.232	15.6068	15.2574	15.9766	19.9344	17.0647	15.522	16.2532	NaN	16.2354	5	5		0.0258926	1.67907	6.13314	1	39.389	100.19	273	C	___1	0.00317657	100.19	416.721	0.19749	2	811;2861	UID1800	E9Q9H0;D3Z3B8;H7BWY4;Q811D0-2;Q811D0;Q811D0-3;S4R2T8;Q91XM9-7;D3YUZ8;Q91XM9-3;Q91XM9-6;Q91XM9-8;Q91XM9;Q91XM9-2;E9Q2L2;Q91XM9-4;Q91XM9-5	275;192;242;242;275;275;242;273;104;88;107;149;149;156;149;184;184	E9Q9H0;Q91XM9-7	Disks large homolog 1;Disks large homolog 2	Dlg1;Dlg1;Dlg1;Dlg1;Dlg2;Dlg2;Dlg2	IPR001452;IPR001478;IPR004172;IPR008144;IPR008145;IPR011511;IPR015143;IPR016313;IPR019583;IPR019590;IPR020590;IPR027417	Guanylate_kin;Guanylate_kin/L-typ_Ca_channel;Guanylate_kinase_CS;L27;L27_1;MAGUK_PEST_N;M-assoc_guanylate_kinase;PDZ;PDZ_assoc;P-loop_NTPase;SH3_2;SH3_domain	PDZ
18.8953	16.9906	14.2872	10.2454	19.1702	17.861	18.9064	13.6193	21.7535	20.4653	21.0896	20.2081	4	6		0.0622098	3.09875	6.08715	0.999921	206.2	183.27	519	C	___1	5.98e-74	207.17	1371.59	-0.21888	2	1075	UID2375	G5E890;P48381	519;544	G5E890	Transcription factor RFX3	Rfx3;Rfx3	IPR003150;IPR007668;IPR011991	DNA-bd_RFX;RFX1_trans_act;WHTH_DNA-bd_dom
17.8704	16.7275	17.9395	14.5674	17.7529	16.8629	20.8259	15.5008	20.4566	19.7579	NaN	19.1384	6	5		0.032338	2.18249	5.98561	1	68.158	72.681	132	C	___1	0.000561303	88.282	728.861	-3.3755	2	2725	UID6256	Q8R0F8	132	Q8R0F8	Acylpyruvase FAHD1, mitochondrial	Fahd1	IPR002529;IPR011234	Fumarylacetoacetase_C;Fumarylacetoacetase_C-rel	FAA_hydrolase
15.9528	18.3813	13.4178	11.245	16.6601	18.2924	NaN	NaN	17.1604	20.5553	17.0815	20.5426	4	4		0.044447	3.17672	5.96797	1	200.06	91.414	142	C	___1	2.5e-46	229.69	975.451	0.20679	2	1707	UID3948	P63094-3;P63094-2;P63094;Q6R0H7-4;Q6R0H7	142;160;174;899;913	P63094-3	Guanine nucleotide-binding protein G(s) subunit alpha isoforms short;Guanine nucleotide-binding protein G(s) subunit alpha isoforms XLas	Gnas;Gnas	IPR000367;IPR001019;IPR011025;IPR027417	Gprotein_alpha_S;Gprotein_alpha_su;GproteinA_insert;P-loop_NTPase	G-alpha
[truncated: 3,689 more rows]
[truncated: 18 more columns]
